# Supplementary material for: Biohybrid Membrane Formation by Directed Insertion of Aquaporin into a Solid-State Nanopore
Source: ACS Appl Mater Interfaces. 2022 Oct 16;14(42):48029–36. doi: 10.1021/acsami.2c14250 (PMC9614727; doi:10.1021/acsami.2c14250)
Supplement: Supplementary file 2 — am2c14250_si_002.zip [file am2c14250_si_002.zip]

Archive with 16 entries (15 files):
- files_simulation/
- __MACOSX/._files_simulation
- files_simulation/topol.top
- __MACOSX/files_simulation/._topol.top
- files_simulation/TIP3.itp
- __MACOSX/files_simulation/._TIP3.itp
- files_simulation/SOD.itp
- __MACOSX/files_simulation/._SOD.itp
- files_simulation/NA.itp
- __MACOSX/files_simulation/._NA.itp
- files_simulation/SURF.itp
- __MACOSX/files_simulation/._SURF.itp
- files_simulation/forcefield.itp
- __MACOSX/files_simulation/._forcefield.itp
- files_simulation/system.gro
- __MACOSX/files_simulation/._system.gro
