# Supplementary material for: Biohybrid Membrane Formation by Directed Insertion of Aquaporin into a Solid-State Nanopore
Source: ACS Appl Mater Interfaces. 2022 Oct 16;14(42):48029–36. doi: 10.1021/acsami.2c14250 (PMC9614727; doi:10.1021/acsami.2c14250)
Supplement: Supplementary file 2 — am2c14250_si_002.zip [file am2c14250_si_002.zip › files_simulation/topol.top]

#include "forcefield.itp"
#include "SURF.itp"
#include "PROA.itp"
#include "MSP1.itp"
#include "MSP2.itp"
#include "POPC.itp"
#include "TIP3.itp"
#include "NA.itp"

[ system ]
SiO2_MSP1E1D1 in water

[ molecules ]
; Compound        #mols
SURF               1
PROA               1
MSP1               1
MSP2               1
POPC              175
SOL             105244
NA                14
