# Supplementary material for: Biohybrid Membrane Formation by Directed Insertion of Aquaporin into a Solid-State Nanopore
Source: ACS Appl Mater Interfaces. 2022 Oct 16;14(42):48029–36. doi: 10.1021/acsami.2c14250 (PMC9614727; doi:10.1021/acsami.2c14250)
Supplement: Supplementary file 2 — am2c14250_si_002.zip [file am2c14250_si_002.zip › files_simulation/TIP3.itp]

;;
;; Generated by CHARMM-GUI FF-Converter
;;


[ moleculetype ]
; name	nrexcl
SOL	     2

[ atoms ]
; nr	type	resnr	residu	atom	cgnr	charge	mass
     1         OT      1     SOL    OH2      1    -0.834000    15.9994   ; qtot -0.834
     2         HT      1     SOL     H1      2     0.417000     1.0080   ; qtot -0.417
     3         HT      1     SOL     H2      3     0.417000     1.0080   ; qtot  0.000

[ settles ]
; OW	funct	doh	dhh
    1     1  9.572000e-02  1.513900e-01

[ exclusions ]
    1    2    3
    2    1    3
    3    1    2
