# Supplementary material for: Biohybrid Membrane Formation by Directed Insertion of Aquaporin into a Solid-State Nanopore
Source: ACS Appl Mater Interfaces. 2022 Oct 16;14(42):48029–36. doi: 10.1021/acsami.2c14250 (PMC9614727; doi:10.1021/acsami.2c14250)
Supplement: Supplementary file 2 — am2c14250_si_002.zip [file am2c14250_si_002.zip › files_simulation/SOD.itp]

;;
;; Generated by CHARMM-GUI FF-Converter
;;


[ moleculetype ]
; name	nrexcl
SOD	     1

[ atoms ]
; nr	type	resnr	residu	atom	cgnr	charge	mass
     1        SOD      1      SOD    SOD      1     1.000000    22.9898   ; qtot  1.000
