# Supplementary material for: Biohybrid Membrane Formation by Directed Insertion of Aquaporin into a Solid-State Nanopore
Source: ACS Appl Mater Interfaces. 2022 Oct 16;14(42):48029–36. doi: 10.1021/acsami.2c14250 (PMC9614727; doi:10.1021/acsami.2c14250)
Supplement: Supplementary file 2 — am2c14250_si_002.zip [file am2c14250_si_002.zip › files_simulation/SURF.itp]

[ atomtypes ]
;name	at.num	mass	charge	ptype	sigma	epsilon
OC24	8	15.99940	0.000000	A	0.309141855195	0.510448 
C2	6	12.01115	0.000000	A	0.358141284692	0.234304 
SC4	14	28.08600	0.000000	A	0.369722968028	0.389112 
H	1	1.007970	0.000000	A	0.096662510918	0.062760 
C3	6	12.01115	0.000000	A	0.405358916754	0.083680 
HOY	1	1.008000	0.000000	A	0.096662510918	0.062760 
OC23	8	15.99940	0.000000	A	0.309141855195	0.225936 

[ bondtypes ]
; i	j	func	b0	kb
SC4	OC23	1	0.1680	238488.00
SC4	OC24	1	0.1680	238488.00
OC24	HOY	1	0.0945	414216.00
C2	OC24	1	0.1415	301248.00
C2	C2	1	0.1530	186188.00
C2	H	1	0.1111	258571.20
C2	C3	1	0.1528	186188.00
C3	H	1	0.1111	269449.60

[ angletypes ]
; i	j	k	func	th0	cth
OC23	SC4	OC23	5	109.50	836.8000	0.0	0.0
SC4	OC23	SC4	5	149.00	836.8000	0.0	0.0
SC4	OC24	HOY	5	115.00	418.4000	0.0	0.0
OC23	SC4	OC24	5	109.50	836.8000	0.0	0.0
OC24	SC4	OC24	5	109.50	836.8000	0.0	0.0
SC4	OC24	C2	5	124.10	418.4000	0.0	0.0
OC24	C2	C2	5	110.10	633.4576	0.0	0.0
OC24	C2	H	5	108.89	384.0912	0.0	0.0
C2	C2	H	5	110.10	221.7520	0.0	0.0
H	C2	H	5	109.00	297.0640	0.0	0.0
C2	C2	C3	5	115.00	485.3440	0.0	0.0
H	C2	C3	5	110.10	289.5328	0.0	0.0
H	C2	C3	5	110.10	221.7520	0.0	0.0
H	C3	C2	5	110.10	289.5328	0.0	0.0
H	C3	H	5	108.40	297.0640	0.0	0.0

[ moleculetype ]
; molname    nrexcl
SURF    3

[ atoms ]
;   nr       type  resnr residue  atom   cgnr     charge       mass
     1        SC4      1   SURF     Si      1      1.100     28.086   ;
     2       OC23      1   SURF      O      2     -0.550     15.999   ;
     3        SC4      1   SURF     Si      3      1.100     28.086   ;
     4       OC23      1   SURF      O      4     -0.550     15.999   ;
     5       OC23      1   SURF      O      5     -0.550     15.999   ;
     6       OC23      1   SURF      O      6     -0.550     15.999   ;
     7       OC23      1   SURF      O      7     -0.550     15.999   ;
     8        SC4      1   SURF     Si      8      1.100     28.086   ;
     9       OC23      1   SURF      O      9     -0.550     15.999   ;
    10       OC23      1   SURF      O     10     -0.550     15.999   ;
    11        SC4      1   SURF     Si     11      1.100     28.086   ;
    12       OC23      1   SURF      O     12     -0.550     15.999   ;
    13       OC24      1   SURF      O     13     -0.675     15.999   ;
    14        SC4      1   SURF     Si     14      1.100     28.086   ;
    15       OC23      1   SURF      O     15     -0.550     15.999   ;
    16       OC23      1   SURF      O     16     -0.550     15.999   ;
    17       OC23      1   SURF      O     17     -0.550     15.999   ;
    18        SC4      1   SURF     Si     18      1.100     28.086   ;
    19       OC23      1   SURF      O     19     -0.550     15.999   ;
    20        SC4      1   SURF     Si     20      1.100     28.086   ;
    21       OC23      1   SURF      O     21     -0.550     15.999   ;
    22       OC24      1   SURF      O     22     -0.675     15.999   ;
    23       OC24      1   SURF      O     23     -0.675     15.999   ;
    24       OC23      1   SURF      O     24     -0.550     15.999   ;
    25        SC4      1   SURF     Si     25      1.100     28.086   ;
    26       OC23      1   SURF      O     26     -0.550     15.999   ;
    27       OC24      1   SURF      O     27     -0.675     15.999   ;
    28       OC24      1   SURF      O     28     -0.675     15.999   ;
    29       OC23      1   SURF      O     29     -0.550     15.999   ;
    30        SC4      1   SURF     Si     30      1.100     28.086   ;
    31       OC23      1   SURF      O     31     -0.550     15.999   ;
    32        SC4      1   SURF     Si     32      1.100     28.086   ;
    33       OC23      1   SURF      O     33     -0.550     15.999   ;
    34        SC4      1   SURF     Si     34      1.100     28.086   ;
    35       OC23      1   SURF      O     35     -0.550     15.999   ;
    36       OC23      1   SURF      O     36     -0.550     15.999   ;
    37       OC23      1   SURF      O     37     -0.550     15.999   ;
    38       OC23      1   SURF      O     38     -0.550     15.999   ;
    39        SC4      1   SURF     Si     39      1.100     28.086   ;
    40       OC23      1   SURF      O     40     -0.550     15.999   ;
    41       OC23      1   SURF      O     41     -0.550     15.999   ;
    42        SC4      1   SURF     Si     42      1.100     28.086   ;
    43       OC23      1   SURF      O     43     -0.550     15.999   ;
    44       OC24      1   SURF      O     44     -0.675     15.999   ;
    45        SC4      1   SURF     Si     45      1.100     28.086   ;
    46       OC23      1   SURF      O     46     -0.550     15.999   ;
    47       OC23      1   SURF      O     47     -0.550     15.999   ;
    48       OC23      1   SURF      O     48     -0.550     15.999   ;
    49        SC4      1   SURF     Si     49      1.100     28.086   ;
    50       OC23      1   SURF      O     50     -0.550     15.999   ;
    51       OC23      1   SURF      O     51     -0.550     15.999   ;
    52        SC4      1   SURF     Si     52      1.100     28.086   ;
    53       OC23      1   SURF      O     53     -0.550     15.999   ;
    54       OC24      1   SURF      O     54     -0.675     15.999   ;
    55       OC24      1   SURF      O     55     -0.675     15.999   ;
    56        SC4      1   SURF     Si     56      1.100     28.086   ;
    57       OC23      1   SURF      O     57     -0.550     15.999   ;
    58        SC4      1   SURF     Si     58      1.100     28.086   ;
    59       OC23      1   SURF      O     59     -0.550     15.999   ;
    60       OC23      1   SURF      O     60     -0.550     15.999   ;
    61       OC23      1   SURF      O     61     -0.550     15.999   ;
    62       OC23      1   SURF      O     62     -0.550     15.999   ;
    63        SC4      1   SURF     Si     63      1.100     28.086   ;
    64       OC23      1   SURF      O     64     -0.550     15.999   ;
    65       OC23      1   SURF      O     65     -0.550     15.999   ;
    66        SC4      1   SURF     Si     66      1.100     28.086   ;
    67       OC23      1   SURF      O     67     -0.550     15.999   ;
    68       OC24      1   SURF      O     68     -0.675     15.999   ;
    69        SC4      1   SURF     Si     69      1.100     28.086   ;
    70       OC23      1   SURF      O     70     -0.550     15.999   ;
    71       OC23      1   SURF      O     71     -0.550     15.999   ;
    72       OC23      1   SURF      O     72     -0.550     15.999   ;
    73        SC4      1   SURF     Si     73      1.100     28.086   ;
    74       OC23      1   SURF      O     74     -0.550     15.999   ;
    75       OC23      1   SURF      O     75     -0.550     15.999   ;
    76        SC4      1   SURF     Si     76      1.100     28.086   ;
    77       OC23      1   SURF      O     77     -0.550     15.999   ;
    78       OC24      1   SURF      O     78     -0.675     15.999   ;
    79       OC24      1   SURF      O     79     -0.675     15.999   ;
    80        SC4      1   SURF     Si     80      1.100     28.086   ;
    81       OC23      1   SURF      O     81     -0.550     15.999   ;
    82        SC4      1   SURF     Si     82      1.100     28.086   ;
    83       OC23      1   SURF      O     83     -0.550     15.999   ;
    84       OC23      1   SURF      O     84     -0.550     15.999   ;
    85       OC23      1   SURF      O     85     -0.550     15.999   ;
    86       OC23      1   SURF      O     86     -0.550     15.999   ;
    87        SC4      1   SURF     Si     87      1.100     28.086   ;
    88       OC23      1   SURF      O     88     -0.550     15.999   ;
    89       OC23      1   SURF      O     89     -0.550     15.999   ;
    90        SC4      1   SURF     Si     90      1.100     28.086   ;
    91       OC23      1   SURF      O     91     -0.550     15.999   ;
    92       OC24      1   SURF      O     92     -0.675     15.999   ;
    93        SC4      1   SURF     Si     93      1.100     28.086   ;
    94       OC23      1   SURF      O     94     -0.550     15.999   ;
    95       OC23      1   SURF      O     95     -0.550     15.999   ;
    96       OC23      1   SURF      O     96     -0.550     15.999   ;
    97        SC4      1   SURF     Si     97      1.100     28.086   ;
    98       OC23      1   SURF      O     98     -0.550     15.999   ;
    99       OC23      1   SURF      O     99     -0.550     15.999   ;
   100        SC4      1   SURF     Si    100      1.100     28.086   ;
   101       OC23      1   SURF      O    101     -0.550     15.999   ;
   102       OC24      1   SURF      O    102     -0.675     15.999   ;
   103       OC24      1   SURF      O    103     -0.675     15.999   ;
   104        SC4      1   SURF     Si    104      1.100     28.086   ;
   105       OC23      1   SURF      O    105     -0.550     15.999   ;
   106        SC4      1   SURF     Si    106      1.100     28.086   ;
   107       OC23      1   SURF      O    107     -0.550     15.999   ;
   108       OC23      1   SURF      O    108     -0.550     15.999   ;
   109       OC23      1   SURF      O    109     -0.550     15.999   ;
   110       OC23      1   SURF      O    110     -0.550     15.999   ;
   111        SC4      1   SURF     Si    111      1.100     28.086   ;
   112       OC23      1   SURF      O    112     -0.550     15.999   ;
   113       OC23      1   SURF      O    113     -0.550     15.999   ;
   114        SC4      1   SURF     Si    114      1.100     28.086   ;
   115       OC23      1   SURF      O    115     -0.550     15.999   ;
   116       OC24      1   SURF      O    116     -0.675     15.999   ;
   117        SC4      1   SURF     Si    117      1.100     28.086   ;
   118       OC23      1   SURF      O    118     -0.550     15.999   ;
   119       OC23      1   SURF      O    119     -0.550     15.999   ;
   120       OC23      1   SURF      O    120     -0.550     15.999   ;
   121        SC4      1   SURF     Si    121      1.100     28.086   ;
   122       OC23      1   SURF      O    122     -0.550     15.999   ;
   123       OC23      1   SURF      O    123     -0.550     15.999   ;
   124        SC4      1   SURF     Si    124      1.100     28.086   ;
   125       OC23      1   SURF      O    125     -0.550     15.999   ;
   126       OC24      1   SURF      O    126     -0.675     15.999   ;
   127       OC24      1   SURF      O    127     -0.675     15.999   ;
   128        SC4      1   SURF     Si    128      1.100     28.086   ;
   129       OC23      1   SURF      O    129     -0.550     15.999   ;
   130        SC4      1   SURF     Si    130      1.100     28.086   ;
   131       OC23      1   SURF      O    131     -0.550     15.999   ;
   132       OC23      1   SURF      O    132     -0.550     15.999   ;
   133       OC23      1   SURF      O    133     -0.550     15.999   ;
   134       OC23      1   SURF      O    134     -0.550     15.999   ;
   135        SC4      1   SURF     Si    135      1.100     28.086   ;
   136       OC23      1   SURF      O    136     -0.550     15.999   ;
   137       OC23      1   SURF      O    137     -0.550     15.999   ;
   138        SC4      1   SURF     Si    138      1.100     28.086   ;
   139       OC23      1   SURF      O    139     -0.550     15.999   ;
   140       OC24      1   SURF      O    140     -0.675     15.999   ;
   141        SC4      1   SURF     Si    141      1.100     28.086   ;
   142       OC23      1   SURF      O    142     -0.550     15.999   ;
   143       OC23      1   SURF      O    143     -0.550     15.999   ;
   144       OC23      1   SURF      O    144     -0.550     15.999   ;
   145        SC4      1   SURF     Si    145      1.100     28.086   ;
   146       OC23      1   SURF      O    146     -0.550     15.999   ;
   147       OC23      1   SURF      O    147     -0.550     15.999   ;
   148        SC4      1   SURF     Si    148      1.100     28.086   ;
   149       OC23      1   SURF      O    149     -0.550     15.999   ;
   150       OC24      1   SURF      O    150     -0.675     15.999   ;
   151       OC24      1   SURF      O    151     -0.675     15.999   ;
   152        SC4      1   SURF     Si    152      1.100     28.086   ;
   153       OC23      1   SURF      O    153     -0.550     15.999   ;
   154        SC4      1   SURF     Si    154      1.100     28.086   ;
   155       OC23      1   SURF      O    155     -0.550     15.999   ;
   156       OC23      1   SURF      O    156     -0.550     15.999   ;
   157       OC23      1   SURF      O    157     -0.550     15.999   ;
   158       OC23      1   SURF      O    158     -0.550     15.999   ;
   159        SC4      1   SURF     Si    159      1.100     28.086   ;
   160       OC23      1   SURF      O    160     -0.550     15.999   ;
   161       OC23      1   SURF      O    161     -0.550     15.999   ;
   162        SC4      1   SURF     Si    162      1.100     28.086   ;
   163       OC23      1   SURF      O    163     -0.550     15.999   ;
   164       OC24      1   SURF      O    164     -0.675     15.999   ;
   165        SC4      1   SURF     Si    165      1.100     28.086   ;
   166       OC23      1   SURF      O    166     -0.550     15.999   ;
   167       OC23      1   SURF      O    167     -0.550     15.999   ;
   168       OC23      1   SURF      O    168     -0.550     15.999   ;
   169        SC4      1   SURF     Si    169      1.100     28.086   ;
   170       OC23      1   SURF      O    170     -0.550     15.999   ;
   171       OC23      1   SURF      O    171     -0.550     15.999   ;
   172        SC4      1   SURF     Si    172      1.100     28.086   ;
   173       OC23      1   SURF      O    173     -0.550     15.999   ;
   174       OC24      1   SURF      O    174     -0.675     15.999   ;
   175       OC24      1   SURF      O    175     -0.675     15.999   ;
   176        SC4      1   SURF     Si    176      1.100     28.086   ;
   177       OC23      1   SURF      O    177     -0.550     15.999   ;
   178        SC4      1   SURF     Si    178      1.100     28.086   ;
   179       OC23      1   SURF      O    179     -0.550     15.999   ;
   180       OC23      1   SURF      O    180     -0.550     15.999   ;
   181       OC23      1   SURF      O    181     -0.550     15.999   ;
   182       OC23      1   SURF      O    182     -0.550     15.999   ;
   183        SC4      1   SURF     Si    183      1.100     28.086   ;
   184       OC23      1   SURF      O    184     -0.550     15.999   ;
   185       OC23      1   SURF      O    185     -0.550     15.999   ;
   186        SC4      1   SURF     Si    186      1.100     28.086   ;
   187       OC23      1   SURF      O    187     -0.550     15.999   ;
   188       OC24      1   SURF      O    188     -0.675     15.999   ;
   189        SC4      1   SURF     Si    189      1.100     28.086   ;
   190       OC23      1   SURF      O    190     -0.550     15.999   ;
   191       OC23      1   SURF      O    191     -0.550     15.999   ;
   192       OC23      1   SURF      O    192     -0.550     15.999   ;
   193        SC4      1   SURF     Si    193      1.100     28.086   ;
   194       OC23      1   SURF      O    194     -0.550     15.999   ;
   195       OC23      1   SURF      O    195     -0.550     15.999   ;
   196        SC4      1   SURF     Si    196      1.100     28.086   ;
   197       OC23      1   SURF      O    197     -0.550     15.999   ;
   198       OC24      1   SURF      O    198     -0.675     15.999   ;
   199       OC24      1   SURF      O    199     -0.675     15.999   ;
   200        SC4      1   SURF     Si    200      1.100     28.086   ;
   201       OC23      1   SURF      O    201     -0.550     15.999   ;
   202        SC4      1   SURF     Si    202      1.100     28.086   ;
   203       OC23      1   SURF      O    203     -0.550     15.999   ;
   204       OC23      1   SURF      O    204     -0.550     15.999   ;
   205       OC23      1   SURF      O    205     -0.550     15.999   ;
   206       OC23      1   SURF      O    206     -0.550     15.999   ;
   207        SC4      1   SURF     Si    207      1.100     28.086   ;
   208       OC23      1   SURF      O    208     -0.550     15.999   ;
   209       OC23      1   SURF      O    209     -0.550     15.999   ;
   210        SC4      1   SURF     Si    210      1.100     28.086   ;
   211       OC23      1   SURF      O    211     -0.550     15.999   ;
   212       OC24      1   SURF      O    212     -0.675     15.999   ;
   213        SC4      1   SURF     Si    213      1.100     28.086   ;
   214       OC23      1   SURF      O    214     -0.550     15.999   ;
   215       OC23      1   SURF      O    215     -0.550     15.999   ;
   216       OC23      1   SURF      O    216     -0.550     15.999   ;
   217        SC4      1   SURF     Si    217      1.100     28.086   ;
   218       OC23      1   SURF      O    218     -0.550     15.999   ;
   219       OC23      1   SURF      O    219     -0.550     15.999   ;
   220        SC4      1   SURF     Si    220      1.100     28.086   ;
   221       OC23      1   SURF      O    221     -0.550     15.999   ;
   222       OC24      1   SURF      O    222     -0.675     15.999   ;
   223       OC24      1   SURF      O    223     -0.675     15.999   ;
   224        SC4      1   SURF     Si    224      1.100     28.086   ;
   225       OC23      1   SURF      O    225     -0.550     15.999   ;
   226        SC4      1   SURF     Si    226      1.100     28.086   ;
   227       OC23      1   SURF      O    227     -0.550     15.999   ;
   228       OC23      1   SURF      O    228     -0.550     15.999   ;
   229       OC23      1   SURF      O    229     -0.550     15.999   ;
   230       OC23      1   SURF      O    230     -0.550     15.999   ;
   231        SC4      1   SURF     Si    231      1.100     28.086   ;
   232       OC23      1   SURF      O    232     -0.550     15.999   ;
   233       OC23      1   SURF      O    233     -0.550     15.999   ;
   234        SC4      1   SURF     Si    234      1.100     28.086   ;
   235       OC23      1   SURF      O    235     -0.550     15.999   ;
   236       OC24      1   SURF      O    236     -0.675     15.999   ;
   237        SC4      1   SURF     Si    237      1.100     28.086   ;
   238       OC23      1   SURF      O    238     -0.550     15.999   ;
   239       OC23      1   SURF      O    239     -0.550     15.999   ;
   240       OC23      1   SURF      O    240     -0.550     15.999   ;
   241        SC4      1   SURF     Si    241      1.100     28.086   ;
   242       OC23      1   SURF      O    242     -0.550     15.999   ;
   243       OC23      1   SURF      O    243     -0.550     15.999   ;
   244        SC4      1   SURF     Si    244      1.100     28.086   ;
   245       OC23      1   SURF      O    245     -0.550     15.999   ;
   246       OC24      1   SURF      O    246     -0.675     15.999   ;
   247       OC24      1   SURF      O    247     -0.675     15.999   ;
   248        SC4      1   SURF     Si    248      1.100     28.086   ;
   249       OC23      1   SURF      O    249     -0.550     15.999   ;
   250        SC4      1   SURF     Si    250      1.100     28.086   ;
   251       OC23      1   SURF      O    251     -0.550     15.999   ;
   252       OC23      1   SURF      O    252     -0.550     15.999   ;
   253       OC23      1   SURF      O    253     -0.550     15.999   ;
   254       OC23      1   SURF      O    254     -0.550     15.999   ;
   255        SC4      1   SURF     Si    255      1.100     28.086   ;
   256       OC23      1   SURF      O    256     -0.550     15.999   ;
   257       OC23      1   SURF      O    257     -0.550     15.999   ;
   258        SC4      1   SURF     Si    258      1.100     28.086   ;
   259       OC23      1   SURF      O    259     -0.550     15.999   ;
   260       OC24      1   SURF      O    260     -0.675     15.999   ;
   261        SC4      1   SURF     Si    261      1.100     28.086   ;
   262       OC23      1   SURF      O    262     -0.550     15.999   ;
   263       OC23      1   SURF      O    263     -0.550     15.999   ;
   264       OC23      1   SURF      O    264     -0.550     15.999   ;
   265        SC4      1   SURF     Si    265      1.100     28.086   ;
   266       OC23      1   SURF      O    266     -0.550     15.999   ;
   267       OC23      1   SURF      O    267     -0.550     15.999   ;
   268        SC4      1   SURF     Si    268      1.100     28.086   ;
   269       OC23      1   SURF      O    269     -0.550     15.999   ;
   270       OC24      1   SURF      O    270     -0.675     15.999   ;
   271       OC24      1   SURF      O    271     -0.675     15.999   ;
   272        SC4      1   SURF     Si    272      1.100     28.086   ;
   273       OC23      1   SURF      O    273     -0.550     15.999   ;
   274        SC4      1   SURF     Si    274      1.100     28.086   ;
   275       OC23      1   SURF      O    275     -0.550     15.999   ;
   276       OC23      1   SURF      O    276     -0.550     15.999   ;
   277       OC23      1   SURF      O    277     -0.550     15.999   ;
   278       OC23      1   SURF      O    278     -0.550     15.999   ;
   279        SC4      1   SURF     Si    279      1.100     28.086   ;
   280       OC23      1   SURF      O    280     -0.550     15.999   ;
   281       OC23      1   SURF      O    281     -0.550     15.999   ;
   282        SC4      1   SURF     Si    282      1.100     28.086   ;
   283       OC23      1   SURF      O    283     -0.550     15.999   ;
   284       OC24      1   SURF      O    284     -0.675     15.999   ;
   285        SC4      1   SURF     Si    285      1.100     28.086   ;
   286       OC23      1   SURF      O    286     -0.550     15.999   ;
   287       OC23      1   SURF      O    287     -0.550     15.999   ;
   288       OC23      1   SURF      O    288     -0.550     15.999   ;
   289        SC4      1   SURF     Si    289      1.100     28.086   ;
   290       OC23      1   SURF      O    290     -0.550     15.999   ;
   291       OC23      1   SURF      O    291     -0.550     15.999   ;
   292        SC4      1   SURF     Si    292      1.100     28.086   ;
   293       OC23      1   SURF      O    293     -0.550     15.999   ;
   294       OC24      1   SURF      O    294     -0.675     15.999   ;
   295       OC24      1   SURF      O    295     -0.675     15.999   ;
   296        SC4      1   SURF     Si    296      1.100     28.086   ;
   297       OC23      1   SURF      O    297     -0.550     15.999   ;
   298        SC4      1   SURF     Si    298      1.100     28.086   ;
   299       OC23      1   SURF      O    299     -0.550     15.999   ;
   300       OC23      1   SURF      O    300     -0.550     15.999   ;
   301       OC23      1   SURF      O    301     -0.550     15.999   ;
   302       OC23      1   SURF      O    302     -0.550     15.999   ;
   303        SC4      1   SURF     Si    303      1.100     28.086   ;
   304       OC23      1   SURF      O    304     -0.550     15.999   ;
   305       OC23      1   SURF      O    305     -0.550     15.999   ;
   306        SC4      1   SURF     Si    306      1.100     28.086   ;
   307       OC23      1   SURF      O    307     -0.550     15.999   ;
   308       OC24      1   SURF      O    308     -0.675     15.999   ;
   309        SC4      1   SURF     Si    309      1.100     28.086   ;
   310       OC23      1   SURF      O    310     -0.550     15.999   ;
   311       OC23      1   SURF      O    311     -0.550     15.999   ;
   312       OC23      1   SURF      O    312     -0.550     15.999   ;
   313        SC4      1   SURF     Si    313      1.100     28.086   ;
   314       OC23      1   SURF      O    314     -0.550     15.999   ;
   315       OC23      1   SURF      O    315     -0.550     15.999   ;
   316        SC4      1   SURF     Si    316      1.100     28.086   ;
   317       OC23      1   SURF      O    317     -0.550     15.999   ;
   318       OC24      1   SURF      O    318     -0.675     15.999   ;
   319       OC24      1   SURF      O    319     -0.675     15.999   ;
   320        SC4      1   SURF     Si    320      1.100     28.086   ;
   321       OC23      1   SURF      O    321     -0.550     15.999   ;
   322        SC4      1   SURF     Si    322      1.100     28.086   ;
   323       OC23      1   SURF      O    323     -0.550     15.999   ;
   324       OC23      1   SURF      O    324     -0.550     15.999   ;
   325       OC23      1   SURF      O    325     -0.550     15.999   ;
   326       OC23      1   SURF      O    326     -0.550     15.999   ;
   327        SC4      1   SURF     Si    327      1.100     28.086   ;
   328       OC23      1   SURF      O    328     -0.550     15.999   ;
   329       OC23      1   SURF      O    329     -0.550     15.999   ;
   330        SC4      1   SURF     Si    330      1.100     28.086   ;
   331       OC23      1   SURF      O    331     -0.550     15.999   ;
   332       OC24      1   SURF      O    332     -0.675     15.999   ;
   333        SC4      1   SURF     Si    333      1.100     28.086   ;
   334       OC23      1   SURF      O    334     -0.550     15.999   ;
   335       OC23      1   SURF      O    335     -0.550     15.999   ;
   336       OC23      1   SURF      O    336     -0.550     15.999   ;
   337        SC4      1   SURF     Si    337      1.100     28.086   ;
   338       OC23      1   SURF      O    338     -0.550     15.999   ;
   339       OC23      1   SURF      O    339     -0.550     15.999   ;
   340        SC4      1   SURF     Si    340      1.100     28.086   ;
   341       OC23      1   SURF      O    341     -0.550     15.999   ;
   342       OC24      1   SURF      O    342     -0.675     15.999   ;
   343       OC24      1   SURF      O    343     -0.675     15.999   ;
   344        SC4      1   SURF     Si    344      1.100     28.086   ;
   345       OC23      1   SURF      O    345     -0.550     15.999   ;
   346        SC4      1   SURF     Si    346      1.100     28.086   ;
   347       OC23      1   SURF      O    347     -0.550     15.999   ;
   348       OC23      1   SURF      O    348     -0.550     15.999   ;
   349       OC23      1   SURF      O    349     -0.550     15.999   ;
   350       OC23      1   SURF      O    350     -0.550     15.999   ;
   351        SC4      1   SURF     Si    351      1.100     28.086   ;
   352       OC23      1   SURF      O    352     -0.550     15.999   ;
   353       OC23      1   SURF      O    353     -0.550     15.999   ;
   354        SC4      1   SURF     Si    354      1.100     28.086   ;
   355       OC23      1   SURF      O    355     -0.550     15.999   ;
   356       OC24      1   SURF      O    356     -0.675     15.999   ;
   357        SC4      1   SURF     Si    357      1.100     28.086   ;
   358       OC23      1   SURF      O    358     -0.550     15.999   ;
   359       OC23      1   SURF      O    359     -0.550     15.999   ;
   360       OC23      1   SURF      O    360     -0.550     15.999   ;
   361        SC4      1   SURF     Si    361      1.100     28.086   ;
   362       OC23      1   SURF      O    362     -0.550     15.999   ;
   363       OC23      1   SURF      O    363     -0.550     15.999   ;
   364        SC4      1   SURF     Si    364      1.100     28.086   ;
   365       OC23      1   SURF      O    365     -0.550     15.999   ;
   366       OC24      1   SURF      O    366     -0.675     15.999   ;
   367       OC24      1   SURF      O    367     -0.675     15.999   ;
   368        SC4      1   SURF     Si    368      1.100     28.086   ;
   369       OC23      1   SURF      O    369     -0.550     15.999   ;
   370        SC4      1   SURF     Si    370      1.100     28.086   ;
   371       OC23      1   SURF      O    371     -0.550     15.999   ;
   372       OC23      1   SURF      O    372     -0.550     15.999   ;
   373       OC23      1   SURF      O    373     -0.550     15.999   ;
   374       OC23      1   SURF      O    374     -0.550     15.999   ;
   375        SC4      1   SURF     Si    375      1.100     28.086   ;
   376       OC23      1   SURF      O    376     -0.550     15.999   ;
   377       OC23      1   SURF      O    377     -0.550     15.999   ;
   378        SC4      1   SURF     Si    378      1.100     28.086   ;
   379       OC23      1   SURF      O    379     -0.550     15.999   ;
   380       OC24      1   SURF      O    380     -0.675     15.999   ;
   381        SC4      1   SURF     Si    381      1.100     28.086   ;
   382       OC23      1   SURF      O    382     -0.550     15.999   ;
   383       OC23      1   SURF      O    383     -0.550     15.999   ;
   384       OC23      1   SURF      O    384     -0.550     15.999   ;
   385        SC4      1   SURF     Si    385      1.100     28.086   ;
   386       OC23      1   SURF      O    386     -0.550     15.999   ;
   387       OC23      1   SURF      O    387     -0.550     15.999   ;
   388        SC4      1   SURF     Si    388      1.100     28.086   ;
   389       OC23      1   SURF      O    389     -0.550     15.999   ;
   390       OC24      1   SURF      O    390     -0.675     15.999   ;
   391       OC24      1   SURF      O    391     -0.675     15.999   ;
   392        SC4      1   SURF     Si    392      1.100     28.086   ;
   393       OC23      1   SURF      O    393     -0.550     15.999   ;
   394        SC4      1   SURF     Si    394      1.100     28.086   ;
   395       OC23      1   SURF      O    395     -0.550     15.999   ;
   396       OC23      1   SURF      O    396     -0.550     15.999   ;
   397       OC23      1   SURF      O    397     -0.550     15.999   ;
   398       OC23      1   SURF      O    398     -0.550     15.999   ;
   399        SC4      1   SURF     Si    399      1.100     28.086   ;
   400       OC23      1   SURF      O    400     -0.550     15.999   ;
   401       OC23      1   SURF      O    401     -0.550     15.999   ;
   402        SC4      1   SURF     Si    402      1.100     28.086   ;
   403       OC23      1   SURF      O    403     -0.550     15.999   ;
   404       OC24      1   SURF      O    404     -0.675     15.999   ;
   405        SC4      1   SURF     Si    405      1.100     28.086   ;
   406       OC23      1   SURF      O    406     -0.550     15.999   ;
   407       OC23      1   SURF      O    407     -0.550     15.999   ;
   408       OC23      1   SURF      O    408     -0.550     15.999   ;
   409        SC4      1   SURF     Si    409      1.100     28.086   ;
   410       OC23      1   SURF      O    410     -0.550     15.999   ;
   411       OC23      1   SURF      O    411     -0.550     15.999   ;
   412        SC4      1   SURF     Si    412      1.100     28.086   ;
   413       OC23      1   SURF      O    413     -0.550     15.999   ;
   414       OC24      1   SURF      O    414     -0.675     15.999   ;
   415       OC24      1   SURF      O    415     -0.675     15.999   ;
   416        SC4      1   SURF     Si    416      1.100     28.086   ;
   417       OC23      1   SURF      O    417     -0.550     15.999   ;
   418        SC4      1   SURF     Si    418      1.100     28.086   ;
   419       OC23      1   SURF      O    419     -0.550     15.999   ;
   420       OC23      1   SURF      O    420     -0.550     15.999   ;
   421       OC23      1   SURF      O    421     -0.550     15.999   ;
   422       OC23      1   SURF      O    422     -0.550     15.999   ;
   423        SC4      1   SURF     Si    423      1.100     28.086   ;
   424       OC23      1   SURF      O    424     -0.550     15.999   ;
   425       OC23      1   SURF      O    425     -0.550     15.999   ;
   426        SC4      1   SURF     Si    426      1.100     28.086   ;
   427       OC23      1   SURF      O    427     -0.550     15.999   ;
   428       OC24      1   SURF      O    428     -0.675     15.999   ;
   429        SC4      1   SURF     Si    429      1.100     28.086   ;
   430       OC23      1   SURF      O    430     -0.550     15.999   ;
   431       OC23      1   SURF      O    431     -0.550     15.999   ;
   432       OC23      1   SURF      O    432     -0.550     15.999   ;
   433        SC4      1   SURF     Si    433      1.100     28.086   ;
   434       OC23      1   SURF      O    434     -0.550     15.999   ;
   435       OC23      1   SURF      O    435     -0.550     15.999   ;
   436        SC4      1   SURF     Si    436      1.100     28.086   ;
   437       OC23      1   SURF      O    437     -0.550     15.999   ;
   438       OC24      1   SURF      O    438     -0.675     15.999   ;
   439       OC24      1   SURF      O    439     -0.675     15.999   ;
   440        SC4      1   SURF     Si    440      1.100     28.086   ;
   441       OC23      1   SURF      O    441     -0.550     15.999   ;
   442        SC4      1   SURF     Si    442      1.100     28.086   ;
   443       OC23      1   SURF      O    443     -0.550     15.999   ;
   444       OC23      1   SURF      O    444     -0.550     15.999   ;
   445       OC23      1   SURF      O    445     -0.550     15.999   ;
   446       OC23      1   SURF      O    446     -0.550     15.999   ;
   447        SC4      1   SURF     Si    447      1.100     28.086   ;
   448       OC23      1   SURF      O    448     -0.550     15.999   ;
   449       OC23      1   SURF      O    449     -0.550     15.999   ;
   450        SC4      1   SURF     Si    450      1.100     28.086   ;
   451       OC23      1   SURF      O    451     -0.550     15.999   ;
   452       OC24      1   SURF      O    452     -0.675     15.999   ;
   453        SC4      1   SURF     Si    453      1.100     28.086   ;
   454       OC23      1   SURF      O    454     -0.550     15.999   ;
   455       OC23      1   SURF      O    455     -0.550     15.999   ;
   456       OC23      1   SURF      O    456     -0.550     15.999   ;
   457        SC4      1   SURF     Si    457      1.100     28.086   ;
   458       OC23      1   SURF      O    458     -0.550     15.999   ;
   459       OC23      1   SURF      O    459     -0.550     15.999   ;
   460        SC4      1   SURF     Si    460      1.100     28.086   ;
   461       OC23      1   SURF      O    461     -0.550     15.999   ;
   462       OC24      1   SURF      O    462     -0.675     15.999   ;
   463       OC24      1   SURF      O    463     -0.675     15.999   ;
   464        SC4      1   SURF     Si    464      1.100     28.086   ;
   465       OC23      1   SURF      O    465     -0.550     15.999   ;
   466        SC4      1   SURF     Si    466      1.100     28.086   ;
   467       OC23      1   SURF      O    467     -0.550     15.999   ;
   468       OC23      1   SURF      O    468     -0.550     15.999   ;
   469       OC23      1   SURF      O    469     -0.550     15.999   ;
   470       OC23      1   SURF      O    470     -0.550     15.999   ;
   471        SC4      1   SURF     Si    471      1.100     28.086   ;
   472       OC23      1   SURF      O    472     -0.550     15.999   ;
   473       OC23      1   SURF      O    473     -0.550     15.999   ;
   474        SC4      1   SURF     Si    474      1.100     28.086   ;
   475       OC23      1   SURF      O    475     -0.550     15.999   ;
   476       OC24      1   SURF      O    476     -0.675     15.999   ;
   477        SC4      1   SURF     Si    477      1.100     28.086   ;
   478       OC23      1   SURF      O    478     -0.550     15.999   ;
   479       OC23      1   SURF      O    479     -0.550     15.999   ;
   480       OC23      1   SURF      O    480     -0.550     15.999   ;
   481        SC4      1   SURF     Si    481      1.100     28.086   ;
   482       OC23      1   SURF      O    482     -0.550     15.999   ;
   483       OC23      1   SURF      O    483     -0.550     15.999   ;
   484        SC4      1   SURF     Si    484      1.100     28.086   ;
   485       OC23      1   SURF      O    485     -0.550     15.999   ;
   486       OC24      1   SURF      O    486     -0.675     15.999   ;
   487       OC24      1   SURF      O    487     -0.675     15.999   ;
   488        SC4      1   SURF     Si    488      1.100     28.086   ;
   489       OC23      1   SURF      O    489     -0.550     15.999   ;
   490        SC4      1   SURF     Si    490      1.100     28.086   ;
   491       OC23      1   SURF      O    491     -0.550     15.999   ;
   492       OC23      1   SURF      O    492     -0.550     15.999   ;
   493       OC23      1   SURF      O    493     -0.550     15.999   ;
   494       OC23      1   SURF      O    494     -0.550     15.999   ;
   495        SC4      1   SURF     Si    495      1.100     28.086   ;
   496       OC23      1   SURF      O    496     -0.550     15.999   ;
   497       OC23      1   SURF      O    497     -0.550     15.999   ;
   498        SC4      1   SURF     Si    498      1.100     28.086   ;
   499       OC23      1   SURF      O    499     -0.550     15.999   ;
   500       OC24      1   SURF      O    500     -0.675     15.999   ;
   501        SC4      1   SURF     Si    501      1.100     28.086   ;
   502       OC23      1   SURF      O    502     -0.550     15.999   ;
   503       OC23      1   SURF      O    503     -0.550     15.999   ;
   504       OC23      1   SURF      O    504     -0.550     15.999   ;
   505        SC4      1   SURF     Si    505      1.100     28.086   ;
   506       OC23      1   SURF      O    506     -0.550     15.999   ;
   507       OC23      1   SURF      O    507     -0.550     15.999   ;
   508        SC4      1   SURF     Si    508      1.100     28.086   ;
   509       OC23      1   SURF      O    509     -0.550     15.999   ;
   510       OC24      1   SURF      O    510     -0.675     15.999   ;
   511       OC24      1   SURF      O    511     -0.675     15.999   ;
   512        SC4      1   SURF     Si    512      1.100     28.086   ;
   513       OC23      1   SURF      O    513     -0.550     15.999   ;
   514        SC4      1   SURF     Si    514      1.100     28.086   ;
   515       OC23      1   SURF      O    515     -0.550     15.999   ;
   516       OC23      1   SURF      O    516     -0.550     15.999   ;
   517       OC23      1   SURF      O    517     -0.550     15.999   ;
   518       OC23      1   SURF      O    518     -0.550     15.999   ;
   519        SC4      1   SURF     Si    519      1.100     28.086   ;
   520       OC23      1   SURF      O    520     -0.550     15.999   ;
   521       OC23      1   SURF      O    521     -0.550     15.999   ;
   522        SC4      1   SURF     Si    522      1.100     28.086   ;
   523       OC23      1   SURF      O    523     -0.550     15.999   ;
   524       OC24      1   SURF      O    524     -0.675     15.999   ;
   525        SC4      1   SURF     Si    525      1.100     28.086   ;
   526       OC23      1   SURF      O    526     -0.550     15.999   ;
   527       OC23      1   SURF      O    527     -0.550     15.999   ;
   528       OC23      1   SURF      O    528     -0.550     15.999   ;
   529        SC4      1   SURF     Si    529      1.100     28.086   ;
   530       OC23      1   SURF      O    530     -0.550     15.999   ;
   531       OC23      1   SURF      O    531     -0.550     15.999   ;
   532        SC4      1   SURF     Si    532      1.100     28.086   ;
   533       OC23      1   SURF      O    533     -0.550     15.999   ;
   534       OC24      1   SURF      O    534     -0.675     15.999   ;
   535       OC24      1   SURF      O    535     -0.675     15.999   ;
   536        SC4      1   SURF     Si    536      1.100     28.086   ;
   537       OC23      1   SURF      O    537     -0.550     15.999   ;
   538        SC4      1   SURF     Si    538      1.100     28.086   ;
   539       OC23      1   SURF      O    539     -0.550     15.999   ;
   540       OC23      1   SURF      O    540     -0.550     15.999   ;
   541       OC23      1   SURF      O    541     -0.550     15.999   ;
   542       OC23      1   SURF      O    542     -0.550     15.999   ;
   543        SC4      1   SURF     Si    543      1.100     28.086   ;
   544       OC23      1   SURF      O    544     -0.550     15.999   ;
   545       OC23      1   SURF      O    545     -0.550     15.999   ;
   546        SC4      1   SURF     Si    546      1.100     28.086   ;
   547       OC23      1   SURF      O    547     -0.550     15.999   ;
   548       OC24      1   SURF      O    548     -0.675     15.999   ;
   549        SC4      1   SURF     Si    549      1.100     28.086   ;
   550       OC23      1   SURF      O    550     -0.550     15.999   ;
   551       OC23      1   SURF      O    551     -0.550     15.999   ;
   552       OC23      1   SURF      O    552     -0.550     15.999   ;
   553        SC4      1   SURF     Si    553      1.100     28.086   ;
   554       OC23      1   SURF      O    554     -0.550     15.999   ;
   555       OC23      1   SURF      O    555     -0.550     15.999   ;
   556        SC4      1   SURF     Si    556      1.100     28.086   ;
   557       OC23      1   SURF      O    557     -0.550     15.999   ;
   558       OC24      1   SURF      O    558     -0.675     15.999   ;
   559       OC24      1   SURF      O    559     -0.675     15.999   ;
   560        SC4      1   SURF     Si    560      1.100     28.086   ;
   561       OC23      1   SURF      O    561     -0.550     15.999   ;
   562        SC4      1   SURF     Si    562      1.100     28.086   ;
   563       OC23      1   SURF      O    563     -0.550     15.999   ;
   564       OC23      1   SURF      O    564     -0.550     15.999   ;
   565       OC23      1   SURF      O    565     -0.550     15.999   ;
   566       OC23      1   SURF      O    566     -0.550     15.999   ;
   567        SC4      1   SURF     Si    567      1.100     28.086   ;
   568       OC23      1   SURF      O    568     -0.550     15.999   ;
   569       OC23      1   SURF      O    569     -0.550     15.999   ;
   570        SC4      1   SURF     Si    570      1.100     28.086   ;
   571       OC23      1   SURF      O    571     -0.550     15.999   ;
   572       OC24      1   SURF      O    572     -0.675     15.999   ;
   573        SC4      1   SURF     Si    573      1.100     28.086   ;
   574       OC23      1   SURF      O    574     -0.550     15.999   ;
   575       OC23      1   SURF      O    575     -0.550     15.999   ;
   576       OC23      1   SURF      O    576     -0.550     15.999   ;
   577        SC4      1   SURF     Si    577      1.100     28.086   ;
   578       OC23      1   SURF      O    578     -0.550     15.999   ;
   579       OC23      1   SURF      O    579     -0.550     15.999   ;
   580        SC4      1   SURF     Si    580      1.100     28.086   ;
   581       OC23      1   SURF      O    581     -0.550     15.999   ;
   582       OC24      1   SURF      O    582     -0.675     15.999   ;
   583       OC24      1   SURF      O    583     -0.675     15.999   ;
   584        SC4      1   SURF     Si    584      1.100     28.086   ;
   585       OC23      1   SURF      O    585     -0.550     15.999   ;
   586        SC4      1   SURF     Si    586      1.100     28.086   ;
   587       OC23      1   SURF      O    587     -0.550     15.999   ;
   588       OC23      1   SURF      O    588     -0.550     15.999   ;
   589       OC23      1   SURF      O    589     -0.550     15.999   ;
   590       OC24      1   SURF      O    590     -0.675     15.999   ;
   591        SC4      1   SURF     Si    591      1.100     28.086   ;
   592       OC23      1   SURF      O    592     -0.550     15.999   ;
   593       OC23      1   SURF      O    593     -0.550     15.999   ;
   594       OC23      1   SURF      O    594     -0.550     15.999   ;
   595        SC4      1   SURF     Si    595      1.100     28.086   ;
   596       OC23      1   SURF      O    596     -0.550     15.999   ;
   597        SC4      1   SURF     Si    597      1.100     28.086   ;
   598       OC23      1   SURF      O    598     -0.550     15.999   ;
   599       OC23      1   SURF      O    599     -0.550     15.999   ;
   600       OC23      1   SURF      O    600     -0.550     15.999   ;
   601       OC23      1   SURF      O    601     -0.550     15.999   ;
   602        SC4      1   SURF     Si    602      1.100     28.086   ;
   603       OC23      1   SURF      O    603     -0.550     15.999   ;
   604       OC23      1   SURF      O    604     -0.550     15.999   ;
   605        SC4      1   SURF     Si    605      1.100     28.086   ;
   606       OC23      1   SURF      O    606     -0.550     15.999   ;
   607        SC4      1   SURF     Si    607      1.100     28.086   ;
   608       OC23      1   SURF      O    608     -0.550     15.999   ;
   609       OC24      1   SURF      O    609     -0.675     15.999   ;
   610       OC24      1   SURF      O    610     -0.675     15.999   ;
   611       OC23      1   SURF      O    611     -0.550     15.999   ;
   612        SC4      1   SURF     Si    612      1.100     28.086   ;
   613       OC23      1   SURF      O    613     -0.550     15.999   ;
   614       OC24      1   SURF      O    614     -0.675     15.999   ;
   615       OC24      1   SURF      O    615     -0.675     15.999   ;
   616       OC23      1   SURF      O    616     -0.550     15.999   ;
   617        SC4      1   SURF     Si    617      1.100     28.086   ;
   618       OC23      1   SURF      O    618     -0.550     15.999   ;
   619       OC23      1   SURF      O    619     -0.550     15.999   ;
   620        SC4      1   SURF     Si    620      1.100     28.086   ;
   621       OC23      1   SURF      O    621     -0.550     15.999   ;
   622        SC4      1   SURF     Si    622      1.100     28.086   ;
   623       OC23      1   SURF      O    623     -0.550     15.999   ;
   624        SC4      1   SURF     Si    624      1.100     28.086   ;
   625       OC23      1   SURF      O    625     -0.550     15.999   ;
   626       OC23      1   SURF      O    626     -0.550     15.999   ;
   627       OC23      1   SURF      O    627     -0.550     15.999   ;
   628       OC23      1   SURF      O    628     -0.550     15.999   ;
   629        SC4      1   SURF     Si    629      1.100     28.086   ;
   630       OC23      1   SURF      O    630     -0.550     15.999   ;
   631       OC23      1   SURF      O    631     -0.550     15.999   ;
   632        SC4      1   SURF     Si    632      1.100     28.086   ;
   633       OC23      1   SURF      O    633     -0.550     15.999   ;
   634       OC23      1   SURF      O    634     -0.550     15.999   ;
   635        SC4      1   SURF     Si    635      1.100     28.086   ;
   636       OC23      1   SURF      O    636     -0.550     15.999   ;
   637       OC24      1   SURF      O    637     -0.675     15.999   ;
   638       OC24      1   SURF      O    638     -0.675     15.999   ;
   639        SC4      1   SURF     Si    639      1.100     28.086   ;
   640       OC23      1   SURF      O    640     -0.550     15.999   ;
   641        SC4      1   SURF     Si    641      1.100     28.086   ;
   642       OC23      1   SURF      O    642     -0.550     15.999   ;
   643       OC23      1   SURF      O    643     -0.550     15.999   ;
   644       OC23      1   SURF      O    644     -0.550     15.999   ;
   645       OC23      1   SURF      O    645     -0.550     15.999   ;
   646        SC4      1   SURF     Si    646      1.100     28.086   ;
   647       OC23      1   SURF      O    647     -0.550     15.999   ;
   648       OC23      1   SURF      O    648     -0.550     15.999   ;
   649        SC4      1   SURF     Si    649      1.100     28.086   ;
   650       OC23      1   SURF      O    650     -0.550     15.999   ;
   651       OC23      1   SURF      O    651     -0.550     15.999   ;
   652        SC4      1   SURF     Si    652      1.100     28.086   ;
   653       OC23      1   SURF      O    653     -0.550     15.999   ;
   654       OC24      1   SURF      O    654     -0.675     15.999   ;
   655       OC24      1   SURF      O    655     -0.675     15.999   ;
   656        SC4      1   SURF     Si    656      1.100     28.086   ;
   657       OC23      1   SURF      O    657     -0.550     15.999   ;
   658        SC4      1   SURF     Si    658      1.100     28.086   ;
   659       OC23      1   SURF      O    659     -0.550     15.999   ;
   660       OC23      1   SURF      O    660     -0.550     15.999   ;
   661       OC23      1   SURF      O    661     -0.550     15.999   ;
   662       OC23      1   SURF      O    662     -0.550     15.999   ;
   663        SC4      1   SURF     Si    663      1.100     28.086   ;
   664       OC23      1   SURF      O    664     -0.550     15.999   ;
   665       OC23      1   SURF      O    665     -0.550     15.999   ;
   666        SC4      1   SURF     Si    666      1.100     28.086   ;
   667       OC23      1   SURF      O    667     -0.550     15.999   ;
   668       OC23      1   SURF      O    668     -0.550     15.999   ;
   669        SC4      1   SURF     Si    669      1.100     28.086   ;
   670       OC23      1   SURF      O    670     -0.550     15.999   ;
   671       OC24      1   SURF      O    671     -0.675     15.999   ;
   672       OC24      1   SURF      O    672     -0.675     15.999   ;
   673        SC4      1   SURF     Si    673      1.100     28.086   ;
   674       OC23      1   SURF      O    674     -0.550     15.999   ;
   675        SC4      1   SURF     Si    675      1.100     28.086   ;
   676       OC23      1   SURF      O    676     -0.550     15.999   ;
   677       OC23      1   SURF      O    677     -0.550     15.999   ;
   678       OC23      1   SURF      O    678     -0.550     15.999   ;
   679       OC23      1   SURF      O    679     -0.550     15.999   ;
   680        SC4      1   SURF     Si    680      1.100     28.086   ;
   681       OC23      1   SURF      O    681     -0.550     15.999   ;
   682       OC23      1   SURF      O    682     -0.550     15.999   ;
   683        SC4      1   SURF     Si    683      1.100     28.086   ;
   684       OC23      1   SURF      O    684     -0.550     15.999   ;
   685       OC23      1   SURF      O    685     -0.550     15.999   ;
   686        SC4      1   SURF     Si    686      1.100     28.086   ;
   687       OC23      1   SURF      O    687     -0.550     15.999   ;
   688       OC24      1   SURF      O    688     -0.675     15.999   ;
   689       OC24      1   SURF      O    689     -0.675     15.999   ;
   690        SC4      1   SURF     Si    690      1.100     28.086   ;
   691       OC23      1   SURF      O    691     -0.550     15.999   ;
   692        SC4      1   SURF     Si    692      1.100     28.086   ;
   693       OC23      1   SURF      O    693     -0.550     15.999   ;
   694       OC23      1   SURF      O    694     -0.550     15.999   ;
   695       OC23      1   SURF      O    695     -0.550     15.999   ;
   696       OC23      1   SURF      O    696     -0.550     15.999   ;
   697        SC4      1   SURF     Si    697      1.100     28.086   ;
   698       OC23      1   SURF      O    698     -0.550     15.999   ;
   699       OC23      1   SURF      O    699     -0.550     15.999   ;
   700        SC4      1   SURF     Si    700      1.100     28.086   ;
   701       OC23      1   SURF      O    701     -0.550     15.999   ;
   702       OC23      1   SURF      O    702     -0.550     15.999   ;
   703        SC4      1   SURF     Si    703      1.100     28.086   ;
   704       OC23      1   SURF      O    704     -0.550     15.999   ;
   705       OC24      1   SURF      O    705     -0.675     15.999   ;
   706       OC24      1   SURF      O    706     -0.675     15.999   ;
   707        SC4      1   SURF     Si    707      1.100     28.086   ;
   708       OC23      1   SURF      O    708     -0.550     15.999   ;
   709        SC4      1   SURF     Si    709      1.100     28.086   ;
   710       OC23      1   SURF      O    710     -0.550     15.999   ;
   711       OC23      1   SURF      O    711     -0.550     15.999   ;
   712       OC23      1   SURF      O    712     -0.550     15.999   ;
   713       OC23      1   SURF      O    713     -0.550     15.999   ;
   714        SC4      1   SURF     Si    714      1.100     28.086   ;
   715       OC23      1   SURF      O    715     -0.550     15.999   ;
   716       OC23      1   SURF      O    716     -0.550     15.999   ;
   717        SC4      1   SURF     Si    717      1.100     28.086   ;
   718       OC23      1   SURF      O    718     -0.550     15.999   ;
   719       OC23      1   SURF      O    719     -0.550     15.999   ;
   720        SC4      1   SURF     Si    720      1.100     28.086   ;
   721       OC23      1   SURF      O    721     -0.550     15.999   ;
   722       OC24      1   SURF      O    722     -0.675     15.999   ;
   723       OC24      1   SURF      O    723     -0.675     15.999   ;
   724        SC4      1   SURF     Si    724      1.100     28.086   ;
   725       OC23      1   SURF      O    725     -0.550     15.999   ;
   726        SC4      1   SURF     Si    726      1.100     28.086   ;
   727       OC23      1   SURF      O    727     -0.550     15.999   ;
   728       OC23      1   SURF      O    728     -0.550     15.999   ;
   729       OC23      1   SURF      O    729     -0.550     15.999   ;
   730       OC23      1   SURF      O    730     -0.550     15.999   ;
   731        SC4      1   SURF     Si    731      1.100     28.086   ;
   732       OC23      1   SURF      O    732     -0.550     15.999   ;
   733       OC23      1   SURF      O    733     -0.550     15.999   ;
   734        SC4      1   SURF     Si    734      1.100     28.086   ;
   735       OC23      1   SURF      O    735     -0.550     15.999   ;
   736       OC23      1   SURF      O    736     -0.550     15.999   ;
   737        SC4      1   SURF     Si    737      1.100     28.086   ;
   738       OC23      1   SURF      O    738     -0.550     15.999   ;
   739       OC24      1   SURF      O    739     -0.675     15.999   ;
   740       OC24      1   SURF      O    740     -0.675     15.999   ;
   741        SC4      1   SURF     Si    741      1.100     28.086   ;
   742       OC23      1   SURF      O    742     -0.550     15.999   ;
   743        SC4      1   SURF     Si    743      1.100     28.086   ;
   744       OC23      1   SURF      O    744     -0.550     15.999   ;
   745       OC23      1   SURF      O    745     -0.550     15.999   ;
   746       OC23      1   SURF      O    746     -0.550     15.999   ;
   747       OC23      1   SURF      O    747     -0.550     15.999   ;
   748        SC4      1   SURF     Si    748      1.100     28.086   ;
   749       OC23      1   SURF      O    749     -0.550     15.999   ;
   750       OC23      1   SURF      O    750     -0.550     15.999   ;
   751        SC4      1   SURF     Si    751      1.100     28.086   ;
   752       OC23      1   SURF      O    752     -0.550     15.999   ;
   753       OC23      1   SURF      O    753     -0.550     15.999   ;
   754        SC4      1   SURF     Si    754      1.100     28.086   ;
   755       OC23      1   SURF      O    755     -0.550     15.999   ;
   756       OC24      1   SURF      O    756     -0.675     15.999   ;
   757       OC24      1   SURF      O    757     -0.675     15.999   ;
   758        SC4      1   SURF     Si    758      1.100     28.086   ;
   759       OC23      1   SURF      O    759     -0.550     15.999   ;
   760        SC4      1   SURF     Si    760      1.100     28.086   ;
   761       OC23      1   SURF      O    761     -0.550     15.999   ;
   762       OC23      1   SURF      O    762     -0.550     15.999   ;
   763       OC23      1   SURF      O    763     -0.550     15.999   ;
   764       OC23      1   SURF      O    764     -0.550     15.999   ;
   765        SC4      1   SURF     Si    765      1.100     28.086   ;
   766       OC23      1   SURF      O    766     -0.550     15.999   ;
   767       OC23      1   SURF      O    767     -0.550     15.999   ;
   768        SC4      1   SURF     Si    768      1.100     28.086   ;
   769       OC23      1   SURF      O    769     -0.550     15.999   ;
   770       OC23      1   SURF      O    770     -0.550     15.999   ;
   771        SC4      1   SURF     Si    771      1.100     28.086   ;
   772       OC23      1   SURF      O    772     -0.550     15.999   ;
   773       OC24      1   SURF      O    773     -0.675     15.999   ;
   774       OC24      1   SURF      O    774     -0.675     15.999   ;
   775        SC4      1   SURF     Si    775      1.100     28.086   ;
   776       OC23      1   SURF      O    776     -0.550     15.999   ;
   777        SC4      1   SURF     Si    777      1.100     28.086   ;
   778       OC23      1   SURF      O    778     -0.550     15.999   ;
   779       OC23      1   SURF      O    779     -0.550     15.999   ;
   780       OC23      1   SURF      O    780     -0.550     15.999   ;
   781       OC23      1   SURF      O    781     -0.550     15.999   ;
   782        SC4      1   SURF     Si    782      1.100     28.086   ;
   783       OC23      1   SURF      O    783     -0.550     15.999   ;
   784       OC23      1   SURF      O    784     -0.550     15.999   ;
   785        SC4      1   SURF     Si    785      1.100     28.086   ;
   786       OC23      1   SURF      O    786     -0.550     15.999   ;
   787       OC23      1   SURF      O    787     -0.550     15.999   ;
   788        SC4      1   SURF     Si    788      1.100     28.086   ;
   789       OC23      1   SURF      O    789     -0.550     15.999   ;
   790       OC24      1   SURF      O    790     -0.675     15.999   ;
   791       OC24      1   SURF      O    791     -0.675     15.999   ;
   792        SC4      1   SURF     Si    792      1.100     28.086   ;
   793       OC23      1   SURF      O    793     -0.550     15.999   ;
   794        SC4      1   SURF     Si    794      1.100     28.086   ;
   795       OC23      1   SURF      O    795     -0.550     15.999   ;
   796       OC23      1   SURF      O    796     -0.550     15.999   ;
   797       OC23      1   SURF      O    797     -0.550     15.999   ;
   798       OC23      1   SURF      O    798     -0.550     15.999   ;
   799        SC4      1   SURF     Si    799      1.100     28.086   ;
   800       OC23      1   SURF      O    800     -0.550     15.999   ;
   801       OC23      1   SURF      O    801     -0.550     15.999   ;
   802        SC4      1   SURF     Si    802      1.100     28.086   ;
   803       OC23      1   SURF      O    803     -0.550     15.999   ;
   804       OC23      1   SURF      O    804     -0.550     15.999   ;
   805        SC4      1   SURF     Si    805      1.100     28.086   ;
   806       OC23      1   SURF      O    806     -0.550     15.999   ;
   807       OC24      1   SURF      O    807     -0.675     15.999   ;
   808       OC24      1   SURF      O    808     -0.675     15.999   ;
   809        SC4      1   SURF     Si    809      1.100     28.086   ;
   810       OC23      1   SURF      O    810     -0.550     15.999   ;
   811        SC4      1   SURF     Si    811      1.100     28.086   ;
   812       OC23      1   SURF      O    812     -0.550     15.999   ;
   813       OC23      1   SURF      O    813     -0.550     15.999   ;
   814       OC23      1   SURF      O    814     -0.550     15.999   ;
   815       OC23      1   SURF      O    815     -0.550     15.999   ;
   816        SC4      1   SURF     Si    816      1.100     28.086   ;
   817       OC23      1   SURF      O    817     -0.550     15.999   ;
   818       OC23      1   SURF      O    818     -0.550     15.999   ;
   819        SC4      1   SURF     Si    819      1.100     28.086   ;
   820       OC23      1   SURF      O    820     -0.550     15.999   ;
   821       OC23      1   SURF      O    821     -0.550     15.999   ;
   822        SC4      1   SURF     Si    822      1.100     28.086   ;
   823       OC23      1   SURF      O    823     -0.550     15.999   ;
   824       OC24      1   SURF      O    824     -0.675     15.999   ;
   825       OC24      1   SURF      O    825     -0.675     15.999   ;
   826        SC4      1   SURF     Si    826      1.100     28.086   ;
   827       OC23      1   SURF      O    827     -0.550     15.999   ;
   828        SC4      1   SURF     Si    828      1.100     28.086   ;
   829       OC23      1   SURF      O    829     -0.550     15.999   ;
   830       OC23      1   SURF      O    830     -0.550     15.999   ;
   831       OC23      1   SURF      O    831     -0.550     15.999   ;
   832       OC23      1   SURF      O    832     -0.550     15.999   ;
   833        SC4      1   SURF     Si    833      1.100     28.086   ;
   834       OC23      1   SURF      O    834     -0.550     15.999   ;
   835       OC23      1   SURF      O    835     -0.550     15.999   ;
   836        SC4      1   SURF     Si    836      1.100     28.086   ;
   837       OC23      1   SURF      O    837     -0.550     15.999   ;
   838       OC23      1   SURF      O    838     -0.550     15.999   ;
   839        SC4      1   SURF     Si    839      1.100     28.086   ;
   840       OC23      1   SURF      O    840     -0.550     15.999   ;
   841       OC24      1   SURF      O    841     -0.675     15.999   ;
   842       OC24      1   SURF      O    842     -0.675     15.999   ;
   843        SC4      1   SURF     Si    843      1.100     28.086   ;
   844       OC23      1   SURF      O    844     -0.550     15.999   ;
   845        SC4      1   SURF     Si    845      1.100     28.086   ;
   846       OC23      1   SURF      O    846     -0.550     15.999   ;
   847       OC23      1   SURF      O    847     -0.550     15.999   ;
   848       OC23      1   SURF      O    848     -0.550     15.999   ;
   849       OC23      1   SURF      O    849     -0.550     15.999   ;
   850        SC4      1   SURF     Si    850      1.100     28.086   ;
   851       OC23      1   SURF      O    851     -0.550     15.999   ;
   852       OC23      1   SURF      O    852     -0.550     15.999   ;
   853        SC4      1   SURF     Si    853      1.100     28.086   ;
   854       OC23      1   SURF      O    854     -0.550     15.999   ;
   855       OC23      1   SURF      O    855     -0.550     15.999   ;
   856        SC4      1   SURF     Si    856      1.100     28.086   ;
   857       OC23      1   SURF      O    857     -0.550     15.999   ;
   858       OC24      1   SURF      O    858     -0.675     15.999   ;
   859       OC24      1   SURF      O    859     -0.675     15.999   ;
   860        SC4      1   SURF     Si    860      1.100     28.086   ;
   861       OC23      1   SURF      O    861     -0.550     15.999   ;
   862        SC4      1   SURF     Si    862      1.100     28.086   ;
   863       OC23      1   SURF      O    863     -0.550     15.999   ;
   864       OC23      1   SURF      O    864     -0.550     15.999   ;
   865       OC23      1   SURF      O    865     -0.550     15.999   ;
   866       OC23      1   SURF      O    866     -0.550     15.999   ;
   867        SC4      1   SURF     Si    867      1.100     28.086   ;
   868       OC23      1   SURF      O    868     -0.550     15.999   ;
   869       OC23      1   SURF      O    869     -0.550     15.999   ;
   870        SC4      1   SURF     Si    870      1.100     28.086   ;
   871       OC23      1   SURF      O    871     -0.550     15.999   ;
   872       OC23      1   SURF      O    872     -0.550     15.999   ;
   873        SC4      1   SURF     Si    873      1.100     28.086   ;
   874       OC23      1   SURF      O    874     -0.550     15.999   ;
   875       OC24      1   SURF      O    875     -0.675     15.999   ;
   876       OC24      1   SURF      O    876     -0.675     15.999   ;
   877        SC4      1   SURF     Si    877      1.100     28.086   ;
   878       OC23      1   SURF      O    878     -0.550     15.999   ;
   879        SC4      1   SURF     Si    879      1.100     28.086   ;
   880       OC23      1   SURF      O    880     -0.550     15.999   ;
   881       OC23      1   SURF      O    881     -0.550     15.999   ;
   882       OC23      1   SURF      O    882     -0.550     15.999   ;
   883       OC23      1   SURF      O    883     -0.550     15.999   ;
   884        SC4      1   SURF     Si    884      1.100     28.086   ;
   885       OC23      1   SURF      O    885     -0.550     15.999   ;
   886       OC23      1   SURF      O    886     -0.550     15.999   ;
   887        SC4      1   SURF     Si    887      1.100     28.086   ;
   888       OC23      1   SURF      O    888     -0.550     15.999   ;
   889       OC23      1   SURF      O    889     -0.550     15.999   ;
   890        SC4      1   SURF     Si    890      1.100     28.086   ;
   891       OC23      1   SURF      O    891     -0.550     15.999   ;
   892       OC24      1   SURF      O    892     -0.675     15.999   ;
   893       OC24      1   SURF      O    893     -0.675     15.999   ;
   894        SC4      1   SURF     Si    894      1.100     28.086   ;
   895       OC23      1   SURF      O    895     -0.550     15.999   ;
   896        SC4      1   SURF     Si    896      1.100     28.086   ;
   897       OC23      1   SURF      O    897     -0.550     15.999   ;
   898       OC23      1   SURF      O    898     -0.550     15.999   ;
   899       OC23      1   SURF      O    899     -0.550     15.999   ;
   900       OC23      1   SURF      O    900     -0.550     15.999   ;
   901        SC4      1   SURF     Si    901      1.100     28.086   ;
   902       OC23      1   SURF      O    902     -0.550     15.999   ;
   903       OC23      1   SURF      O    903     -0.550     15.999   ;
   904        SC4      1   SURF     Si    904      1.100     28.086   ;
   905       OC23      1   SURF      O    905     -0.550     15.999   ;
   906       OC23      1   SURF      O    906     -0.550     15.999   ;
   907        SC4      1   SURF     Si    907      1.100     28.086   ;
   908       OC23      1   SURF      O    908     -0.550     15.999   ;
   909       OC24      1   SURF      O    909     -0.675     15.999   ;
   910       OC24      1   SURF      O    910     -0.675     15.999   ;
   911        SC4      1   SURF     Si    911      1.100     28.086   ;
   912       OC23      1   SURF      O    912     -0.550     15.999   ;
   913        SC4      1   SURF     Si    913      1.100     28.086   ;
   914       OC23      1   SURF      O    914     -0.550     15.999   ;
   915       OC23      1   SURF      O    915     -0.550     15.999   ;
   916       OC23      1   SURF      O    916     -0.550     15.999   ;
   917       OC23      1   SURF      O    917     -0.550     15.999   ;
   918        SC4      1   SURF     Si    918      1.100     28.086   ;
   919       OC23      1   SURF      O    919     -0.550     15.999   ;
   920       OC23      1   SURF      O    920     -0.550     15.999   ;
   921        SC4      1   SURF     Si    921      1.100     28.086   ;
   922       OC23      1   SURF      O    922     -0.550     15.999   ;
   923       OC23      1   SURF      O    923     -0.550     15.999   ;
   924        SC4      1   SURF     Si    924      1.100     28.086   ;
   925       OC23      1   SURF      O    925     -0.550     15.999   ;
   926       OC24      1   SURF      O    926     -0.675     15.999   ;
   927       OC24      1   SURF      O    927     -0.675     15.999   ;
   928        SC4      1   SURF     Si    928      1.100     28.086   ;
   929       OC23      1   SURF      O    929     -0.550     15.999   ;
   930        SC4      1   SURF     Si    930      1.100     28.086   ;
   931       OC23      1   SURF      O    931     -0.550     15.999   ;
   932       OC23      1   SURF      O    932     -0.550     15.999   ;
   933       OC23      1   SURF      O    933     -0.550     15.999   ;
   934       OC23      1   SURF      O    934     -0.550     15.999   ;
   935        SC4      1   SURF     Si    935      1.100     28.086   ;
   936       OC23      1   SURF      O    936     -0.550     15.999   ;
   937       OC23      1   SURF      O    937     -0.550     15.999   ;
   938        SC4      1   SURF     Si    938      1.100     28.086   ;
   939       OC23      1   SURF      O    939     -0.550     15.999   ;
   940       OC23      1   SURF      O    940     -0.550     15.999   ;
   941        SC4      1   SURF     Si    941      1.100     28.086   ;
   942       OC23      1   SURF      O    942     -0.550     15.999   ;
   943       OC24      1   SURF      O    943     -0.675     15.999   ;
   944       OC24      1   SURF      O    944     -0.675     15.999   ;
   945        SC4      1   SURF     Si    945      1.100     28.086   ;
   946       OC23      1   SURF      O    946     -0.550     15.999   ;
   947        SC4      1   SURF     Si    947      1.100     28.086   ;
   948       OC23      1   SURF      O    948     -0.550     15.999   ;
   949       OC23      1   SURF      O    949     -0.550     15.999   ;
   950       OC23      1   SURF      O    950     -0.550     15.999   ;
   951       OC23      1   SURF      O    951     -0.550     15.999   ;
   952        SC4      1   SURF     Si    952      1.100     28.086   ;
   953       OC23      1   SURF      O    953     -0.550     15.999   ;
   954       OC23      1   SURF      O    954     -0.550     15.999   ;
   955        SC4      1   SURF     Si    955      1.100     28.086   ;
   956       OC23      1   SURF      O    956     -0.550     15.999   ;
   957       OC23      1   SURF      O    957     -0.550     15.999   ;
   958        SC4      1   SURF     Si    958      1.100     28.086   ;
   959       OC23      1   SURF      O    959     -0.550     15.999   ;
   960       OC24      1   SURF      O    960     -0.675     15.999   ;
   961       OC24      1   SURF      O    961     -0.675     15.999   ;
   962        SC4      1   SURF     Si    962      1.100     28.086   ;
   963       OC23      1   SURF      O    963     -0.550     15.999   ;
   964        SC4      1   SURF     Si    964      1.100     28.086   ;
   965       OC23      1   SURF      O    965     -0.550     15.999   ;
   966       OC23      1   SURF      O    966     -0.550     15.999   ;
   967       OC23      1   SURF      O    967     -0.550     15.999   ;
   968       OC23      1   SURF      O    968     -0.550     15.999   ;
   969        SC4      1   SURF     Si    969      1.100     28.086   ;
   970       OC23      1   SURF      O    970     -0.550     15.999   ;
   971       OC23      1   SURF      O    971     -0.550     15.999   ;
   972        SC4      1   SURF     Si    972      1.100     28.086   ;
   973       OC23      1   SURF      O    973     -0.550     15.999   ;
   974       OC23      1   SURF      O    974     -0.550     15.999   ;
   975        SC4      1   SURF     Si    975      1.100     28.086   ;
   976       OC23      1   SURF      O    976     -0.550     15.999   ;
   977       OC24      1   SURF      O    977     -0.675     15.999   ;
   978       OC24      1   SURF      O    978     -0.675     15.999   ;
   979        SC4      1   SURF     Si    979      1.100     28.086   ;
   980       OC23      1   SURF      O    980     -0.550     15.999   ;
   981        SC4      1   SURF     Si    981      1.100     28.086   ;
   982       OC23      1   SURF      O    982     -0.550     15.999   ;
   983       OC23      1   SURF      O    983     -0.550     15.999   ;
   984       OC23      1   SURF      O    984     -0.550     15.999   ;
   985       OC23      1   SURF      O    985     -0.550     15.999   ;
   986        SC4      1   SURF     Si    986      1.100     28.086   ;
   987       OC23      1   SURF      O    987     -0.550     15.999   ;
   988       OC23      1   SURF      O    988     -0.550     15.999   ;
   989        SC4      1   SURF     Si    989      1.100     28.086   ;
   990       OC23      1   SURF      O    990     -0.550     15.999   ;
   991       OC23      1   SURF      O    991     -0.550     15.999   ;
   992        SC4      1   SURF     Si    992      1.100     28.086   ;
   993       OC23      1   SURF      O    993     -0.550     15.999   ;
   994       OC24      1   SURF      O    994     -0.675     15.999   ;
   995       OC24      1   SURF      O    995     -0.675     15.999   ;
   996        SC4      1   SURF     Si    996      1.100     28.086   ;
   997       OC23      1   SURF      O    997     -0.550     15.999   ;
   998        SC4      1   SURF     Si    998      1.100     28.086   ;
   999       OC23      1   SURF      O    999     -0.550     15.999   ;
  1000       OC23      1   SURF      O   1000     -0.550     15.999   ;
  1001       OC23      1   SURF      O   1001     -0.550     15.999   ;
  1002       OC23      1   SURF      O   1002     -0.550     15.999   ;
  1003        SC4      1   SURF     Si   1003      1.100     28.086   ;
  1004       OC23      1   SURF      O   1004     -0.550     15.999   ;
  1005       OC23      1   SURF      O   1005     -0.550     15.999   ;
  1006        SC4      1   SURF     Si   1006      1.100     28.086   ;
  1007       OC23      1   SURF      O   1007     -0.550     15.999   ;
  1008       OC23      1   SURF      O   1008     -0.550     15.999   ;
  1009        SC4      1   SURF     Si   1009      1.100     28.086   ;
  1010       OC23      1   SURF      O   1010     -0.550     15.999   ;
  1011       OC24      1   SURF      O   1011     -0.675     15.999   ;
  1012       OC24      1   SURF      O   1012     -0.675     15.999   ;
  1013        SC4      1   SURF     Si   1013      1.100     28.086   ;
  1014       OC23      1   SURF      O   1014     -0.550     15.999   ;
  1015        SC4      1   SURF     Si   1015      1.100     28.086   ;
  1016       OC23      1   SURF      O   1016     -0.550     15.999   ;
  1017       OC23      1   SURF      O   1017     -0.550     15.999   ;
  1018       OC23      1   SURF      O   1018     -0.550     15.999   ;
  1019       OC23      1   SURF      O   1019     -0.550     15.999   ;
  1020        SC4      1   SURF     Si   1020      1.100     28.086   ;
  1021       OC23      1   SURF      O   1021     -0.550     15.999   ;
  1022        SC4      1   SURF     Si   1022      1.100     28.086   ;
  1023       OC23      1   SURF      O   1023     -0.550     15.999   ;
  1024       OC23      1   SURF      O   1024     -0.550     15.999   ;
  1025       OC23      1   SURF      O   1025     -0.550     15.999   ;
  1026       OC23      1   SURF      O   1026     -0.550     15.999   ;
  1027        SC4      1   SURF     Si   1027      1.100     28.086   ;
  1028       OC23      1   SURF      O   1028     -0.550     15.999   ;
  1029       OC23      1   SURF      O   1029     -0.550     15.999   ;
  1030        SC4      1   SURF     Si   1030      1.100     28.086   ;
  1031       OC23      1   SURF      O   1031     -0.550     15.999   ;
  1032        SC4      1   SURF     Si   1032      1.100     28.086   ;
  1033       OC23      1   SURF      O   1033     -0.550     15.999   ;
  1034       OC24      1   SURF      O   1034     -0.675     15.999   ;
  1035       OC24      1   SURF      O   1035     -0.675     15.999   ;
  1036       OC23      1   SURF      O   1036     -0.550     15.999   ;
  1037        SC4      1   SURF     Si   1037      1.100     28.086   ;
  1038       OC23      1   SURF      O   1038     -0.550     15.999   ;
  1039       OC24      1   SURF      O   1039     -0.675     15.999   ;
  1040       OC24      1   SURF      O   1040     -0.675     15.999   ;
  1041       OC23      1   SURF      O   1041     -0.550     15.999   ;
  1042        SC4      1   SURF     Si   1042      1.100     28.086   ;
  1043       OC23      1   SURF      O   1043     -0.550     15.999   ;
  1044       OC23      1   SURF      O   1044     -0.550     15.999   ;
  1045        SC4      1   SURF     Si   1045      1.100     28.086   ;
  1046       OC23      1   SURF      O   1046     -0.550     15.999   ;
  1047        SC4      1   SURF     Si   1047      1.100     28.086   ;
  1048       OC23      1   SURF      O   1048     -0.550     15.999   ;
  1049        SC4      1   SURF     Si   1049      1.100     28.086   ;
  1050       OC23      1   SURF      O   1050     -0.550     15.999   ;
  1051       OC23      1   SURF      O   1051     -0.550     15.999   ;
  1052       OC23      1   SURF      O   1052     -0.550     15.999   ;
  1053       OC23      1   SURF      O   1053     -0.550     15.999   ;
  1054        SC4      1   SURF     Si   1054      1.100     28.086   ;
  1055       OC23      1   SURF      O   1055     -0.550     15.999   ;
  1056       OC23      1   SURF      O   1056     -0.550     15.999   ;
  1057        SC4      1   SURF     Si   1057      1.100     28.086   ;
  1058       OC23      1   SURF      O   1058     -0.550     15.999   ;
  1059       OC23      1   SURF      O   1059     -0.550     15.999   ;
  1060        SC4      1   SURF     Si   1060      1.100     28.086   ;
  1061       OC23      1   SURF      O   1061     -0.550     15.999   ;
  1062       OC24      1   SURF      O   1062     -0.675     15.999   ;
  1063       OC24      1   SURF      O   1063     -0.675     15.999   ;
  1064        SC4      1   SURF     Si   1064      1.100     28.086   ;
  1065       OC23      1   SURF      O   1065     -0.550     15.999   ;
  1066        SC4      1   SURF     Si   1066      1.100     28.086   ;
  1067       OC23      1   SURF      O   1067     -0.550     15.999   ;
  1068       OC23      1   SURF      O   1068     -0.550     15.999   ;
  1069       OC23      1   SURF      O   1069     -0.550     15.999   ;
  1070       OC23      1   SURF      O   1070     -0.550     15.999   ;
  1071        SC4      1   SURF     Si   1071      1.100     28.086   ;
  1072       OC23      1   SURF      O   1072     -0.550     15.999   ;
  1073       OC23      1   SURF      O   1073     -0.550     15.999   ;
  1074        SC4      1   SURF     Si   1074      1.100     28.086   ;
  1075       OC23      1   SURF      O   1075     -0.550     15.999   ;
  1076       OC23      1   SURF      O   1076     -0.550     15.999   ;
  1077        SC4      1   SURF     Si   1077      1.100     28.086   ;
  1078       OC23      1   SURF      O   1078     -0.550     15.999   ;
  1079       OC24      1   SURF      O   1079     -0.675     15.999   ;
  1080       OC24      1   SURF      O   1080     -0.675     15.999   ;
  1081        SC4      1   SURF     Si   1081      1.100     28.086   ;
  1082       OC23      1   SURF      O   1082     -0.550     15.999   ;
  1083        SC4      1   SURF     Si   1083      1.100     28.086   ;
  1084       OC23      1   SURF      O   1084     -0.550     15.999   ;
  1085       OC23      1   SURF      O   1085     -0.550     15.999   ;
  1086       OC23      1   SURF      O   1086     -0.550     15.999   ;
  1087       OC23      1   SURF      O   1087     -0.550     15.999   ;
  1088        SC4      1   SURF     Si   1088      1.100     28.086   ;
  1089       OC23      1   SURF      O   1089     -0.550     15.999   ;
  1090       OC23      1   SURF      O   1090     -0.550     15.999   ;
  1091        SC4      1   SURF     Si   1091      1.100     28.086   ;
  1092       OC23      1   SURF      O   1092     -0.550     15.999   ;
  1093       OC23      1   SURF      O   1093     -0.550     15.999   ;
  1094        SC4      1   SURF     Si   1094      1.100     28.086   ;
  1095       OC23      1   SURF      O   1095     -0.550     15.999   ;
  1096       OC24      1   SURF      O   1096     -0.675     15.999   ;
  1097       OC24      1   SURF      O   1097     -0.675     15.999   ;
  1098        SC4      1   SURF     Si   1098      1.100     28.086   ;
  1099       OC23      1   SURF      O   1099     -0.550     15.999   ;
  1100        SC4      1   SURF     Si   1100      1.100     28.086   ;
  1101       OC23      1   SURF      O   1101     -0.550     15.999   ;
  1102       OC23      1   SURF      O   1102     -0.550     15.999   ;
  1103       OC23      1   SURF      O   1103     -0.550     15.999   ;
  1104       OC23      1   SURF      O   1104     -0.550     15.999   ;
  1105        SC4      1   SURF     Si   1105      1.100     28.086   ;
  1106       OC23      1   SURF      O   1106     -0.550     15.999   ;
  1107       OC23      1   SURF      O   1107     -0.550     15.999   ;
  1108        SC4      1   SURF     Si   1108      1.100     28.086   ;
  1109       OC23      1   SURF      O   1109     -0.550     15.999   ;
  1110       OC23      1   SURF      O   1110     -0.550     15.999   ;
  1111        SC4      1   SURF     Si   1111      1.100     28.086   ;
  1112       OC23      1   SURF      O   1112     -0.550     15.999   ;
  1113       OC24      1   SURF      O   1113     -0.675     15.999   ;
  1114       OC24      1   SURF      O   1114     -0.675     15.999   ;
  1115        SC4      1   SURF     Si   1115      1.100     28.086   ;
  1116       OC23      1   SURF      O   1116     -0.550     15.999   ;
  1117        SC4      1   SURF     Si   1117      1.100     28.086   ;
  1118       OC23      1   SURF      O   1118     -0.550     15.999   ;
  1119       OC23      1   SURF      O   1119     -0.550     15.999   ;
  1120       OC23      1   SURF      O   1120     -0.550     15.999   ;
  1121       OC23      1   SURF      O   1121     -0.550     15.999   ;
  1122        SC4      1   SURF     Si   1122      1.100     28.086   ;
  1123       OC23      1   SURF      O   1123     -0.550     15.999   ;
  1124       OC23      1   SURF      O   1124     -0.550     15.999   ;
  1125        SC4      1   SURF     Si   1125      1.100     28.086   ;
  1126       OC23      1   SURF      O   1126     -0.550     15.999   ;
  1127       OC23      1   SURF      O   1127     -0.550     15.999   ;
  1128        SC4      1   SURF     Si   1128      1.100     28.086   ;
  1129       OC23      1   SURF      O   1129     -0.550     15.999   ;
  1130       OC24      1   SURF      O   1130     -0.675     15.999   ;
  1131       OC24      1   SURF      O   1131     -0.675     15.999   ;
  1132        SC4      1   SURF     Si   1132      1.100     28.086   ;
  1133       OC23      1   SURF      O   1133     -0.550     15.999   ;
  1134        SC4      1   SURF     Si   1134      1.100     28.086   ;
  1135       OC23      1   SURF      O   1135     -0.550     15.999   ;
  1136       OC23      1   SURF      O   1136     -0.550     15.999   ;
  1137       OC23      1   SURF      O   1137     -0.550     15.999   ;
  1138       OC23      1   SURF      O   1138     -0.550     15.999   ;
  1139        SC4      1   SURF     Si   1139      1.100     28.086   ;
  1140       OC23      1   SURF      O   1140     -0.550     15.999   ;
  1141       OC23      1   SURF      O   1141     -0.550     15.999   ;
  1142        SC4      1   SURF     Si   1142      1.100     28.086   ;
  1143       OC23      1   SURF      O   1143     -0.550     15.999   ;
  1144       OC23      1   SURF      O   1144     -0.550     15.999   ;
  1145        SC4      1   SURF     Si   1145      1.100     28.086   ;
  1146       OC23      1   SURF      O   1146     -0.550     15.999   ;
  1147       OC24      1   SURF      O   1147     -0.675     15.999   ;
  1148       OC24      1   SURF      O   1148     -0.675     15.999   ;
  1149        SC4      1   SURF     Si   1149      1.100     28.086   ;
  1150       OC23      1   SURF      O   1150     -0.550     15.999   ;
  1151        SC4      1   SURF     Si   1151      1.100     28.086   ;
  1152       OC23      1   SURF      O   1152     -0.550     15.999   ;
  1153       OC23      1   SURF      O   1153     -0.550     15.999   ;
  1154       OC23      1   SURF      O   1154     -0.550     15.999   ;
  1155       OC23      1   SURF      O   1155     -0.550     15.999   ;
  1156        SC4      1   SURF     Si   1156      1.100     28.086   ;
  1157       OC23      1   SURF      O   1157     -0.550     15.999   ;
  1158       OC23      1   SURF      O   1158     -0.550     15.999   ;
  1159        SC4      1   SURF     Si   1159      1.100     28.086   ;
  1160       OC23      1   SURF      O   1160     -0.550     15.999   ;
  1161       OC23      1   SURF      O   1161     -0.550     15.999   ;
  1162        SC4      1   SURF     Si   1162      1.100     28.086   ;
  1163       OC23      1   SURF      O   1163     -0.550     15.999   ;
  1164       OC24      1   SURF      O   1164     -0.675     15.999   ;
  1165       OC24      1   SURF      O   1165     -0.675     15.999   ;
  1166        SC4      1   SURF     Si   1166      1.100     28.086   ;
  1167       OC23      1   SURF      O   1167     -0.550     15.999   ;
  1168        SC4      1   SURF     Si   1168      1.100     28.086   ;
  1169       OC23      1   SURF      O   1169     -0.550     15.999   ;
  1170       OC23      1   SURF      O   1170     -0.550     15.999   ;
  1171       OC23      1   SURF      O   1171     -0.550     15.999   ;
  1172       OC23      1   SURF      O   1172     -0.550     15.999   ;
  1173        SC4      1   SURF     Si   1173      1.100     28.086   ;
  1174       OC23      1   SURF      O   1174     -0.550     15.999   ;
  1175       OC23      1   SURF      O   1175     -0.550     15.999   ;
  1176        SC4      1   SURF     Si   1176      1.100     28.086   ;
  1177       OC23      1   SURF      O   1177     -0.550     15.999   ;
  1178       OC23      1   SURF      O   1178     -0.550     15.999   ;
  1179        SC4      1   SURF     Si   1179      1.100     28.086   ;
  1180       OC23      1   SURF      O   1180     -0.550     15.999   ;
  1181       OC24      1   SURF      O   1181     -0.675     15.999   ;
  1182       OC24      1   SURF      O   1182     -0.675     15.999   ;
  1183        SC4      1   SURF     Si   1183      1.100     28.086   ;
  1184       OC23      1   SURF      O   1184     -0.550     15.999   ;
  1185        SC4      1   SURF     Si   1185      1.100     28.086   ;
  1186       OC23      1   SURF      O   1186     -0.550     15.999   ;
  1187       OC23      1   SURF      O   1187     -0.550     15.999   ;
  1188       OC23      1   SURF      O   1188     -0.550     15.999   ;
  1189       OC23      1   SURF      O   1189     -0.550     15.999   ;
  1190        SC4      1   SURF     Si   1190      1.100     28.086   ;
  1191       OC23      1   SURF      O   1191     -0.550     15.999   ;
  1192       OC23      1   SURF      O   1192     -0.550     15.999   ;
  1193        SC4      1   SURF     Si   1193      1.100     28.086   ;
  1194       OC23      1   SURF      O   1194     -0.550     15.999   ;
  1195       OC23      1   SURF      O   1195     -0.550     15.999   ;
  1196        SC4      1   SURF     Si   1196      1.100     28.086   ;
  1197       OC23      1   SURF      O   1197     -0.550     15.999   ;
  1198       OC24      1   SURF      O   1198     -0.675     15.999   ;
  1199       OC24      1   SURF      O   1199     -0.675     15.999   ;
  1200        SC4      1   SURF     Si   1200      1.100     28.086   ;
  1201       OC23      1   SURF      O   1201     -0.550     15.999   ;
  1202        SC4      1   SURF     Si   1202      1.100     28.086   ;
  1203       OC23      1   SURF      O   1203     -0.550     15.999   ;
  1204       OC23      1   SURF      O   1204     -0.550     15.999   ;
  1205       OC23      1   SURF      O   1205     -0.550     15.999   ;
  1206       OC23      1   SURF      O   1206     -0.550     15.999   ;
  1207        SC4      1   SURF     Si   1207      1.100     28.086   ;
  1208       OC23      1   SURF      O   1208     -0.550     15.999   ;
  1209       OC23      1   SURF      O   1209     -0.550     15.999   ;
  1210        SC4      1   SURF     Si   1210      1.100     28.086   ;
  1211       OC23      1   SURF      O   1211     -0.550     15.999   ;
  1212       OC23      1   SURF      O   1212     -0.550     15.999   ;
  1213        SC4      1   SURF     Si   1213      1.100     28.086   ;
  1214       OC23      1   SURF      O   1214     -0.550     15.999   ;
  1215       OC24      1   SURF      O   1215     -0.675     15.999   ;
  1216       OC24      1   SURF      O   1216     -0.675     15.999   ;
  1217        SC4      1   SURF     Si   1217      1.100     28.086   ;
  1218       OC23      1   SURF      O   1218     -0.550     15.999   ;
  1219        SC4      1   SURF     Si   1219      1.100     28.086   ;
  1220       OC23      1   SURF      O   1220     -0.550     15.999   ;
  1221       OC23      1   SURF      O   1221     -0.550     15.999   ;
  1222       OC23      1   SURF      O   1222     -0.550     15.999   ;
  1223       OC23      1   SURF      O   1223     -0.550     15.999   ;
  1224        SC4      1   SURF     Si   1224      1.100     28.086   ;
  1225       OC23      1   SURF      O   1225     -0.550     15.999   ;
  1226       OC23      1   SURF      O   1226     -0.550     15.999   ;
  1227        SC4      1   SURF     Si   1227      1.100     28.086   ;
  1228       OC23      1   SURF      O   1228     -0.550     15.999   ;
  1229       OC23      1   SURF      O   1229     -0.550     15.999   ;
  1230        SC4      1   SURF     Si   1230      1.100     28.086   ;
  1231       OC23      1   SURF      O   1231     -0.550     15.999   ;
  1232       OC24      1   SURF      O   1232     -0.675     15.999   ;
  1233       OC24      1   SURF      O   1233     -0.675     15.999   ;
  1234        SC4      1   SURF     Si   1234      1.100     28.086   ;
  1235       OC23      1   SURF      O   1235     -0.550     15.999   ;
  1236        SC4      1   SURF     Si   1236      1.100     28.086   ;
  1237       OC23      1   SURF      O   1237     -0.550     15.999   ;
  1238       OC23      1   SURF      O   1238     -0.550     15.999   ;
  1239       OC23      1   SURF      O   1239     -0.550     15.999   ;
  1240       OC23      1   SURF      O   1240     -0.550     15.999   ;
  1241        SC4      1   SURF     Si   1241      1.100     28.086   ;
  1242       OC23      1   SURF      O   1242     -0.550     15.999   ;
  1243       OC23      1   SURF      O   1243     -0.550     15.999   ;
  1244        SC4      1   SURF     Si   1244      1.100     28.086   ;
  1245       OC23      1   SURF      O   1245     -0.550     15.999   ;
  1246       OC23      1   SURF      O   1246     -0.550     15.999   ;
  1247        SC4      1   SURF     Si   1247      1.100     28.086   ;
  1248       OC23      1   SURF      O   1248     -0.550     15.999   ;
  1249       OC24      1   SURF      O   1249     -0.675     15.999   ;
  1250       OC24      1   SURF      O   1250     -0.675     15.999   ;
  1251        SC4      1   SURF     Si   1251      1.100     28.086   ;
  1252       OC23      1   SURF      O   1252     -0.550     15.999   ;
  1253        SC4      1   SURF     Si   1253      1.100     28.086   ;
  1254       OC23      1   SURF      O   1254     -0.550     15.999   ;
  1255       OC23      1   SURF      O   1255     -0.550     15.999   ;
  1256       OC23      1   SURF      O   1256     -0.550     15.999   ;
  1257       OC23      1   SURF      O   1257     -0.550     15.999   ;
  1258        SC4      1   SURF     Si   1258      1.100     28.086   ;
  1259       OC23      1   SURF      O   1259     -0.550     15.999   ;
  1260       OC23      1   SURF      O   1260     -0.550     15.999   ;
  1261        SC4      1   SURF     Si   1261      1.100     28.086   ;
  1262       OC23      1   SURF      O   1262     -0.550     15.999   ;
  1263       OC23      1   SURF      O   1263     -0.550     15.999   ;
  1264        SC4      1   SURF     Si   1264      1.100     28.086   ;
  1265       OC23      1   SURF      O   1265     -0.550     15.999   ;
  1266       OC24      1   SURF      O   1266     -0.675     15.999   ;
  1267       OC24      1   SURF      O   1267     -0.675     15.999   ;
  1268        SC4      1   SURF     Si   1268      1.100     28.086   ;
  1269       OC23      1   SURF      O   1269     -0.550     15.999   ;
  1270        SC4      1   SURF     Si   1270      1.100     28.086   ;
  1271       OC23      1   SURF      O   1271     -0.550     15.999   ;
  1272       OC23      1   SURF      O   1272     -0.550     15.999   ;
  1273       OC23      1   SURF      O   1273     -0.550     15.999   ;
  1274       OC23      1   SURF      O   1274     -0.550     15.999   ;
  1275        SC4      1   SURF     Si   1275      1.100     28.086   ;
  1276       OC23      1   SURF      O   1276     -0.550     15.999   ;
  1277       OC23      1   SURF      O   1277     -0.550     15.999   ;
  1278        SC4      1   SURF     Si   1278      1.100     28.086   ;
  1279       OC23      1   SURF      O   1279     -0.550     15.999   ;
  1280       OC23      1   SURF      O   1280     -0.550     15.999   ;
  1281        SC4      1   SURF     Si   1281      1.100     28.086   ;
  1282       OC23      1   SURF      O   1282     -0.550     15.999   ;
  1283       OC24      1   SURF      O   1283     -0.675     15.999   ;
  1284       OC24      1   SURF      O   1284     -0.675     15.999   ;
  1285        SC4      1   SURF     Si   1285      1.100     28.086   ;
  1286       OC23      1   SURF      O   1286     -0.550     15.999   ;
  1287        SC4      1   SURF     Si   1287      1.100     28.086   ;
  1288       OC23      1   SURF      O   1288     -0.550     15.999   ;
  1289       OC23      1   SURF      O   1289     -0.550     15.999   ;
  1290       OC23      1   SURF      O   1290     -0.550     15.999   ;
  1291       OC23      1   SURF      O   1291     -0.550     15.999   ;
  1292        SC4      1   SURF     Si   1292      1.100     28.086   ;
  1293       OC23      1   SURF      O   1293     -0.550     15.999   ;
  1294       OC23      1   SURF      O   1294     -0.550     15.999   ;
  1295        SC4      1   SURF     Si   1295      1.100     28.086   ;
  1296       OC23      1   SURF      O   1296     -0.550     15.999   ;
  1297       OC23      1   SURF      O   1297     -0.550     15.999   ;
  1298        SC4      1   SURF     Si   1298      1.100     28.086   ;
  1299       OC23      1   SURF      O   1299     -0.550     15.999   ;
  1300       OC24      1   SURF      O   1300     -0.675     15.999   ;
  1301       OC24      1   SURF      O   1301     -0.675     15.999   ;
  1302        SC4      1   SURF     Si   1302      1.100     28.086   ;
  1303       OC23      1   SURF      O   1303     -0.550     15.999   ;
  1304        SC4      1   SURF     Si   1304      1.100     28.086   ;
  1305       OC23      1   SURF      O   1305     -0.550     15.999   ;
  1306       OC23      1   SURF      O   1306     -0.550     15.999   ;
  1307       OC23      1   SURF      O   1307     -0.550     15.999   ;
  1308       OC23      1   SURF      O   1308     -0.550     15.999   ;
  1309        SC4      1   SURF     Si   1309      1.100     28.086   ;
  1310       OC23      1   SURF      O   1310     -0.550     15.999   ;
  1311       OC23      1   SURF      O   1311     -0.550     15.999   ;
  1312        SC4      1   SURF     Si   1312      1.100     28.086   ;
  1313       OC23      1   SURF      O   1313     -0.550     15.999   ;
  1314       OC23      1   SURF      O   1314     -0.550     15.999   ;
  1315        SC4      1   SURF     Si   1315      1.100     28.086   ;
  1316       OC23      1   SURF      O   1316     -0.550     15.999   ;
  1317       OC24      1   SURF      O   1317     -0.675     15.999   ;
  1318       OC24      1   SURF      O   1318     -0.675     15.999   ;
  1319        SC4      1   SURF     Si   1319      1.100     28.086   ;
  1320       OC23      1   SURF      O   1320     -0.550     15.999   ;
  1321        SC4      1   SURF     Si   1321      1.100     28.086   ;
  1322       OC23      1   SURF      O   1322     -0.550     15.999   ;
  1323       OC23      1   SURF      O   1323     -0.550     15.999   ;
  1324       OC23      1   SURF      O   1324     -0.550     15.999   ;
  1325       OC23      1   SURF      O   1325     -0.550     15.999   ;
  1326        SC4      1   SURF     Si   1326      1.100     28.086   ;
  1327       OC23      1   SURF      O   1327     -0.550     15.999   ;
  1328       OC23      1   SURF      O   1328     -0.550     15.999   ;
  1329        SC4      1   SURF     Si   1329      1.100     28.086   ;
  1330       OC23      1   SURF      O   1330     -0.550     15.999   ;
  1331       OC23      1   SURF      O   1331     -0.550     15.999   ;
  1332        SC4      1   SURF     Si   1332      1.100     28.086   ;
  1333       OC23      1   SURF      O   1333     -0.550     15.999   ;
  1334       OC24      1   SURF      O   1334     -0.675     15.999   ;
  1335       OC24      1   SURF      O   1335     -0.675     15.999   ;
  1336        SC4      1   SURF     Si   1336      1.100     28.086   ;
  1337       OC23      1   SURF      O   1337     -0.550     15.999   ;
  1338        SC4      1   SURF     Si   1338      1.100     28.086   ;
  1339       OC23      1   SURF      O   1339     -0.550     15.999   ;
  1340       OC23      1   SURF      O   1340     -0.550     15.999   ;
  1341       OC23      1   SURF      O   1341     -0.550     15.999   ;
  1342       OC23      1   SURF      O   1342     -0.550     15.999   ;
  1343        SC4      1   SURF     Si   1343      1.100     28.086   ;
  1344       OC23      1   SURF      O   1344     -0.550     15.999   ;
  1345       OC23      1   SURF      O   1345     -0.550     15.999   ;
  1346        SC4      1   SURF     Si   1346      1.100     28.086   ;
  1347       OC23      1   SURF      O   1347     -0.550     15.999   ;
  1348       OC23      1   SURF      O   1348     -0.550     15.999   ;
  1349        SC4      1   SURF     Si   1349      1.100     28.086   ;
  1350       OC23      1   SURF      O   1350     -0.550     15.999   ;
  1351       OC24      1   SURF      O   1351     -0.675     15.999   ;
  1352       OC24      1   SURF      O   1352     -0.675     15.999   ;
  1353        SC4      1   SURF     Si   1353      1.100     28.086   ;
  1354       OC23      1   SURF      O   1354     -0.550     15.999   ;
  1355        SC4      1   SURF     Si   1355      1.100     28.086   ;
  1356       OC23      1   SURF      O   1356     -0.550     15.999   ;
  1357       OC23      1   SURF      O   1357     -0.550     15.999   ;
  1358       OC23      1   SURF      O   1358     -0.550     15.999   ;
  1359       OC23      1   SURF      O   1359     -0.550     15.999   ;
  1360        SC4      1   SURF     Si   1360      1.100     28.086   ;
  1361       OC23      1   SURF      O   1361     -0.550     15.999   ;
  1362       OC23      1   SURF      O   1362     -0.550     15.999   ;
  1363        SC4      1   SURF     Si   1363      1.100     28.086   ;
  1364       OC23      1   SURF      O   1364     -0.550     15.999   ;
  1365       OC23      1   SURF      O   1365     -0.550     15.999   ;
  1366        SC4      1   SURF     Si   1366      1.100     28.086   ;
  1367       OC23      1   SURF      O   1367     -0.550     15.999   ;
  1368       OC24      1   SURF      O   1368     -0.675     15.999   ;
  1369       OC24      1   SURF      O   1369     -0.675     15.999   ;
  1370        SC4      1   SURF     Si   1370      1.100     28.086   ;
  1371       OC23      1   SURF      O   1371     -0.550     15.999   ;
  1372        SC4      1   SURF     Si   1372      1.100     28.086   ;
  1373       OC23      1   SURF      O   1373     -0.550     15.999   ;
  1374       OC23      1   SURF      O   1374     -0.550     15.999   ;
  1375       OC23      1   SURF      O   1375     -0.550     15.999   ;
  1376       OC23      1   SURF      O   1376     -0.550     15.999   ;
  1377        SC4      1   SURF     Si   1377      1.100     28.086   ;
  1378       OC23      1   SURF      O   1378     -0.550     15.999   ;
  1379       OC23      1   SURF      O   1379     -0.550     15.999   ;
  1380        SC4      1   SURF     Si   1380      1.100     28.086   ;
  1381       OC23      1   SURF      O   1381     -0.550     15.999   ;
  1382       OC23      1   SURF      O   1382     -0.550     15.999   ;
  1383        SC4      1   SURF     Si   1383      1.100     28.086   ;
  1384       OC23      1   SURF      O   1384     -0.550     15.999   ;
  1385       OC24      1   SURF      O   1385     -0.675     15.999   ;
  1386       OC24      1   SURF      O   1386     -0.675     15.999   ;
  1387        SC4      1   SURF     Si   1387      1.100     28.086   ;
  1388       OC23      1   SURF      O   1388     -0.550     15.999   ;
  1389        SC4      1   SURF     Si   1389      1.100     28.086   ;
  1390       OC23      1   SURF      O   1390     -0.550     15.999   ;
  1391       OC23      1   SURF      O   1391     -0.550     15.999   ;
  1392       OC23      1   SURF      O   1392     -0.550     15.999   ;
  1393       OC23      1   SURF      O   1393     -0.550     15.999   ;
  1394        SC4      1   SURF     Si   1394      1.100     28.086   ;
  1395       OC23      1   SURF      O   1395     -0.550     15.999   ;
  1396       OC23      1   SURF      O   1396     -0.550     15.999   ;
  1397        SC4      1   SURF     Si   1397      1.100     28.086   ;
  1398       OC23      1   SURF      O   1398     -0.550     15.999   ;
  1399       OC23      1   SURF      O   1399     -0.550     15.999   ;
  1400        SC4      1   SURF     Si   1400      1.100     28.086   ;
  1401       OC23      1   SURF      O   1401     -0.550     15.999   ;
  1402       OC24      1   SURF      O   1402     -0.675     15.999   ;
  1403       OC24      1   SURF      O   1403     -0.675     15.999   ;
  1404        SC4      1   SURF     Si   1404      1.100     28.086   ;
  1405       OC23      1   SURF      O   1405     -0.550     15.999   ;
  1406        SC4      1   SURF     Si   1406      1.100     28.086   ;
  1407       OC23      1   SURF      O   1407     -0.550     15.999   ;
  1408       OC23      1   SURF      O   1408     -0.550     15.999   ;
  1409       OC23      1   SURF      O   1409     -0.550     15.999   ;
  1410       OC23      1   SURF      O   1410     -0.550     15.999   ;
  1411        SC4      1   SURF     Si   1411      1.100     28.086   ;
  1412       OC23      1   SURF      O   1412     -0.550     15.999   ;
  1413       OC23      1   SURF      O   1413     -0.550     15.999   ;
  1414        SC4      1   SURF     Si   1414      1.100     28.086   ;
  1415       OC23      1   SURF      O   1415     -0.550     15.999   ;
  1416       OC23      1   SURF      O   1416     -0.550     15.999   ;
  1417        SC4      1   SURF     Si   1417      1.100     28.086   ;
  1418       OC23      1   SURF      O   1418     -0.550     15.999   ;
  1419       OC24      1   SURF      O   1419     -0.675     15.999   ;
  1420       OC24      1   SURF      O   1420     -0.675     15.999   ;
  1421        SC4      1   SURF     Si   1421      1.100     28.086   ;
  1422       OC23      1   SURF      O   1422     -0.550     15.999   ;
  1423        SC4      1   SURF     Si   1423      1.100     28.086   ;
  1424       OC23      1   SURF      O   1424     -0.550     15.999   ;
  1425       OC23      1   SURF      O   1425     -0.550     15.999   ;
  1426       OC23      1   SURF      O   1426     -0.550     15.999   ;
  1427       OC23      1   SURF      O   1427     -0.550     15.999   ;
  1428        SC4      1   SURF     Si   1428      1.100     28.086   ;
  1429       OC23      1   SURF      O   1429     -0.550     15.999   ;
  1430       OC23      1   SURF      O   1430     -0.550     15.999   ;
  1431        SC4      1   SURF     Si   1431      1.100     28.086   ;
  1432       OC23      1   SURF      O   1432     -0.550     15.999   ;
  1433       OC23      1   SURF      O   1433     -0.550     15.999   ;
  1434        SC4      1   SURF     Si   1434      1.100     28.086   ;
  1435       OC23      1   SURF      O   1435     -0.550     15.999   ;
  1436       OC24      1   SURF      O   1436     -0.675     15.999   ;
  1437       OC24      1   SURF      O   1437     -0.675     15.999   ;
  1438        SC4      1   SURF     Si   1438      1.100     28.086   ;
  1439       OC23      1   SURF      O   1439     -0.550     15.999   ;
  1440        SC4      1   SURF     Si   1440      1.100     28.086   ;
  1441       OC23      1   SURF      O   1441     -0.550     15.999   ;
  1442       OC23      1   SURF      O   1442     -0.550     15.999   ;
  1443       OC23      1   SURF      O   1443     -0.550     15.999   ;
  1444       OC23      1   SURF      O   1444     -0.550     15.999   ;
  1445        SC4      1   SURF     Si   1445      1.100     28.086   ;
  1446       OC23      1   SURF      O   1446     -0.550     15.999   ;
  1447        SC4      1   SURF     Si   1447      1.100     28.086   ;
  1448       OC23      1   SURF      O   1448     -0.550     15.999   ;
  1449       OC23      1   SURF      O   1449     -0.550     15.999   ;
  1450       OC23      1   SURF      O   1450     -0.550     15.999   ;
  1451       OC23      1   SURF      O   1451     -0.550     15.999   ;
  1452        SC4      1   SURF     Si   1452      1.100     28.086   ;
  1453       OC23      1   SURF      O   1453     -0.550     15.999   ;
  1454       OC23      1   SURF      O   1454     -0.550     15.999   ;
  1455        SC4      1   SURF     Si   1455      1.100     28.086   ;
  1456       OC23      1   SURF      O   1456     -0.550     15.999   ;
  1457        SC4      1   SURF     Si   1457      1.100     28.086   ;
  1458       OC23      1   SURF      O   1458     -0.550     15.999   ;
  1459       OC24      1   SURF      O   1459     -0.675     15.999   ;
  1460       OC24      1   SURF      O   1460     -0.675     15.999   ;
  1461       OC23      1   SURF      O   1461     -0.550     15.999   ;
  1462        SC4      1   SURF     Si   1462      1.100     28.086   ;
  1463       OC23      1   SURF      O   1463     -0.550     15.999   ;
  1464       OC24      1   SURF      O   1464     -0.675     15.999   ;
  1465       OC24      1   SURF      O   1465     -0.675     15.999   ;
  1466       OC23      1   SURF      O   1466     -0.550     15.999   ;
  1467        SC4      1   SURF     Si   1467      1.100     28.086   ;
  1468       OC23      1   SURF      O   1468     -0.550     15.999   ;
  1469       OC23      1   SURF      O   1469     -0.550     15.999   ;
  1470        SC4      1   SURF     Si   1470      1.100     28.086   ;
  1471       OC23      1   SURF      O   1471     -0.550     15.999   ;
  1472        SC4      1   SURF     Si   1472      1.100     28.086   ;
  1473       OC23      1   SURF      O   1473     -0.550     15.999   ;
  1474        SC4      1   SURF     Si   1474      1.100     28.086   ;
  1475       OC23      1   SURF      O   1475     -0.550     15.999   ;
  1476       OC23      1   SURF      O   1476     -0.550     15.999   ;
  1477       OC23      1   SURF      O   1477     -0.550     15.999   ;
  1478       OC23      1   SURF      O   1478     -0.550     15.999   ;
  1479        SC4      1   SURF     Si   1479      1.100     28.086   ;
  1480       OC23      1   SURF      O   1480     -0.550     15.999   ;
  1481       OC23      1   SURF      O   1481     -0.550     15.999   ;
  1482        SC4      1   SURF     Si   1482      1.100     28.086   ;
  1483       OC23      1   SURF      O   1483     -0.550     15.999   ;
  1484       OC23      1   SURF      O   1484     -0.550     15.999   ;
  1485        SC4      1   SURF     Si   1485      1.100     28.086   ;
  1486       OC23      1   SURF      O   1486     -0.550     15.999   ;
  1487       OC24      1   SURF      O   1487     -0.675     15.999   ;
  1488       OC24      1   SURF      O   1488     -0.675     15.999   ;
  1489        SC4      1   SURF     Si   1489      1.100     28.086   ;
  1490       OC23      1   SURF      O   1490     -0.550     15.999   ;
  1491        SC4      1   SURF     Si   1491      1.100     28.086   ;
  1492       OC23      1   SURF      O   1492     -0.550     15.999   ;
  1493       OC23      1   SURF      O   1493     -0.550     15.999   ;
  1494       OC23      1   SURF      O   1494     -0.550     15.999   ;
  1495       OC23      1   SURF      O   1495     -0.550     15.999   ;
  1496        SC4      1   SURF     Si   1496      1.100     28.086   ;
  1497       OC23      1   SURF      O   1497     -0.550     15.999   ;
  1498       OC23      1   SURF      O   1498     -0.550     15.999   ;
  1499        SC4      1   SURF     Si   1499      1.100     28.086   ;
  1500       OC23      1   SURF      O   1500     -0.550     15.999   ;
  1501       OC23      1   SURF      O   1501     -0.550     15.999   ;
  1502        SC4      1   SURF     Si   1502      1.100     28.086   ;
  1503       OC23      1   SURF      O   1503     -0.550     15.999   ;
  1504       OC24      1   SURF      O   1504     -0.675     15.999   ;
  1505       OC24      1   SURF      O   1505     -0.675     15.999   ;
  1506        SC4      1   SURF     Si   1506      1.100     28.086   ;
  1507       OC23      1   SURF      O   1507     -0.550     15.999   ;
  1508        SC4      1   SURF     Si   1508      1.100     28.086   ;
  1509       OC23      1   SURF      O   1509     -0.550     15.999   ;
  1510       OC23      1   SURF      O   1510     -0.550     15.999   ;
  1511       OC23      1   SURF      O   1511     -0.550     15.999   ;
  1512       OC23      1   SURF      O   1512     -0.550     15.999   ;
  1513        SC4      1   SURF     Si   1513      1.100     28.086   ;
  1514       OC23      1   SURF      O   1514     -0.550     15.999   ;
  1515       OC23      1   SURF      O   1515     -0.550     15.999   ;
  1516        SC4      1   SURF     Si   1516      1.100     28.086   ;
  1517       OC23      1   SURF      O   1517     -0.550     15.999   ;
  1518       OC23      1   SURF      O   1518     -0.550     15.999   ;
  1519        SC4      1   SURF     Si   1519      1.100     28.086   ;
  1520       OC23      1   SURF      O   1520     -0.550     15.999   ;
  1521       OC24      1   SURF      O   1521     -0.675     15.999   ;
  1522       OC24      1   SURF      O   1522     -0.675     15.999   ;
  1523        SC4      1   SURF     Si   1523      1.100     28.086   ;
  1524       OC23      1   SURF      O   1524     -0.550     15.999   ;
  1525        SC4      1   SURF     Si   1525      1.100     28.086   ;
  1526       OC23      1   SURF      O   1526     -0.550     15.999   ;
  1527       OC23      1   SURF      O   1527     -0.550     15.999   ;
  1528       OC23      1   SURF      O   1528     -0.550     15.999   ;
  1529       OC23      1   SURF      O   1529     -0.550     15.999   ;
  1530        SC4      1   SURF     Si   1530      1.100     28.086   ;
  1531       OC23      1   SURF      O   1531     -0.550     15.999   ;
  1532       OC23      1   SURF      O   1532     -0.550     15.999   ;
  1533        SC4      1   SURF     Si   1533      1.100     28.086   ;
  1534       OC23      1   SURF      O   1534     -0.550     15.999   ;
  1535       OC23      1   SURF      O   1535     -0.550     15.999   ;
  1536        SC4      1   SURF     Si   1536      1.100     28.086   ;
  1537       OC23      1   SURF      O   1537     -0.550     15.999   ;
  1538       OC24      1   SURF      O   1538     -0.675     15.999   ;
  1539       OC24      1   SURF      O   1539     -0.675     15.999   ;
  1540        SC4      1   SURF     Si   1540      1.100     28.086   ;
  1541       OC23      1   SURF      O   1541     -0.550     15.999   ;
  1542        SC4      1   SURF     Si   1542      1.100     28.086   ;
  1543       OC23      1   SURF      O   1543     -0.550     15.999   ;
  1544       OC23      1   SURF      O   1544     -0.550     15.999   ;
  1545       OC23      1   SURF      O   1545     -0.550     15.999   ;
  1546       OC23      1   SURF      O   1546     -0.550     15.999   ;
  1547        SC4      1   SURF     Si   1547      1.100     28.086   ;
  1548       OC23      1   SURF      O   1548     -0.550     15.999   ;
  1549       OC23      1   SURF      O   1549     -0.550     15.999   ;
  1550        SC4      1   SURF     Si   1550      1.100     28.086   ;
  1551       OC23      1   SURF      O   1551     -0.550     15.999   ;
  1552       OC23      1   SURF      O   1552     -0.550     15.999   ;
  1553        SC4      1   SURF     Si   1553      1.100     28.086   ;
  1554       OC23      1   SURF      O   1554     -0.550     15.999   ;
  1555       OC24      1   SURF      O   1555     -0.675     15.999   ;
  1556       OC24      1   SURF      O   1556     -0.675     15.999   ;
  1557        SC4      1   SURF     Si   1557      1.100     28.086   ;
  1558       OC23      1   SURF      O   1558     -0.550     15.999   ;
  1559        SC4      1   SURF     Si   1559      1.100     28.086   ;
  1560       OC23      1   SURF      O   1560     -0.550     15.999   ;
  1561       OC23      1   SURF      O   1561     -0.550     15.999   ;
  1562       OC23      1   SURF      O   1562     -0.550     15.999   ;
  1563       OC23      1   SURF      O   1563     -0.550     15.999   ;
  1564        SC4      1   SURF     Si   1564      1.100     28.086   ;
  1565       OC23      1   SURF      O   1565     -0.550     15.999   ;
  1566       OC23      1   SURF      O   1566     -0.550     15.999   ;
  1567        SC4      1   SURF     Si   1567      1.100     28.086   ;
  1568       OC23      1   SURF      O   1568     -0.550     15.999   ;
  1569       OC23      1   SURF      O   1569     -0.550     15.999   ;
  1570        SC4      1   SURF     Si   1570      1.100     28.086   ;
  1571       OC23      1   SURF      O   1571     -0.550     15.999   ;
  1572       OC24      1   SURF      O   1572     -0.675     15.999   ;
  1573       OC24      1   SURF      O   1573     -0.675     15.999   ;
  1574        SC4      1   SURF     Si   1574      1.100     28.086   ;
  1575       OC23      1   SURF      O   1575     -0.550     15.999   ;
  1576        SC4      1   SURF     Si   1576      1.100     28.086   ;
  1577       OC23      1   SURF      O   1577     -0.550     15.999   ;
  1578       OC23      1   SURF      O   1578     -0.550     15.999   ;
  1579       OC23      1   SURF      O   1579     -0.550     15.999   ;
  1580       OC23      1   SURF      O   1580     -0.550     15.999   ;
  1581        SC4      1   SURF     Si   1581      1.100     28.086   ;
  1582       OC23      1   SURF      O   1582     -0.550     15.999   ;
  1583       OC23      1   SURF      O   1583     -0.550     15.999   ;
  1584        SC4      1   SURF     Si   1584      1.100     28.086   ;
  1585       OC23      1   SURF      O   1585     -0.550     15.999   ;
  1586       OC23      1   SURF      O   1586     -0.550     15.999   ;
  1587        SC4      1   SURF     Si   1587      1.100     28.086   ;
  1588       OC23      1   SURF      O   1588     -0.550     15.999   ;
  1589       OC24      1   SURF      O   1589     -0.675     15.999   ;
  1590       OC24      1   SURF      O   1590     -0.675     15.999   ;
  1591        SC4      1   SURF     Si   1591      1.100     28.086   ;
  1592       OC23      1   SURF      O   1592     -0.550     15.999   ;
  1593        SC4      1   SURF     Si   1593      1.100     28.086   ;
  1594       OC23      1   SURF      O   1594     -0.550     15.999   ;
  1595       OC23      1   SURF      O   1595     -0.550     15.999   ;
  1596       OC23      1   SURF      O   1596     -0.550     15.999   ;
  1597       OC23      1   SURF      O   1597     -0.550     15.999   ;
  1598        SC4      1   SURF     Si   1598      1.100     28.086   ;
  1599       OC23      1   SURF      O   1599     -0.550     15.999   ;
  1600       OC23      1   SURF      O   1600     -0.550     15.999   ;
  1601        SC4      1   SURF     Si   1601      1.100     28.086   ;
  1602       OC23      1   SURF      O   1602     -0.550     15.999   ;
  1603       OC23      1   SURF      O   1603     -0.550     15.999   ;
  1604        SC4      1   SURF     Si   1604      1.100     28.086   ;
  1605       OC23      1   SURF      O   1605     -0.550     15.999   ;
  1606       OC24      1   SURF      O   1606     -0.675     15.999   ;
  1607        SC4      1   SURF     Si   1607      1.100     28.086   ;
  1608       OC23      1   SURF      O   1608     -0.550     15.999   ;
  1609        SC4      1   SURF     Si   1609      1.100     28.086   ;
  1610       OC23      1   SURF      O   1610     -0.550     15.999   ;
  1611       OC23      1   SURF      O   1611     -0.550     15.999   ;
  1612       OC23      1   SURF      O   1612     -0.550     15.999   ;
  1613       OC23      1   SURF      O   1613     -0.550     15.999   ;
  1614        SC4      1   SURF     Si   1614      1.100     28.086   ;
  1615       OC23      1   SURF      O   1615     -0.550     15.999   ;
  1616       OC23      1   SURF      O   1616     -0.550     15.999   ;
  1617        SC4      1   SURF     Si   1617      1.100     28.086   ;
  1618       OC24      1   SURF      O   1618     -0.675     15.999   ;
  1619       OC23      1   SURF      O   1619     -0.550     15.999   ;
  1620        SC4      1   SURF     Si   1620      1.100     28.086   ;
  1621       OC23      1   SURF      O   1621     -0.550     15.999   ;
  1622       OC24      1   SURF      O   1622     -0.675     15.999   ;
  1623        SC4      1   SURF     Si   1623      1.100     28.086   ;
  1624       OC23      1   SURF      O   1624     -0.550     15.999   ;
  1625        SC4      1   SURF     Si   1625      1.100     28.086   ;
  1626       OC23      1   SURF      O   1626     -0.550     15.999   ;
  1627       OC23      1   SURF      O   1627     -0.550     15.999   ;
  1628       OC24      1   SURF      O   1628     -0.675     15.999   ;
  1629       OC23      1   SURF      O   1629     -0.550     15.999   ;
  1630        SC4      1   SURF     Si   1630      1.100     28.086   ;
  1631       OC23      1   SURF      O   1631     -0.550     15.999   ;
  1632       OC23      1   SURF      O   1632     -0.550     15.999   ;
  1633        SC4      1   SURF     Si   1633      1.100     28.086   ;
  1634       OC24      1   SURF      O   1634     -0.675     15.999   ;
  1635       OC23      1   SURF      O   1635     -0.550     15.999   ;
  1636        SC4      1   SURF     Si   1636      1.100     28.086   ;
  1637       OC23      1   SURF      O   1637     -0.550     15.999   ;
  1638       OC24      1   SURF      O   1638     -0.675     15.999   ;
  1639        SC4      1   SURF     Si   1639      1.100     28.086   ;
  1640       OC23      1   SURF      O   1640     -0.550     15.999   ;
  1641       OC24      1   SURF      O   1641     -0.675     15.999   ;
  1642       OC24      1   SURF      O   1642     -0.675     15.999   ;
  1643       OC23      1   SURF      O   1643     -0.550     15.999   ;
  1644        SC4      1   SURF     Si   1644      1.100     28.086   ;
  1645       OC23      1   SURF      O   1645     -0.550     15.999   ;
  1646       OC24      1   SURF      O   1646     -0.675     15.999   ;
  1647       OC23      1   SURF      O   1647     -0.550     15.999   ;
  1648        SC4      1   SURF     Si   1648      1.100     28.086   ;
  1649       OC23      1   SURF      O   1649     -0.550     15.999   ;
  1650       OC24      1   SURF      O   1650     -0.675     15.999   ;
  1651        SC4      1   SURF     Si   1651      1.100     28.086   ;
  1652       OC23      1   SURF      O   1652     -0.550     15.999   ;
  1653        SC4      1   SURF     Si   1653      1.100     28.086   ;
  1654       OC23      1   SURF      O   1654     -0.550     15.999   ;
  1655       OC23      1   SURF      O   1655     -0.550     15.999   ;
  1656       OC24      1   SURF      O   1656     -0.675     15.999   ;
  1657       OC23      1   SURF      O   1657     -0.550     15.999   ;
  1658        SC4      1   SURF     Si   1658      1.100     28.086   ;
  1659       OC23      1   SURF      O   1659     -0.550     15.999   ;
  1660       OC23      1   SURF      O   1660     -0.550     15.999   ;
  1661        SC4      1   SURF     Si   1661      1.100     28.086   ;
  1662       OC24      1   SURF      O   1662     -0.675     15.999   ;
  1663       OC23      1   SURF      O   1663     -0.550     15.999   ;
  1664        SC4      1   SURF     Si   1664      1.100     28.086   ;
  1665       OC23      1   SURF      O   1665     -0.550     15.999   ;
  1666       OC24      1   SURF      O   1666     -0.675     15.999   ;
  1667        SC4      1   SURF     Si   1667      1.100     28.086   ;
  1668       OC23      1   SURF      O   1668     -0.550     15.999   ;
  1669       OC24      1   SURF      O   1669     -0.675     15.999   ;
  1670       OC24      1   SURF      O   1670     -0.675     15.999   ;
  1671       OC23      1   SURF      O   1671     -0.550     15.999   ;
  1672       OC23      1   SURF      O   1672     -0.550     15.999   ;
  1673        SC4      1   SURF     Si   1673      1.100     28.086   ;
  1674       OC23      1   SURF      O   1674     -0.550     15.999   ;
  1675       OC23      1   SURF      O   1675     -0.550     15.999   ;
  1676        SC4      1   SURF     Si   1676      1.100     28.086   ;
  1677       OC24      1   SURF      O   1677     -0.675     15.999   ;
  1678       OC23      1   SURF      O   1678     -0.550     15.999   ;
  1679        SC4      1   SURF     Si   1679      1.100     28.086   ;
  1680       OC23      1   SURF      O   1680     -0.550     15.999   ;
  1681       OC24      1   SURF      O   1681     -0.675     15.999   ;
  1682        SC4      1   SURF     Si   1682      1.100     28.086   ;
  1683       OC23      1   SURF      O   1683     -0.550     15.999   ;
  1684        SC4      1   SURF     Si   1684      1.100     28.086   ;
  1685       OC23      1   SURF      O   1685     -0.550     15.999   ;
  1686       OC23      1   SURF      O   1686     -0.550     15.999   ;
  1687       OC23      1   SURF      O   1687     -0.550     15.999   ;
  1688       OC23      1   SURF      O   1688     -0.550     15.999   ;
  1689        SC4      1   SURF     Si   1689      1.100     28.086   ;
  1690       OC23      1   SURF      O   1690     -0.550     15.999   ;
  1691       OC23      1   SURF      O   1691     -0.550     15.999   ;
  1692        SC4      1   SURF     Si   1692      1.100     28.086   ;
  1693       OC23      1   SURF      O   1693     -0.550     15.999   ;
  1694       OC23      1   SURF      O   1694     -0.550     15.999   ;
  1695        SC4      1   SURF     Si   1695      1.100     28.086   ;
  1696       OC23      1   SURF      O   1696     -0.550     15.999   ;
  1697       OC24      1   SURF      O   1697     -0.675     15.999   ;
  1698        SC4      1   SURF     Si   1698      1.100     28.086   ;
  1699       OC23      1   SURF      O   1699     -0.550     15.999   ;
  1700        SC4      1   SURF     Si   1700      1.100     28.086   ;
  1701       OC23      1   SURF      O   1701     -0.550     15.999   ;
  1702       OC23      1   SURF      O   1702     -0.550     15.999   ;
  1703       OC23      1   SURF      O   1703     -0.550     15.999   ;
  1704       OC23      1   SURF      O   1704     -0.550     15.999   ;
  1705        SC4      1   SURF     Si   1705      1.100     28.086   ;
  1706       OC23      1   SURF      O   1706     -0.550     15.999   ;
  1707       OC23      1   SURF      O   1707     -0.550     15.999   ;
  1708        SC4      1   SURF     Si   1708      1.100     28.086   ;
  1709       OC23      1   SURF      O   1709     -0.550     15.999   ;
  1710       OC23      1   SURF      O   1710     -0.550     15.999   ;
  1711        SC4      1   SURF     Si   1711      1.100     28.086   ;
  1712       OC23      1   SURF      O   1712     -0.550     15.999   ;
  1713       OC24      1   SURF      O   1713     -0.675     15.999   ;
  1714       OC24      1   SURF      O   1714     -0.675     15.999   ;
  1715        SC4      1   SURF     Si   1715      1.100     28.086   ;
  1716       OC23      1   SURF      O   1716     -0.550     15.999   ;
  1717        SC4      1   SURF     Si   1717      1.100     28.086   ;
  1718       OC23      1   SURF      O   1718     -0.550     15.999   ;
  1719       OC23      1   SURF      O   1719     -0.550     15.999   ;
  1720       OC23      1   SURF      O   1720     -0.550     15.999   ;
  1721       OC23      1   SURF      O   1721     -0.550     15.999   ;
  1722        SC4      1   SURF     Si   1722      1.100     28.086   ;
  1723       OC23      1   SURF      O   1723     -0.550     15.999   ;
  1724       OC23      1   SURF      O   1724     -0.550     15.999   ;
  1725        SC4      1   SURF     Si   1725      1.100     28.086   ;
  1726       OC23      1   SURF      O   1726     -0.550     15.999   ;
  1727       OC23      1   SURF      O   1727     -0.550     15.999   ;
  1728        SC4      1   SURF     Si   1728      1.100     28.086   ;
  1729       OC23      1   SURF      O   1729     -0.550     15.999   ;
  1730       OC24      1   SURF      O   1730     -0.675     15.999   ;
  1731       OC24      1   SURF      O   1731     -0.675     15.999   ;
  1732        SC4      1   SURF     Si   1732      1.100     28.086   ;
  1733       OC23      1   SURF      O   1733     -0.550     15.999   ;
  1734        SC4      1   SURF     Si   1734      1.100     28.086   ;
  1735       OC23      1   SURF      O   1735     -0.550     15.999   ;
  1736       OC23      1   SURF      O   1736     -0.550     15.999   ;
  1737       OC23      1   SURF      O   1737     -0.550     15.999   ;
  1738       OC23      1   SURF      O   1738     -0.550     15.999   ;
  1739        SC4      1   SURF     Si   1739      1.100     28.086   ;
  1740       OC23      1   SURF      O   1740     -0.550     15.999   ;
  1741       OC23      1   SURF      O   1741     -0.550     15.999   ;
  1742        SC4      1   SURF     Si   1742      1.100     28.086   ;
  1743       OC23      1   SURF      O   1743     -0.550     15.999   ;
  1744       OC23      1   SURF      O   1744     -0.550     15.999   ;
  1745        SC4      1   SURF     Si   1745      1.100     28.086   ;
  1746       OC23      1   SURF      O   1746     -0.550     15.999   ;
  1747       OC24      1   SURF      O   1747     -0.675     15.999   ;
  1748       OC24      1   SURF      O   1748     -0.675     15.999   ;
  1749        SC4      1   SURF     Si   1749      1.100     28.086   ;
  1750       OC23      1   SURF      O   1750     -0.550     15.999   ;
  1751        SC4      1   SURF     Si   1751      1.100     28.086   ;
  1752       OC23      1   SURF      O   1752     -0.550     15.999   ;
  1753       OC23      1   SURF      O   1753     -0.550     15.999   ;
  1754       OC23      1   SURF      O   1754     -0.550     15.999   ;
  1755       OC23      1   SURF      O   1755     -0.550     15.999   ;
  1756        SC4      1   SURF     Si   1756      1.100     28.086   ;
  1757       OC23      1   SURF      O   1757     -0.550     15.999   ;
  1758       OC23      1   SURF      O   1758     -0.550     15.999   ;
  1759        SC4      1   SURF     Si   1759      1.100     28.086   ;
  1760       OC23      1   SURF      O   1760     -0.550     15.999   ;
  1761       OC23      1   SURF      O   1761     -0.550     15.999   ;
  1762        SC4      1   SURF     Si   1762      1.100     28.086   ;
  1763       OC23      1   SURF      O   1763     -0.550     15.999   ;
  1764       OC24      1   SURF      O   1764     -0.675     15.999   ;
  1765       OC24      1   SURF      O   1765     -0.675     15.999   ;
  1766        SC4      1   SURF     Si   1766      1.100     28.086   ;
  1767       OC23      1   SURF      O   1767     -0.550     15.999   ;
  1768        SC4      1   SURF     Si   1768      1.100     28.086   ;
  1769       OC23      1   SURF      O   1769     -0.550     15.999   ;
  1770       OC23      1   SURF      O   1770     -0.550     15.999   ;
  1771       OC23      1   SURF      O   1771     -0.550     15.999   ;
  1772       OC23      1   SURF      O   1772     -0.550     15.999   ;
  1773        SC4      1   SURF     Si   1773      1.100     28.086   ;
  1774       OC23      1   SURF      O   1774     -0.550     15.999   ;
  1775       OC23      1   SURF      O   1775     -0.550     15.999   ;
  1776        SC4      1   SURF     Si   1776      1.100     28.086   ;
  1777       OC23      1   SURF      O   1777     -0.550     15.999   ;
  1778       OC23      1   SURF      O   1778     -0.550     15.999   ;
  1779        SC4      1   SURF     Si   1779      1.100     28.086   ;
  1780       OC23      1   SURF      O   1780     -0.550     15.999   ;
  1781       OC24      1   SURF      O   1781     -0.675     15.999   ;
  1782       OC24      1   SURF      O   1782     -0.675     15.999   ;
  1783        SC4      1   SURF     Si   1783      1.100     28.086   ;
  1784       OC23      1   SURF      O   1784     -0.550     15.999   ;
  1785        SC4      1   SURF     Si   1785      1.100     28.086   ;
  1786       OC23      1   SURF      O   1786     -0.550     15.999   ;
  1787       OC23      1   SURF      O   1787     -0.550     15.999   ;
  1788       OC23      1   SURF      O   1788     -0.550     15.999   ;
  1789       OC23      1   SURF      O   1789     -0.550     15.999   ;
  1790        SC4      1   SURF     Si   1790      1.100     28.086   ;
  1791       OC23      1   SURF      O   1791     -0.550     15.999   ;
  1792       OC23      1   SURF      O   1792     -0.550     15.999   ;
  1793        SC4      1   SURF     Si   1793      1.100     28.086   ;
  1794       OC23      1   SURF      O   1794     -0.550     15.999   ;
  1795       OC23      1   SURF      O   1795     -0.550     15.999   ;
  1796        SC4      1   SURF     Si   1796      1.100     28.086   ;
  1797       OC23      1   SURF      O   1797     -0.550     15.999   ;
  1798       OC24      1   SURF      O   1798     -0.675     15.999   ;
  1799       OC24      1   SURF      O   1799     -0.675     15.999   ;
  1800        SC4      1   SURF     Si   1800      1.100     28.086   ;
  1801       OC23      1   SURF      O   1801     -0.550     15.999   ;
  1802        SC4      1   SURF     Si   1802      1.100     28.086   ;
  1803       OC23      1   SURF      O   1803     -0.550     15.999   ;
  1804       OC23      1   SURF      O   1804     -0.550     15.999   ;
  1805       OC23      1   SURF      O   1805     -0.550     15.999   ;
  1806       OC23      1   SURF      O   1806     -0.550     15.999   ;
  1807        SC4      1   SURF     Si   1807      1.100     28.086   ;
  1808       OC23      1   SURF      O   1808     -0.550     15.999   ;
  1809       OC23      1   SURF      O   1809     -0.550     15.999   ;
  1810        SC4      1   SURF     Si   1810      1.100     28.086   ;
  1811       OC23      1   SURF      O   1811     -0.550     15.999   ;
  1812       OC23      1   SURF      O   1812     -0.550     15.999   ;
  1813        SC4      1   SURF     Si   1813      1.100     28.086   ;
  1814       OC23      1   SURF      O   1814     -0.550     15.999   ;
  1815       OC24      1   SURF      O   1815     -0.675     15.999   ;
  1816       OC24      1   SURF      O   1816     -0.675     15.999   ;
  1817        SC4      1   SURF     Si   1817      1.100     28.086   ;
  1818       OC23      1   SURF      O   1818     -0.550     15.999   ;
  1819        SC4      1   SURF     Si   1819      1.100     28.086   ;
  1820       OC23      1   SURF      O   1820     -0.550     15.999   ;
  1821       OC23      1   SURF      O   1821     -0.550     15.999   ;
  1822       OC23      1   SURF      O   1822     -0.550     15.999   ;
  1823       OC23      1   SURF      O   1823     -0.550     15.999   ;
  1824        SC4      1   SURF     Si   1824      1.100     28.086   ;
  1825       OC23      1   SURF      O   1825     -0.550     15.999   ;
  1826       OC23      1   SURF      O   1826     -0.550     15.999   ;
  1827        SC4      1   SURF     Si   1827      1.100     28.086   ;
  1828       OC23      1   SURF      O   1828     -0.550     15.999   ;
  1829       OC23      1   SURF      O   1829     -0.550     15.999   ;
  1830        SC4      1   SURF     Si   1830      1.100     28.086   ;
  1831       OC23      1   SURF      O   1831     -0.550     15.999   ;
  1832       OC24      1   SURF      O   1832     -0.675     15.999   ;
  1833       OC24      1   SURF      O   1833     -0.675     15.999   ;
  1834        SC4      1   SURF     Si   1834      1.100     28.086   ;
  1835       OC23      1   SURF      O   1835     -0.550     15.999   ;
  1836        SC4      1   SURF     Si   1836      1.100     28.086   ;
  1837       OC23      1   SURF      O   1837     -0.550     15.999   ;
  1838       OC23      1   SURF      O   1838     -0.550     15.999   ;
  1839       OC23      1   SURF      O   1839     -0.550     15.999   ;
  1840       OC23      1   SURF      O   1840     -0.550     15.999   ;
  1841        SC4      1   SURF     Si   1841      1.100     28.086   ;
  1842       OC23      1   SURF      O   1842     -0.550     15.999   ;
  1843       OC23      1   SURF      O   1843     -0.550     15.999   ;
  1844        SC4      1   SURF     Si   1844      1.100     28.086   ;
  1845       OC23      1   SURF      O   1845     -0.550     15.999   ;
  1846       OC23      1   SURF      O   1846     -0.550     15.999   ;
  1847        SC4      1   SURF     Si   1847      1.100     28.086   ;
  1848       OC23      1   SURF      O   1848     -0.550     15.999   ;
  1849       OC24      1   SURF      O   1849     -0.675     15.999   ;
  1850       OC24      1   SURF      O   1850     -0.675     15.999   ;
  1851        SC4      1   SURF     Si   1851      1.100     28.086   ;
  1852       OC23      1   SURF      O   1852     -0.550     15.999   ;
  1853        SC4      1   SURF     Si   1853      1.100     28.086   ;
  1854       OC23      1   SURF      O   1854     -0.550     15.999   ;
  1855       OC23      1   SURF      O   1855     -0.550     15.999   ;
  1856       OC23      1   SURF      O   1856     -0.550     15.999   ;
  1857       OC23      1   SURF      O   1857     -0.550     15.999   ;
  1858        SC4      1   SURF     Si   1858      1.100     28.086   ;
  1859       OC23      1   SURF      O   1859     -0.550     15.999   ;
  1860        SC4      1   SURF     Si   1860      1.100     28.086   ;
  1861       OC23      1   SURF      O   1861     -0.550     15.999   ;
  1862       OC23      1   SURF      O   1862     -0.550     15.999   ;
  1863       OC23      1   SURF      O   1863     -0.550     15.999   ;
  1864       OC23      1   SURF      O   1864     -0.550     15.999   ;
  1865        SC4      1   SURF     Si   1865      1.100     28.086   ;
  1866       OC23      1   SURF      O   1866     -0.550     15.999   ;
  1867       OC23      1   SURF      O   1867     -0.550     15.999   ;
  1868        SC4      1   SURF     Si   1868      1.100     28.086   ;
  1869       OC23      1   SURF      O   1869     -0.550     15.999   ;
  1870        SC4      1   SURF     Si   1870      1.100     28.086   ;
  1871       OC23      1   SURF      O   1871     -0.550     15.999   ;
  1872       OC24      1   SURF      O   1872     -0.675     15.999   ;
  1873       OC24      1   SURF      O   1873     -0.675     15.999   ;
  1874       OC23      1   SURF      O   1874     -0.550     15.999   ;
  1875        SC4      1   SURF     Si   1875      1.100     28.086   ;
  1876       OC23      1   SURF      O   1876     -0.550     15.999   ;
  1877       OC24      1   SURF      O   1877     -0.675     15.999   ;
  1878       OC24      1   SURF      O   1878     -0.675     15.999   ;
  1879       OC23      1   SURF      O   1879     -0.550     15.999   ;
  1880        SC4      1   SURF     Si   1880      1.100     28.086   ;
  1881       OC23      1   SURF      O   1881     -0.550     15.999   ;
  1882       OC23      1   SURF      O   1882     -0.550     15.999   ;
  1883        SC4      1   SURF     Si   1883      1.100     28.086   ;
  1884       OC23      1   SURF      O   1884     -0.550     15.999   ;
  1885        SC4      1   SURF     Si   1885      1.100     28.086   ;
  1886       OC23      1   SURF      O   1886     -0.550     15.999   ;
  1887        SC4      1   SURF     Si   1887      1.100     28.086   ;
  1888       OC23      1   SURF      O   1888     -0.550     15.999   ;
  1889       OC23      1   SURF      O   1889     -0.550     15.999   ;
  1890       OC23      1   SURF      O   1890     -0.550     15.999   ;
  1891       OC23      1   SURF      O   1891     -0.550     15.999   ;
  1892        SC4      1   SURF     Si   1892      1.100     28.086   ;
  1893       OC23      1   SURF      O   1893     -0.550     15.999   ;
  1894       OC23      1   SURF      O   1894     -0.550     15.999   ;
  1895        SC4      1   SURF     Si   1895      1.100     28.086   ;
  1896       OC23      1   SURF      O   1896     -0.550     15.999   ;
  1897       OC23      1   SURF      O   1897     -0.550     15.999   ;
  1898        SC4      1   SURF     Si   1898      1.100     28.086   ;
  1899       OC23      1   SURF      O   1899     -0.550     15.999   ;
  1900       OC24      1   SURF      O   1900     -0.675     15.999   ;
  1901       OC24      1   SURF      O   1901     -0.675     15.999   ;
  1902        SC4      1   SURF     Si   1902      1.100     28.086   ;
  1903       OC23      1   SURF      O   1903     -0.550     15.999   ;
  1904        SC4      1   SURF     Si   1904      1.100     28.086   ;
  1905       OC23      1   SURF      O   1905     -0.550     15.999   ;
  1906       OC23      1   SURF      O   1906     -0.550     15.999   ;
  1907       OC23      1   SURF      O   1907     -0.550     15.999   ;
  1908       OC23      1   SURF      O   1908     -0.550     15.999   ;
  1909        SC4      1   SURF     Si   1909      1.100     28.086   ;
  1910       OC23      1   SURF      O   1910     -0.550     15.999   ;
  1911       OC23      1   SURF      O   1911     -0.550     15.999   ;
  1912        SC4      1   SURF     Si   1912      1.100     28.086   ;
  1913       OC23      1   SURF      O   1913     -0.550     15.999   ;
  1914       OC23      1   SURF      O   1914     -0.550     15.999   ;
  1915        SC4      1   SURF     Si   1915      1.100     28.086   ;
  1916       OC23      1   SURF      O   1916     -0.550     15.999   ;
  1917       OC24      1   SURF      O   1917     -0.675     15.999   ;
  1918       OC24      1   SURF      O   1918     -0.675     15.999   ;
  1919        SC4      1   SURF     Si   1919      1.100     28.086   ;
  1920       OC23      1   SURF      O   1920     -0.550     15.999   ;
  1921        SC4      1   SURF     Si   1921      1.100     28.086   ;
  1922       OC23      1   SURF      O   1922     -0.550     15.999   ;
  1923       OC23      1   SURF      O   1923     -0.550     15.999   ;
  1924       OC23      1   SURF      O   1924     -0.550     15.999   ;
  1925       OC23      1   SURF      O   1925     -0.550     15.999   ;
  1926        SC4      1   SURF     Si   1926      1.100     28.086   ;
  1927       OC23      1   SURF      O   1927     -0.550     15.999   ;
  1928       OC23      1   SURF      O   1928     -0.550     15.999   ;
  1929        SC4      1   SURF     Si   1929      1.100     28.086   ;
  1930       OC23      1   SURF      O   1930     -0.550     15.999   ;
  1931       OC23      1   SURF      O   1931     -0.550     15.999   ;
  1932        SC4      1   SURF     Si   1932      1.100     28.086   ;
  1933       OC23      1   SURF      O   1933     -0.550     15.999   ;
  1934       OC24      1   SURF      O   1934     -0.675     15.999   ;
  1935       OC24      1   SURF      O   1935     -0.675     15.999   ;
  1936        SC4      1   SURF     Si   1936      1.100     28.086   ;
  1937       OC23      1   SURF      O   1937     -0.550     15.999   ;
  1938        SC4      1   SURF     Si   1938      1.100     28.086   ;
  1939       OC23      1   SURF      O   1939     -0.550     15.999   ;
  1940       OC23      1   SURF      O   1940     -0.550     15.999   ;
  1941       OC23      1   SURF      O   1941     -0.550     15.999   ;
  1942       OC23      1   SURF      O   1942     -0.550     15.999   ;
  1943        SC4      1   SURF     Si   1943      1.100     28.086   ;
  1944       OC23      1   SURF      O   1944     -0.550     15.999   ;
  1945       OC23      1   SURF      O   1945     -0.550     15.999   ;
  1946        SC4      1   SURF     Si   1946      1.100     28.086   ;
  1947       OC23      1   SURF      O   1947     -0.550     15.999   ;
  1948       OC23      1   SURF      O   1948     -0.550     15.999   ;
  1949        SC4      1   SURF     Si   1949      1.100     28.086   ;
  1950       OC23      1   SURF      O   1950     -0.550     15.999   ;
  1951       OC24      1   SURF      O   1951     -0.675     15.999   ;
  1952       OC24      1   SURF      O   1952     -0.675     15.999   ;
  1953        SC4      1   SURF     Si   1953      1.100     28.086   ;
  1954       OC23      1   SURF      O   1954     -0.550     15.999   ;
  1955        SC4      1   SURF     Si   1955      1.100     28.086   ;
  1956       OC23      1   SURF      O   1956     -0.550     15.999   ;
  1957       OC23      1   SURF      O   1957     -0.550     15.999   ;
  1958       OC23      1   SURF      O   1958     -0.550     15.999   ;
  1959       OC23      1   SURF      O   1959     -0.550     15.999   ;
  1960        SC4      1   SURF     Si   1960      1.100     28.086   ;
  1961       OC23      1   SURF      O   1961     -0.550     15.999   ;
  1962       OC23      1   SURF      O   1962     -0.550     15.999   ;
  1963        SC4      1   SURF     Si   1963      1.100     28.086   ;
  1964       OC23      1   SURF      O   1964     -0.550     15.999   ;
  1965       OC23      1   SURF      O   1965     -0.550     15.999   ;
  1966        SC4      1   SURF     Si   1966      1.100     28.086   ;
  1967       OC23      1   SURF      O   1967     -0.550     15.999   ;
  1968       OC24      1   SURF      O   1968     -0.675     15.999   ;
  1969       OC24      1   SURF      O   1969     -0.675     15.999   ;
  1970        SC4      1   SURF     Si   1970      1.100     28.086   ;
  1971       OC23      1   SURF      O   1971     -0.550     15.999   ;
  1972        SC4      1   SURF     Si   1972      1.100     28.086   ;
  1973       OC23      1   SURF      O   1973     -0.550     15.999   ;
  1974       OC23      1   SURF      O   1974     -0.550     15.999   ;
  1975       OC23      1   SURF      O   1975     -0.550     15.999   ;
  1976       OC23      1   SURF      O   1976     -0.550     15.999   ;
  1977        SC4      1   SURF     Si   1977      1.100     28.086   ;
  1978       OC23      1   SURF      O   1978     -0.550     15.999   ;
  1979       OC23      1   SURF      O   1979     -0.550     15.999   ;
  1980        SC4      1   SURF     Si   1980      1.100     28.086   ;
  1981       OC23      1   SURF      O   1981     -0.550     15.999   ;
  1982       OC23      1   SURF      O   1982     -0.550     15.999   ;
  1983        SC4      1   SURF     Si   1983      1.100     28.086   ;
  1984       OC23      1   SURF      O   1984     -0.550     15.999   ;
  1985       OC24      1   SURF      O   1985     -0.675     15.999   ;
  1986        SC4      1   SURF     Si   1986      1.100     28.086   ;
  1987       OC23      1   SURF      O   1987     -0.550     15.999   ;
  1988        SC4      1   SURF     Si   1988      1.100     28.086   ;
  1989       OC23      1   SURF      O   1989     -0.550     15.999   ;
  1990       OC23      1   SURF      O   1990     -0.550     15.999   ;
  1991       OC24      1   SURF      O   1991     -0.675     15.999   ;
  1992       OC23      1   SURF      O   1992     -0.550     15.999   ;
  1993        SC4      1   SURF     Si   1993      1.100     28.086   ;
  1994       OC23      1   SURF      O   1994     -0.550     15.999   ;
  1995       OC23      1   SURF      O   1995     -0.550     15.999   ;
  1996        SC4      1   SURF     Si   1996      1.100     28.086   ;
  1997       OC24      1   SURF      O   1997     -0.675     15.999   ;
  1998       OC23      1   SURF      O   1998     -0.550     15.999   ;
  1999        SC4      1   SURF     Si   1999      1.100     28.086   ;
  2000       OC23      1   SURF      O   2000     -0.550     15.999   ;
  2001       OC24      1   SURF      O   2001     -0.675     15.999   ;
  2002        SC4      1   SURF     Si   2002      1.100     28.086   ;
  2003       OC23      1   SURF      O   2003     -0.550     15.999   ;
  2004       OC24      1   SURF      O   2004     -0.675     15.999   ;
  2005       OC23      1   SURF      O   2005     -0.550     15.999   ;
  2006        SC4      1   SURF     Si   2006      1.100     28.086   ;
  2007       OC23      1   SURF      O   2007     -0.550     15.999   ;
  2008       OC24      1   SURF      O   2008     -0.675     15.999   ;
  2009       OC23      1   SURF      O   2009     -0.550     15.999   ;
  2010       OC24      1   SURF      O   2010     -0.675     15.999   ;
  2011       OC24      1   SURF      O   2011     -0.675     15.999   ;
  2012       OC23      1   SURF      O   2012     -0.550     15.999   ;
  2013       OC24      1   SURF      O   2013     -0.675     15.999   ;
  2014       OC24      1   SURF      O   2014     -0.675     15.999   ;
  2015       OC24      1   SURF      O   2015     -0.675     15.999   ;
  2016       OC24      1   SURF      O   2016     -0.675     15.999   ;
  2017        SC4      1   SURF     Si   2017      1.100     28.086   ;
  2018       OC24      1   SURF      O   2018     -0.675     15.999   ;
  2019       OC24      1   SURF      O   2019     -0.675     15.999   ;
  2020        SC4      1   SURF     Si   2020      1.100     28.086   ;
  2021       OC23      1   SURF      O   2021     -0.550     15.999   ;
  2022       OC24      1   SURF      O   2022     -0.675     15.999   ;
  2023       OC24      1   SURF      O   2023     -0.675     15.999   ;
  2024       OC23      1   SURF      O   2024     -0.550     15.999   ;
  2025        SC4      1   SURF     Si   2025      1.100     28.086   ;
  2026       OC23      1   SURF      O   2026     -0.550     15.999   ;
  2027       OC24      1   SURF      O   2027     -0.675     15.999   ;
  2028       OC24      1   SURF      O   2028     -0.675     15.999   ;
  2029        SC4      1   SURF     Si   2029      1.100     28.086   ;
  2030       OC23      1   SURF      O   2030     -0.550     15.999   ;
  2031       OC24      1   SURF      O   2031     -0.675     15.999   ;
  2032        SC4      1   SURF     Si   2032      1.100     28.086   ;
  2033       OC23      1   SURF      O   2033     -0.550     15.999   ;
  2034        SC4      1   SURF     Si   2034      1.100     28.086   ;
  2035       OC23      1   SURF      O   2035     -0.550     15.999   ;
  2036       OC23      1   SURF      O   2036     -0.550     15.999   ;
  2037       OC23      1   SURF      O   2037     -0.550     15.999   ;
  2038       OC23      1   SURF      O   2038     -0.550     15.999   ;
  2039        SC4      1   SURF     Si   2039      1.100     28.086   ;
  2040       OC23      1   SURF      O   2040     -0.550     15.999   ;
  2041       OC23      1   SURF      O   2041     -0.550     15.999   ;
  2042        SC4      1   SURF     Si   2042      1.100     28.086   ;
  2043       OC23      1   SURF      O   2043     -0.550     15.999   ;
  2044       OC23      1   SURF      O   2044     -0.550     15.999   ;
  2045        SC4      1   SURF     Si   2045      1.100     28.086   ;
  2046       OC23      1   SURF      O   2046     -0.550     15.999   ;
  2047       OC24      1   SURF      O   2047     -0.675     15.999   ;
  2048        SC4      1   SURF     Si   2048      1.100     28.086   ;
  2049       OC23      1   SURF      O   2049     -0.550     15.999   ;
  2050        SC4      1   SURF     Si   2050      1.100     28.086   ;
  2051       OC23      1   SURF      O   2051     -0.550     15.999   ;
  2052       OC23      1   SURF      O   2052     -0.550     15.999   ;
  2053       OC23      1   SURF      O   2053     -0.550     15.999   ;
  2054       OC23      1   SURF      O   2054     -0.550     15.999   ;
  2055        SC4      1   SURF     Si   2055      1.100     28.086   ;
  2056       OC23      1   SURF      O   2056     -0.550     15.999   ;
  2057       OC23      1   SURF      O   2057     -0.550     15.999   ;
  2058        SC4      1   SURF     Si   2058      1.100     28.086   ;
  2059       OC23      1   SURF      O   2059     -0.550     15.999   ;
  2060       OC23      1   SURF      O   2060     -0.550     15.999   ;
  2061        SC4      1   SURF     Si   2061      1.100     28.086   ;
  2062       OC23      1   SURF      O   2062     -0.550     15.999   ;
  2063       OC24      1   SURF      O   2063     -0.675     15.999   ;
  2064       OC24      1   SURF      O   2064     -0.675     15.999   ;
  2065        SC4      1   SURF     Si   2065      1.100     28.086   ;
  2066       OC23      1   SURF      O   2066     -0.550     15.999   ;
  2067        SC4      1   SURF     Si   2067      1.100     28.086   ;
  2068       OC23      1   SURF      O   2068     -0.550     15.999   ;
  2069       OC23      1   SURF      O   2069     -0.550     15.999   ;
  2070       OC23      1   SURF      O   2070     -0.550     15.999   ;
  2071       OC23      1   SURF      O   2071     -0.550     15.999   ;
  2072        SC4      1   SURF     Si   2072      1.100     28.086   ;
  2073       OC23      1   SURF      O   2073     -0.550     15.999   ;
  2074       OC23      1   SURF      O   2074     -0.550     15.999   ;
  2075        SC4      1   SURF     Si   2075      1.100     28.086   ;
  2076       OC23      1   SURF      O   2076     -0.550     15.999   ;
  2077       OC23      1   SURF      O   2077     -0.550     15.999   ;
  2078        SC4      1   SURF     Si   2078      1.100     28.086   ;
  2079       OC23      1   SURF      O   2079     -0.550     15.999   ;
  2080       OC24      1   SURF      O   2080     -0.675     15.999   ;
  2081       OC24      1   SURF      O   2081     -0.675     15.999   ;
  2082        SC4      1   SURF     Si   2082      1.100     28.086   ;
  2083       OC23      1   SURF      O   2083     -0.550     15.999   ;
  2084        SC4      1   SURF     Si   2084      1.100     28.086   ;
  2085       OC23      1   SURF      O   2085     -0.550     15.999   ;
  2086       OC23      1   SURF      O   2086     -0.550     15.999   ;
  2087       OC23      1   SURF      O   2087     -0.550     15.999   ;
  2088       OC23      1   SURF      O   2088     -0.550     15.999   ;
  2089        SC4      1   SURF     Si   2089      1.100     28.086   ;
  2090       OC23      1   SURF      O   2090     -0.550     15.999   ;
  2091       OC23      1   SURF      O   2091     -0.550     15.999   ;
  2092        SC4      1   SURF     Si   2092      1.100     28.086   ;
  2093       OC23      1   SURF      O   2093     -0.550     15.999   ;
  2094       OC23      1   SURF      O   2094     -0.550     15.999   ;
  2095        SC4      1   SURF     Si   2095      1.100     28.086   ;
  2096       OC23      1   SURF      O   2096     -0.550     15.999   ;
  2097       OC24      1   SURF      O   2097     -0.675     15.999   ;
  2098       OC24      1   SURF      O   2098     -0.675     15.999   ;
  2099        SC4      1   SURF     Si   2099      1.100     28.086   ;
  2100       OC23      1   SURF      O   2100     -0.550     15.999   ;
  2101        SC4      1   SURF     Si   2101      1.100     28.086   ;
  2102       OC23      1   SURF      O   2102     -0.550     15.999   ;
  2103       OC23      1   SURF      O   2103     -0.550     15.999   ;
  2104       OC23      1   SURF      O   2104     -0.550     15.999   ;
  2105       OC23      1   SURF      O   2105     -0.550     15.999   ;
  2106        SC4      1   SURF     Si   2106      1.100     28.086   ;
  2107       OC23      1   SURF      O   2107     -0.550     15.999   ;
  2108       OC23      1   SURF      O   2108     -0.550     15.999   ;
  2109        SC4      1   SURF     Si   2109      1.100     28.086   ;
  2110       OC23      1   SURF      O   2110     -0.550     15.999   ;
  2111       OC23      1   SURF      O   2111     -0.550     15.999   ;
  2112        SC4      1   SURF     Si   2112      1.100     28.086   ;
  2113       OC23      1   SURF      O   2113     -0.550     15.999   ;
  2114       OC24      1   SURF      O   2114     -0.675     15.999   ;
  2115       OC24      1   SURF      O   2115     -0.675     15.999   ;
  2116        SC4      1   SURF     Si   2116      1.100     28.086   ;
  2117       OC23      1   SURF      O   2117     -0.550     15.999   ;
  2118        SC4      1   SURF     Si   2118      1.100     28.086   ;
  2119       OC23      1   SURF      O   2119     -0.550     15.999   ;
  2120       OC23      1   SURF      O   2120     -0.550     15.999   ;
  2121       OC23      1   SURF      O   2121     -0.550     15.999   ;
  2122       OC23      1   SURF      O   2122     -0.550     15.999   ;
  2123        SC4      1   SURF     Si   2123      1.100     28.086   ;
  2124       OC23      1   SURF      O   2124     -0.550     15.999   ;
  2125       OC23      1   SURF      O   2125     -0.550     15.999   ;
  2126        SC4      1   SURF     Si   2126      1.100     28.086   ;
  2127       OC23      1   SURF      O   2127     -0.550     15.999   ;
  2128       OC23      1   SURF      O   2128     -0.550     15.999   ;
  2129        SC4      1   SURF     Si   2129      1.100     28.086   ;
  2130       OC23      1   SURF      O   2130     -0.550     15.999   ;
  2131       OC24      1   SURF      O   2131     -0.675     15.999   ;
  2132       OC24      1   SURF      O   2132     -0.675     15.999   ;
  2133        SC4      1   SURF     Si   2133      1.100     28.086   ;
  2134       OC23      1   SURF      O   2134     -0.550     15.999   ;
  2135        SC4      1   SURF     Si   2135      1.100     28.086   ;
  2136       OC23      1   SURF      O   2136     -0.550     15.999   ;
  2137       OC23      1   SURF      O   2137     -0.550     15.999   ;
  2138       OC23      1   SURF      O   2138     -0.550     15.999   ;
  2139       OC23      1   SURF      O   2139     -0.550     15.999   ;
  2140        SC4      1   SURF     Si   2140      1.100     28.086   ;
  2141       OC23      1   SURF      O   2141     -0.550     15.999   ;
  2142       OC23      1   SURF      O   2142     -0.550     15.999   ;
  2143        SC4      1   SURF     Si   2143      1.100     28.086   ;
  2144       OC23      1   SURF      O   2144     -0.550     15.999   ;
  2145       OC23      1   SURF      O   2145     -0.550     15.999   ;
  2146        SC4      1   SURF     Si   2146      1.100     28.086   ;
  2147       OC23      1   SURF      O   2147     -0.550     15.999   ;
  2148       OC24      1   SURF      O   2148     -0.675     15.999   ;
  2149       OC24      1   SURF      O   2149     -0.675     15.999   ;
  2150        SC4      1   SURF     Si   2150      1.100     28.086   ;
  2151       OC23      1   SURF      O   2151     -0.550     15.999   ;
  2152        SC4      1   SURF     Si   2152      1.100     28.086   ;
  2153       OC23      1   SURF      O   2153     -0.550     15.999   ;
  2154       OC23      1   SURF      O   2154     -0.550     15.999   ;
  2155       OC23      1   SURF      O   2155     -0.550     15.999   ;
  2156       OC23      1   SURF      O   2156     -0.550     15.999   ;
  2157        SC4      1   SURF     Si   2157      1.100     28.086   ;
  2158       OC23      1   SURF      O   2158     -0.550     15.999   ;
  2159       OC23      1   SURF      O   2159     -0.550     15.999   ;
  2160        SC4      1   SURF     Si   2160      1.100     28.086   ;
  2161       OC23      1   SURF      O   2161     -0.550     15.999   ;
  2162       OC23      1   SURF      O   2162     -0.550     15.999   ;
  2163        SC4      1   SURF     Si   2163      1.100     28.086   ;
  2164       OC23      1   SURF      O   2164     -0.550     15.999   ;
  2165       OC24      1   SURF      O   2165     -0.675     15.999   ;
  2166       OC24      1   SURF      O   2166     -0.675     15.999   ;
  2167        SC4      1   SURF     Si   2167      1.100     28.086   ;
  2168       OC23      1   SURF      O   2168     -0.550     15.999   ;
  2169        SC4      1   SURF     Si   2169      1.100     28.086   ;
  2170       OC23      1   SURF      O   2170     -0.550     15.999   ;
  2171       OC23      1   SURF      O   2171     -0.550     15.999   ;
  2172       OC23      1   SURF      O   2172     -0.550     15.999   ;
  2173       OC23      1   SURF      O   2173     -0.550     15.999   ;
  2174        SC4      1   SURF     Si   2174      1.100     28.086   ;
  2175       OC23      1   SURF      O   2175     -0.550     15.999   ;
  2176        SC4      1   SURF     Si   2176      1.100     28.086   ;
  2177       OC23      1   SURF      O   2177     -0.550     15.999   ;
  2178       OC23      1   SURF      O   2178     -0.550     15.999   ;
  2179       OC23      1   SURF      O   2179     -0.550     15.999   ;
  2180       OC23      1   SURF      O   2180     -0.550     15.999   ;
  2181        SC4      1   SURF     Si   2181      1.100     28.086   ;
  2182       OC23      1   SURF      O   2182     -0.550     15.999   ;
  2183       OC23      1   SURF      O   2183     -0.550     15.999   ;
  2184        SC4      1   SURF     Si   2184      1.100     28.086   ;
  2185       OC23      1   SURF      O   2185     -0.550     15.999   ;
  2186        SC4      1   SURF     Si   2186      1.100     28.086   ;
  2187       OC23      1   SURF      O   2187     -0.550     15.999   ;
  2188       OC24      1   SURF      O   2188     -0.675     15.999   ;
  2189       OC24      1   SURF      O   2189     -0.675     15.999   ;
  2190       OC23      1   SURF      O   2190     -0.550     15.999   ;
  2191        SC4      1   SURF     Si   2191      1.100     28.086   ;
  2192       OC23      1   SURF      O   2192     -0.550     15.999   ;
  2193       OC24      1   SURF      O   2193     -0.675     15.999   ;
  2194       OC24      1   SURF      O   2194     -0.675     15.999   ;
  2195       OC23      1   SURF      O   2195     -0.550     15.999   ;
  2196        SC4      1   SURF     Si   2196      1.100     28.086   ;
  2197       OC23      1   SURF      O   2197     -0.550     15.999   ;
  2198       OC23      1   SURF      O   2198     -0.550     15.999   ;
  2199        SC4      1   SURF     Si   2199      1.100     28.086   ;
  2200       OC23      1   SURF      O   2200     -0.550     15.999   ;
  2201        SC4      1   SURF     Si   2201      1.100     28.086   ;
  2202       OC23      1   SURF      O   2202     -0.550     15.999   ;
  2203        SC4      1   SURF     Si   2203      1.100     28.086   ;
  2204       OC23      1   SURF      O   2204     -0.550     15.999   ;
  2205       OC23      1   SURF      O   2205     -0.550     15.999   ;
  2206       OC23      1   SURF      O   2206     -0.550     15.999   ;
  2207       OC23      1   SURF      O   2207     -0.550     15.999   ;
  2208        SC4      1   SURF     Si   2208      1.100     28.086   ;
  2209       OC23      1   SURF      O   2209     -0.550     15.999   ;
  2210       OC23      1   SURF      O   2210     -0.550     15.999   ;
  2211        SC4      1   SURF     Si   2211      1.100     28.086   ;
  2212       OC23      1   SURF      O   2212     -0.550     15.999   ;
  2213       OC23      1   SURF      O   2213     -0.550     15.999   ;
  2214        SC4      1   SURF     Si   2214      1.100     28.086   ;
  2215       OC23      1   SURF      O   2215     -0.550     15.999   ;
  2216       OC24      1   SURF      O   2216     -0.675     15.999   ;
  2217       OC24      1   SURF      O   2217     -0.675     15.999   ;
  2218        SC4      1   SURF     Si   2218      1.100     28.086   ;
  2219       OC23      1   SURF      O   2219     -0.550     15.999   ;
  2220        SC4      1   SURF     Si   2220      1.100     28.086   ;
  2221       OC23      1   SURF      O   2221     -0.550     15.999   ;
  2222       OC23      1   SURF      O   2222     -0.550     15.999   ;
  2223       OC23      1   SURF      O   2223     -0.550     15.999   ;
  2224       OC23      1   SURF      O   2224     -0.550     15.999   ;
  2225        SC4      1   SURF     Si   2225      1.100     28.086   ;
  2226       OC23      1   SURF      O   2226     -0.550     15.999   ;
  2227       OC23      1   SURF      O   2227     -0.550     15.999   ;
  2228        SC4      1   SURF     Si   2228      1.100     28.086   ;
  2229       OC23      1   SURF      O   2229     -0.550     15.999   ;
  2230       OC23      1   SURF      O   2230     -0.550     15.999   ;
  2231        SC4      1   SURF     Si   2231      1.100     28.086   ;
  2232       OC23      1   SURF      O   2232     -0.550     15.999   ;
  2233       OC24      1   SURF      O   2233     -0.675     15.999   ;
  2234       OC24      1   SURF      O   2234     -0.675     15.999   ;
  2235        SC4      1   SURF     Si   2235      1.100     28.086   ;
  2236       OC23      1   SURF      O   2236     -0.550     15.999   ;
  2237        SC4      1   SURF     Si   2237      1.100     28.086   ;
  2238       OC23      1   SURF      O   2238     -0.550     15.999   ;
  2239       OC23      1   SURF      O   2239     -0.550     15.999   ;
  2240       OC23      1   SURF      O   2240     -0.550     15.999   ;
  2241       OC23      1   SURF      O   2241     -0.550     15.999   ;
  2242        SC4      1   SURF     Si   2242      1.100     28.086   ;
  2243       OC23      1   SURF      O   2243     -0.550     15.999   ;
  2244       OC23      1   SURF      O   2244     -0.550     15.999   ;
  2245        SC4      1   SURF     Si   2245      1.100     28.086   ;
  2246       OC23      1   SURF      O   2246     -0.550     15.999   ;
  2247       OC23      1   SURF      O   2247     -0.550     15.999   ;
  2248        SC4      1   SURF     Si   2248      1.100     28.086   ;
  2249       OC23      1   SURF      O   2249     -0.550     15.999   ;
  2250       OC24      1   SURF      O   2250     -0.675     15.999   ;
  2251       OC24      1   SURF      O   2251     -0.675     15.999   ;
  2252        SC4      1   SURF     Si   2252      1.100     28.086   ;
  2253       OC23      1   SURF      O   2253     -0.550     15.999   ;
  2254        SC4      1   SURF     Si   2254      1.100     28.086   ;
  2255       OC23      1   SURF      O   2255     -0.550     15.999   ;
  2256       OC23      1   SURF      O   2256     -0.550     15.999   ;
  2257       OC23      1   SURF      O   2257     -0.550     15.999   ;
  2258       OC23      1   SURF      O   2258     -0.550     15.999   ;
  2259        SC4      1   SURF     Si   2259      1.100     28.086   ;
  2260       OC23      1   SURF      O   2260     -0.550     15.999   ;
  2261       OC23      1   SURF      O   2261     -0.550     15.999   ;
  2262        SC4      1   SURF     Si   2262      1.100     28.086   ;
  2263       OC23      1   SURF      O   2263     -0.550     15.999   ;
  2264       OC23      1   SURF      O   2264     -0.550     15.999   ;
  2265        SC4      1   SURF     Si   2265      1.100     28.086   ;
  2266       OC23      1   SURF      O   2266     -0.550     15.999   ;
  2267       OC24      1   SURF      O   2267     -0.675     15.999   ;
  2268       OC24      1   SURF      O   2268     -0.675     15.999   ;
  2269        SC4      1   SURF     Si   2269      1.100     28.086   ;
  2270       OC23      1   SURF      O   2270     -0.550     15.999   ;
  2271        SC4      1   SURF     Si   2271      1.100     28.086   ;
  2272       OC23      1   SURF      O   2272     -0.550     15.999   ;
  2273       OC23      1   SURF      O   2273     -0.550     15.999   ;
  2274       OC23      1   SURF      O   2274     -0.550     15.999   ;
  2275       OC23      1   SURF      O   2275     -0.550     15.999   ;
  2276        SC4      1   SURF     Si   2276      1.100     28.086   ;
  2277       OC23      1   SURF      O   2277     -0.550     15.999   ;
  2278       OC23      1   SURF      O   2278     -0.550     15.999   ;
  2279        SC4      1   SURF     Si   2279      1.100     28.086   ;
  2280       OC23      1   SURF      O   2280     -0.550     15.999   ;
  2281       OC23      1   SURF      O   2281     -0.550     15.999   ;
  2282        SC4      1   SURF     Si   2282      1.100     28.086   ;
  2283       OC23      1   SURF      O   2283     -0.550     15.999   ;
  2284       OC24      1   SURF      O   2284     -0.675     15.999   ;
  2285        SC4      1   SURF     Si   2285      1.100     28.086   ;
  2286       OC23      1   SURF      O   2286     -0.550     15.999   ;
  2287        SC4      1   SURF     Si   2287      1.100     28.086   ;
  2288       OC24      1   SURF      O   2288     -0.675     15.999   ;
  2289       OC23      1   SURF      O   2289     -0.550     15.999   ;
  2290       OC23      1   SURF      O   2290     -0.550     15.999   ;
  2291        SC4      1   SURF     Si   2291      1.100     28.086   ;
  2292       OC23      1   SURF      O   2292     -0.550     15.999   ;
  2293       OC24      1   SURF      O   2293     -0.675     15.999   ;
  2294       OC23      1   SURF      O   2294     -0.550     15.999   ;
  2295       OC24      1   SURF      O   2295     -0.675     15.999   ;
  2296       OC24      1   SURF      O   2296     -0.675     15.999   ;
  2297       OC23      1   SURF      O   2297     -0.550     15.999   ;
  2298       OC24      1   SURF      O   2298     -0.675     15.999   ;
  2299       OC24      1   SURF      O   2299     -0.675     15.999   ;
  2300        SC4      1   SURF     Si   2300      1.100     28.086   ;
  2301       OC24      1   SURF      O   2301     -0.675     15.999   ;
  2302       OC24      1   SURF      O   2302     -0.675     15.999   ;
  2303        SC4      1   SURF     Si   2303      1.100     28.086   ;
  2304       OC23      1   SURF      O   2304     -0.550     15.999   ;
  2305       OC24      1   SURF      O   2305     -0.675     15.999   ;
  2306       OC24      1   SURF      O   2306     -0.675     15.999   ;
  2307       OC23      1   SURF      O   2307     -0.550     15.999   ;
  2308       OC23      1   SURF      O   2308     -0.550     15.999   ;
  2309        SC4      1   SURF     Si   2309      1.100     28.086   ;
  2310       OC23      1   SURF      O   2310     -0.550     15.999   ;
  2311       OC23      1   SURF      O   2311     -0.550     15.999   ;
  2312        SC4      1   SURF     Si   2312      1.100     28.086   ;
  2313       OC24      1   SURF      O   2313     -0.675     15.999   ;
  2314       OC24      1   SURF      O   2314     -0.675     15.999   ;
  2315        SC4      1   SURF     Si   2315      1.100     28.086   ;
  2316       OC23      1   SURF      O   2316     -0.550     15.999   ;
  2317       OC24      1   SURF      O   2317     -0.675     15.999   ;
  2318        SC4      1   SURF     Si   2318      1.100     28.086   ;
  2319       OC23      1   SURF      O   2319     -0.550     15.999   ;
  2320        SC4      1   SURF     Si   2320      1.100     28.086   ;
  2321       OC23      1   SURF      O   2321     -0.550     15.999   ;
  2322       OC23      1   SURF      O   2322     -0.550     15.999   ;
  2323       OC23      1   SURF      O   2323     -0.550     15.999   ;
  2324       OC23      1   SURF      O   2324     -0.550     15.999   ;
  2325        SC4      1   SURF     Si   2325      1.100     28.086   ;
  2326       OC23      1   SURF      O   2326     -0.550     15.999   ;
  2327       OC23      1   SURF      O   2327     -0.550     15.999   ;
  2328        SC4      1   SURF     Si   2328      1.100     28.086   ;
  2329       OC23      1   SURF      O   2329     -0.550     15.999   ;
  2330       OC23      1   SURF      O   2330     -0.550     15.999   ;
  2331        SC4      1   SURF     Si   2331      1.100     28.086   ;
  2332       OC23      1   SURF      O   2332     -0.550     15.999   ;
  2333       OC24      1   SURF      O   2333     -0.675     15.999   ;
  2334       OC24      1   SURF      O   2334     -0.675     15.999   ;
  2335        SC4      1   SURF     Si   2335      1.100     28.086   ;
  2336       OC23      1   SURF      O   2336     -0.550     15.999   ;
  2337        SC4      1   SURF     Si   2337      1.100     28.086   ;
  2338       OC23      1   SURF      O   2338     -0.550     15.999   ;
  2339       OC23      1   SURF      O   2339     -0.550     15.999   ;
  2340       OC23      1   SURF      O   2340     -0.550     15.999   ;
  2341       OC23      1   SURF      O   2341     -0.550     15.999   ;
  2342        SC4      1   SURF     Si   2342      1.100     28.086   ;
  2343       OC23      1   SURF      O   2343     -0.550     15.999   ;
  2344       OC23      1   SURF      O   2344     -0.550     15.999   ;
  2345        SC4      1   SURF     Si   2345      1.100     28.086   ;
  2346       OC23      1   SURF      O   2346     -0.550     15.999   ;
  2347       OC23      1   SURF      O   2347     -0.550     15.999   ;
  2348        SC4      1   SURF     Si   2348      1.100     28.086   ;
  2349       OC23      1   SURF      O   2349     -0.550     15.999   ;
  2350       OC24      1   SURF      O   2350     -0.675     15.999   ;
  2351       OC24      1   SURF      O   2351     -0.675     15.999   ;
  2352        SC4      1   SURF     Si   2352      1.100     28.086   ;
  2353       OC23      1   SURF      O   2353     -0.550     15.999   ;
  2354        SC4      1   SURF     Si   2354      1.100     28.086   ;
  2355       OC23      1   SURF      O   2355     -0.550     15.999   ;
  2356       OC23      1   SURF      O   2356     -0.550     15.999   ;
  2357       OC23      1   SURF      O   2357     -0.550     15.999   ;
  2358       OC23      1   SURF      O   2358     -0.550     15.999   ;
  2359        SC4      1   SURF     Si   2359      1.100     28.086   ;
  2360       OC23      1   SURF      O   2360     -0.550     15.999   ;
  2361       OC23      1   SURF      O   2361     -0.550     15.999   ;
  2362        SC4      1   SURF     Si   2362      1.100     28.086   ;
  2363       OC23      1   SURF      O   2363     -0.550     15.999   ;
  2364       OC23      1   SURF      O   2364     -0.550     15.999   ;
  2365        SC4      1   SURF     Si   2365      1.100     28.086   ;
  2366       OC23      1   SURF      O   2366     -0.550     15.999   ;
  2367       OC24      1   SURF      O   2367     -0.675     15.999   ;
  2368       OC24      1   SURF      O   2368     -0.675     15.999   ;
  2369        SC4      1   SURF     Si   2369      1.100     28.086   ;
  2370       OC23      1   SURF      O   2370     -0.550     15.999   ;
  2371        SC4      1   SURF     Si   2371      1.100     28.086   ;
  2372       OC23      1   SURF      O   2372     -0.550     15.999   ;
  2373       OC23      1   SURF      O   2373     -0.550     15.999   ;
  2374       OC23      1   SURF      O   2374     -0.550     15.999   ;
  2375       OC23      1   SURF      O   2375     -0.550     15.999   ;
  2376        SC4      1   SURF     Si   2376      1.100     28.086   ;
  2377       OC23      1   SURF      O   2377     -0.550     15.999   ;
  2378       OC23      1   SURF      O   2378     -0.550     15.999   ;
  2379        SC4      1   SURF     Si   2379      1.100     28.086   ;
  2380       OC23      1   SURF      O   2380     -0.550     15.999   ;
  2381       OC23      1   SURF      O   2381     -0.550     15.999   ;
  2382        SC4      1   SURF     Si   2382      1.100     28.086   ;
  2383       OC23      1   SURF      O   2383     -0.550     15.999   ;
  2384       OC24      1   SURF      O   2384     -0.675     15.999   ;
  2385       OC24      1   SURF      O   2385     -0.675     15.999   ;
  2386        SC4      1   SURF     Si   2386      1.100     28.086   ;
  2387       OC23      1   SURF      O   2387     -0.550     15.999   ;
  2388        SC4      1   SURF     Si   2388      1.100     28.086   ;
  2389       OC23      1   SURF      O   2389     -0.550     15.999   ;
  2390       OC23      1   SURF      O   2390     -0.550     15.999   ;
  2391       OC23      1   SURF      O   2391     -0.550     15.999   ;
  2392       OC23      1   SURF      O   2392     -0.550     15.999   ;
  2393        SC4      1   SURF     Si   2393      1.100     28.086   ;
  2394       OC23      1   SURF      O   2394     -0.550     15.999   ;
  2395       OC23      1   SURF      O   2395     -0.550     15.999   ;
  2396        SC4      1   SURF     Si   2396      1.100     28.086   ;
  2397       OC23      1   SURF      O   2397     -0.550     15.999   ;
  2398       OC23      1   SURF      O   2398     -0.550     15.999   ;
  2399        SC4      1   SURF     Si   2399      1.100     28.086   ;
  2400       OC23      1   SURF      O   2400     -0.550     15.999   ;
  2401       OC24      1   SURF      O   2401     -0.675     15.999   ;
  2402       OC24      1   SURF      O   2402     -0.675     15.999   ;
  2403        SC4      1   SURF     Si   2403      1.100     28.086   ;
  2404       OC23      1   SURF      O   2404     -0.550     15.999   ;
  2405        SC4      1   SURF     Si   2405      1.100     28.086   ;
  2406       OC23      1   SURF      O   2406     -0.550     15.999   ;
  2407       OC23      1   SURF      O   2407     -0.550     15.999   ;
  2408       OC23      1   SURF      O   2408     -0.550     15.999   ;
  2409       OC23      1   SURF      O   2409     -0.550     15.999   ;
  2410        SC4      1   SURF     Si   2410      1.100     28.086   ;
  2411       OC23      1   SURF      O   2411     -0.550     15.999   ;
  2412       OC23      1   SURF      O   2412     -0.550     15.999   ;
  2413        SC4      1   SURF     Si   2413      1.100     28.086   ;
  2414       OC23      1   SURF      O   2414     -0.550     15.999   ;
  2415       OC23      1   SURF      O   2415     -0.550     15.999   ;
  2416        SC4      1   SURF     Si   2416      1.100     28.086   ;
  2417       OC23      1   SURF      O   2417     -0.550     15.999   ;
  2418       OC24      1   SURF      O   2418     -0.675     15.999   ;
  2419       OC24      1   SURF      O   2419     -0.675     15.999   ;
  2420        SC4      1   SURF     Si   2420      1.100     28.086   ;
  2421       OC23      1   SURF      O   2421     -0.550     15.999   ;
  2422        SC4      1   SURF     Si   2422      1.100     28.086   ;
  2423       OC23      1   SURF      O   2423     -0.550     15.999   ;
  2424       OC23      1   SURF      O   2424     -0.550     15.999   ;
  2425       OC23      1   SURF      O   2425     -0.550     15.999   ;
  2426       OC23      1   SURF      O   2426     -0.550     15.999   ;
  2427        SC4      1   SURF     Si   2427      1.100     28.086   ;
  2428       OC23      1   SURF      O   2428     -0.550     15.999   ;
  2429        SC4      1   SURF     Si   2429      1.100     28.086   ;
  2430       OC23      1   SURF      O   2430     -0.550     15.999   ;
  2431       OC23      1   SURF      O   2431     -0.550     15.999   ;
  2432       OC23      1   SURF      O   2432     -0.550     15.999   ;
  2433       OC23      1   SURF      O   2433     -0.550     15.999   ;
  2434        SC4      1   SURF     Si   2434      1.100     28.086   ;
  2435       OC23      1   SURF      O   2435     -0.550     15.999   ;
  2436       OC23      1   SURF      O   2436     -0.550     15.999   ;
  2437        SC4      1   SURF     Si   2437      1.100     28.086   ;
  2438       OC23      1   SURF      O   2438     -0.550     15.999   ;
  2439        SC4      1   SURF     Si   2439      1.100     28.086   ;
  2440       OC23      1   SURF      O   2440     -0.550     15.999   ;
  2441       OC24      1   SURF      O   2441     -0.675     15.999   ;
  2442       OC24      1   SURF      O   2442     -0.675     15.999   ;
  2443       OC23      1   SURF      O   2443     -0.550     15.999   ;
  2444        SC4      1   SURF     Si   2444      1.100     28.086   ;
  2445       OC23      1   SURF      O   2445     -0.550     15.999   ;
  2446       OC24      1   SURF      O   2446     -0.675     15.999   ;
  2447       OC24      1   SURF      O   2447     -0.675     15.999   ;
  2448       OC23      1   SURF      O   2448     -0.550     15.999   ;
  2449        SC4      1   SURF     Si   2449      1.100     28.086   ;
  2450       OC23      1   SURF      O   2450     -0.550     15.999   ;
  2451       OC23      1   SURF      O   2451     -0.550     15.999   ;
  2452        SC4      1   SURF     Si   2452      1.100     28.086   ;
  2453       OC23      1   SURF      O   2453     -0.550     15.999   ;
  2454        SC4      1   SURF     Si   2454      1.100     28.086   ;
  2455       OC23      1   SURF      O   2455     -0.550     15.999   ;
  2456        SC4      1   SURF     Si   2456      1.100     28.086   ;
  2457       OC23      1   SURF      O   2457     -0.550     15.999   ;
  2458       OC23      1   SURF      O   2458     -0.550     15.999   ;
  2459       OC23      1   SURF      O   2459     -0.550     15.999   ;
  2460       OC23      1   SURF      O   2460     -0.550     15.999   ;
  2461        SC4      1   SURF     Si   2461      1.100     28.086   ;
  2462       OC23      1   SURF      O   2462     -0.550     15.999   ;
  2463       OC23      1   SURF      O   2463     -0.550     15.999   ;
  2464        SC4      1   SURF     Si   2464      1.100     28.086   ;
  2465       OC23      1   SURF      O   2465     -0.550     15.999   ;
  2466       OC23      1   SURF      O   2466     -0.550     15.999   ;
  2467        SC4      1   SURF     Si   2467      1.100     28.086   ;
  2468       OC23      1   SURF      O   2468     -0.550     15.999   ;
  2469       OC24      1   SURF      O   2469     -0.675     15.999   ;
  2470       OC24      1   SURF      O   2470     -0.675     15.999   ;
  2471        SC4      1   SURF     Si   2471      1.100     28.086   ;
  2472       OC23      1   SURF      O   2472     -0.550     15.999   ;
  2473        SC4      1   SURF     Si   2473      1.100     28.086   ;
  2474       OC23      1   SURF      O   2474     -0.550     15.999   ;
  2475       OC23      1   SURF      O   2475     -0.550     15.999   ;
  2476       OC23      1   SURF      O   2476     -0.550     15.999   ;
  2477       OC23      1   SURF      O   2477     -0.550     15.999   ;
  2478        SC4      1   SURF     Si   2478      1.100     28.086   ;
  2479       OC23      1   SURF      O   2479     -0.550     15.999   ;
  2480       OC23      1   SURF      O   2480     -0.550     15.999   ;
  2481        SC4      1   SURF     Si   2481      1.100     28.086   ;
  2482       OC23      1   SURF      O   2482     -0.550     15.999   ;
  2483       OC23      1   SURF      O   2483     -0.550     15.999   ;
  2484        SC4      1   SURF     Si   2484      1.100     28.086   ;
  2485       OC23      1   SURF      O   2485     -0.550     15.999   ;
  2486       OC24      1   SURF      O   2486     -0.675     15.999   ;
  2487       OC24      1   SURF      O   2487     -0.675     15.999   ;
  2488        SC4      1   SURF     Si   2488      1.100     28.086   ;
  2489       OC23      1   SURF      O   2489     -0.550     15.999   ;
  2490        SC4      1   SURF     Si   2490      1.100     28.086   ;
  2491       OC23      1   SURF      O   2491     -0.550     15.999   ;
  2492       OC23      1   SURF      O   2492     -0.550     15.999   ;
  2493       OC23      1   SURF      O   2493     -0.550     15.999   ;
  2494       OC23      1   SURF      O   2494     -0.550     15.999   ;
  2495        SC4      1   SURF     Si   2495      1.100     28.086   ;
  2496       OC23      1   SURF      O   2496     -0.550     15.999   ;
  2497       OC23      1   SURF      O   2497     -0.550     15.999   ;
  2498        SC4      1   SURF     Si   2498      1.100     28.086   ;
  2499       OC23      1   SURF      O   2499     -0.550     15.999   ;
  2500       OC23      1   SURF      O   2500     -0.550     15.999   ;
  2501        SC4      1   SURF     Si   2501      1.100     28.086   ;
  2502       OC23      1   SURF      O   2502     -0.550     15.999   ;
  2503       OC24      1   SURF      O   2503     -0.675     15.999   ;
  2504       OC24      1   SURF      O   2504     -0.675     15.999   ;
  2505        SC4      1   SURF     Si   2505      1.100     28.086   ;
  2506       OC23      1   SURF      O   2506     -0.550     15.999   ;
  2507        SC4      1   SURF     Si   2507      1.100     28.086   ;
  2508       OC23      1   SURF      O   2508     -0.550     15.999   ;
  2509       OC23      1   SURF      O   2509     -0.550     15.999   ;
  2510       OC23      1   SURF      O   2510     -0.550     15.999   ;
  2511       OC23      1   SURF      O   2511     -0.550     15.999   ;
  2512        SC4      1   SURF     Si   2512      1.100     28.086   ;
  2513       OC23      1   SURF      O   2513     -0.550     15.999   ;
  2514       OC23      1   SURF      O   2514     -0.550     15.999   ;
  2515        SC4      1   SURF     Si   2515      1.100     28.086   ;
  2516       OC23      1   SURF      O   2516     -0.550     15.999   ;
  2517       OC23      1   SURF      O   2517     -0.550     15.999   ;
  2518        SC4      1   SURF     Si   2518      1.100     28.086   ;
  2519       OC23      1   SURF      O   2519     -0.550     15.999   ;
  2520       OC24      1   SURF      O   2520     -0.675     15.999   ;
  2521        SC4      1   SURF     Si   2521      1.100     28.086   ;
  2522       OC23      1   SURF      O   2522     -0.550     15.999   ;
  2523        SC4      1   SURF     Si   2523      1.100     28.086   ;
  2524       OC24      1   SURF      O   2524     -0.675     15.999   ;
  2525       OC23      1   SURF      O   2525     -0.550     15.999   ;
  2526       OC23      1   SURF      O   2526     -0.550     15.999   ;
  2527        SC4      1   SURF     Si   2527      1.100     28.086   ;
  2528       OC23      1   SURF      O   2528     -0.550     15.999   ;
  2529       OC24      1   SURF      O   2529     -0.675     15.999   ;
  2530       OC23      1   SURF      O   2530     -0.550     15.999   ;
  2531       OC24      1   SURF      O   2531     -0.675     15.999   ;
  2532       OC24      1   SURF      O   2532     -0.675     15.999   ;
  2533       OC24      1   SURF      O   2533     -0.675     15.999   ;
  2534       OC24      1   SURF      O   2534     -0.675     15.999   ;
  2535        SC4      1   SURF     Si   2535      1.100     28.086   ;
  2536       OC23      1   SURF      O   2536     -0.550     15.999   ;
  2537        SC4      1   SURF     Si   2537      1.100     28.086   ;
  2538       OC23      1   SURF      O   2538     -0.550     15.999   ;
  2539       OC23      1   SURF      O   2539     -0.550     15.999   ;
  2540       OC23      1   SURF      O   2540     -0.550     15.999   ;
  2541       OC24      1   SURF      O   2541     -0.675     15.999   ;
  2542        SC4      1   SURF     Si   2542      1.100     28.086   ;
  2543       OC23      1   SURF      O   2543     -0.550     15.999   ;
  2544       OC23      1   SURF      O   2544     -0.550     15.999   ;
  2545        SC4      1   SURF     Si   2545      1.100     28.086   ;
  2546       OC24      1   SURF      O   2546     -0.675     15.999   ;
  2547       OC24      1   SURF      O   2547     -0.675     15.999   ;
  2548        SC4      1   SURF     Si   2548      1.100     28.086   ;
  2549       OC23      1   SURF      O   2549     -0.550     15.999   ;
  2550       OC24      1   SURF      O   2550     -0.675     15.999   ;
  2551        SC4      1   SURF     Si   2551      1.100     28.086   ;
  2552       OC23      1   SURF      O   2552     -0.550     15.999   ;
  2553        SC4      1   SURF     Si   2553      1.100     28.086   ;
  2554       OC23      1   SURF      O   2554     -0.550     15.999   ;
  2555       OC23      1   SURF      O   2555     -0.550     15.999   ;
  2556       OC23      1   SURF      O   2556     -0.550     15.999   ;
  2557       OC23      1   SURF      O   2557     -0.550     15.999   ;
  2558        SC4      1   SURF     Si   2558      1.100     28.086   ;
  2559       OC23      1   SURF      O   2559     -0.550     15.999   ;
  2560       OC23      1   SURF      O   2560     -0.550     15.999   ;
  2561        SC4      1   SURF     Si   2561      1.100     28.086   ;
  2562       OC23      1   SURF      O   2562     -0.550     15.999   ;
  2563       OC23      1   SURF      O   2563     -0.550     15.999   ;
  2564        SC4      1   SURF     Si   2564      1.100     28.086   ;
  2565       OC23      1   SURF      O   2565     -0.550     15.999   ;
  2566       OC24      1   SURF      O   2566     -0.675     15.999   ;
  2567       OC24      1   SURF      O   2567     -0.675     15.999   ;
  2568        SC4      1   SURF     Si   2568      1.100     28.086   ;
  2569       OC23      1   SURF      O   2569     -0.550     15.999   ;
  2570        SC4      1   SURF     Si   2570      1.100     28.086   ;
  2571       OC23      1   SURF      O   2571     -0.550     15.999   ;
  2572       OC23      1   SURF      O   2572     -0.550     15.999   ;
  2573       OC23      1   SURF      O   2573     -0.550     15.999   ;
  2574       OC23      1   SURF      O   2574     -0.550     15.999   ;
  2575        SC4      1   SURF     Si   2575      1.100     28.086   ;
  2576       OC23      1   SURF      O   2576     -0.550     15.999   ;
  2577       OC23      1   SURF      O   2577     -0.550     15.999   ;
  2578        SC4      1   SURF     Si   2578      1.100     28.086   ;
  2579       OC23      1   SURF      O   2579     -0.550     15.999   ;
  2580       OC23      1   SURF      O   2580     -0.550     15.999   ;
  2581        SC4      1   SURF     Si   2581      1.100     28.086   ;
  2582       OC23      1   SURF      O   2582     -0.550     15.999   ;
  2583       OC24      1   SURF      O   2583     -0.675     15.999   ;
  2584       OC24      1   SURF      O   2584     -0.675     15.999   ;
  2585        SC4      1   SURF     Si   2585      1.100     28.086   ;
  2586       OC23      1   SURF      O   2586     -0.550     15.999   ;
  2587        SC4      1   SURF     Si   2587      1.100     28.086   ;
  2588       OC23      1   SURF      O   2588     -0.550     15.999   ;
  2589       OC23      1   SURF      O   2589     -0.550     15.999   ;
  2590       OC23      1   SURF      O   2590     -0.550     15.999   ;
  2591       OC23      1   SURF      O   2591     -0.550     15.999   ;
  2592        SC4      1   SURF     Si   2592      1.100     28.086   ;
  2593       OC23      1   SURF      O   2593     -0.550     15.999   ;
  2594       OC23      1   SURF      O   2594     -0.550     15.999   ;
  2595        SC4      1   SURF     Si   2595      1.100     28.086   ;
  2596       OC23      1   SURF      O   2596     -0.550     15.999   ;
  2597       OC23      1   SURF      O   2597     -0.550     15.999   ;
  2598        SC4      1   SURF     Si   2598      1.100     28.086   ;
  2599       OC23      1   SURF      O   2599     -0.550     15.999   ;
  2600       OC24      1   SURF      O   2600     -0.675     15.999   ;
  2601       OC24      1   SURF      O   2601     -0.675     15.999   ;
  2602        SC4      1   SURF     Si   2602      1.100     28.086   ;
  2603       OC23      1   SURF      O   2603     -0.550     15.999   ;
  2604        SC4      1   SURF     Si   2604      1.100     28.086   ;
  2605       OC23      1   SURF      O   2605     -0.550     15.999   ;
  2606       OC23      1   SURF      O   2606     -0.550     15.999   ;
  2607       OC23      1   SURF      O   2607     -0.550     15.999   ;
  2608       OC23      1   SURF      O   2608     -0.550     15.999   ;
  2609        SC4      1   SURF     Si   2609      1.100     28.086   ;
  2610       OC23      1   SURF      O   2610     -0.550     15.999   ;
  2611       OC23      1   SURF      O   2611     -0.550     15.999   ;
  2612        SC4      1   SURF     Si   2612      1.100     28.086   ;
  2613       OC23      1   SURF      O   2613     -0.550     15.999   ;
  2614       OC23      1   SURF      O   2614     -0.550     15.999   ;
  2615        SC4      1   SURF     Si   2615      1.100     28.086   ;
  2616       OC23      1   SURF      O   2616     -0.550     15.999   ;
  2617       OC24      1   SURF      O   2617     -0.675     15.999   ;
  2618       OC24      1   SURF      O   2618     -0.675     15.999   ;
  2619        SC4      1   SURF     Si   2619      1.100     28.086   ;
  2620       OC23      1   SURF      O   2620     -0.550     15.999   ;
  2621        SC4      1   SURF     Si   2621      1.100     28.086   ;
  2622       OC23      1   SURF      O   2622     -0.550     15.999   ;
  2623       OC23      1   SURF      O   2623     -0.550     15.999   ;
  2624       OC23      1   SURF      O   2624     -0.550     15.999   ;
  2625       OC23      1   SURF      O   2625     -0.550     15.999   ;
  2626        SC4      1   SURF     Si   2626      1.100     28.086   ;
  2627       OC23      1   SURF      O   2627     -0.550     15.999   ;
  2628       OC23      1   SURF      O   2628     -0.550     15.999   ;
  2629        SC4      1   SURF     Si   2629      1.100     28.086   ;
  2630       OC23      1   SURF      O   2630     -0.550     15.999   ;
  2631       OC23      1   SURF      O   2631     -0.550     15.999   ;
  2632        SC4      1   SURF     Si   2632      1.100     28.086   ;
  2633       OC23      1   SURF      O   2633     -0.550     15.999   ;
  2634       OC24      1   SURF      O   2634     -0.675     15.999   ;
  2635       OC24      1   SURF      O   2635     -0.675     15.999   ;
  2636        SC4      1   SURF     Si   2636      1.100     28.086   ;
  2637       OC23      1   SURF      O   2637     -0.550     15.999   ;
  2638        SC4      1   SURF     Si   2638      1.100     28.086   ;
  2639       OC23      1   SURF      O   2639     -0.550     15.999   ;
  2640       OC23      1   SURF      O   2640     -0.550     15.999   ;
  2641       OC23      1   SURF      O   2641     -0.550     15.999   ;
  2642       OC23      1   SURF      O   2642     -0.550     15.999   ;
  2643        SC4      1   SURF     Si   2643      1.100     28.086   ;
  2644       OC23      1   SURF      O   2644     -0.550     15.999   ;
  2645        SC4      1   SURF     Si   2645      1.100     28.086   ;
  2646       OC23      1   SURF      O   2646     -0.550     15.999   ;
  2647       OC23      1   SURF      O   2647     -0.550     15.999   ;
  2648       OC23      1   SURF      O   2648     -0.550     15.999   ;
  2649       OC23      1   SURF      O   2649     -0.550     15.999   ;
  2650        SC4      1   SURF     Si   2650      1.100     28.086   ;
  2651       OC23      1   SURF      O   2651     -0.550     15.999   ;
  2652       OC23      1   SURF      O   2652     -0.550     15.999   ;
  2653        SC4      1   SURF     Si   2653      1.100     28.086   ;
  2654       OC23      1   SURF      O   2654     -0.550     15.999   ;
  2655        SC4      1   SURF     Si   2655      1.100     28.086   ;
  2656       OC23      1   SURF      O   2656     -0.550     15.999   ;
  2657       OC24      1   SURF      O   2657     -0.675     15.999   ;
  2658       OC24      1   SURF      O   2658     -0.675     15.999   ;
  2659       OC23      1   SURF      O   2659     -0.550     15.999   ;
  2660        SC4      1   SURF     Si   2660      1.100     28.086   ;
  2661       OC23      1   SURF      O   2661     -0.550     15.999   ;
  2662       OC24      1   SURF      O   2662     -0.675     15.999   ;
  2663       OC24      1   SURF      O   2663     -0.675     15.999   ;
  2664       OC23      1   SURF      O   2664     -0.550     15.999   ;
  2665        SC4      1   SURF     Si   2665      1.100     28.086   ;
  2666       OC23      1   SURF      O   2666     -0.550     15.999   ;
  2667       OC23      1   SURF      O   2667     -0.550     15.999   ;
  2668        SC4      1   SURF     Si   2668      1.100     28.086   ;
  2669       OC23      1   SURF      O   2669     -0.550     15.999   ;
  2670        SC4      1   SURF     Si   2670      1.100     28.086   ;
  2671       OC23      1   SURF      O   2671     -0.550     15.999   ;
  2672        SC4      1   SURF     Si   2672      1.100     28.086   ;
  2673       OC23      1   SURF      O   2673     -0.550     15.999   ;
  2674       OC23      1   SURF      O   2674     -0.550     15.999   ;
  2675       OC23      1   SURF      O   2675     -0.550     15.999   ;
  2676       OC23      1   SURF      O   2676     -0.550     15.999   ;
  2677        SC4      1   SURF     Si   2677      1.100     28.086   ;
  2678       OC23      1   SURF      O   2678     -0.550     15.999   ;
  2679       OC23      1   SURF      O   2679     -0.550     15.999   ;
  2680        SC4      1   SURF     Si   2680      1.100     28.086   ;
  2681       OC23      1   SURF      O   2681     -0.550     15.999   ;
  2682       OC23      1   SURF      O   2682     -0.550     15.999   ;
  2683        SC4      1   SURF     Si   2683      1.100     28.086   ;
  2684       OC23      1   SURF      O   2684     -0.550     15.999   ;
  2685       OC24      1   SURF      O   2685     -0.675     15.999   ;
  2686       OC24      1   SURF      O   2686     -0.675     15.999   ;
  2687        SC4      1   SURF     Si   2687      1.100     28.086   ;
  2688       OC23      1   SURF      O   2688     -0.550     15.999   ;
  2689        SC4      1   SURF     Si   2689      1.100     28.086   ;
  2690       OC23      1   SURF      O   2690     -0.550     15.999   ;
  2691       OC23      1   SURF      O   2691     -0.550     15.999   ;
  2692       OC23      1   SURF      O   2692     -0.550     15.999   ;
  2693       OC23      1   SURF      O   2693     -0.550     15.999   ;
  2694        SC4      1   SURF     Si   2694      1.100     28.086   ;
  2695       OC23      1   SURF      O   2695     -0.550     15.999   ;
  2696       OC23      1   SURF      O   2696     -0.550     15.999   ;
  2697        SC4      1   SURF     Si   2697      1.100     28.086   ;
  2698       OC23      1   SURF      O   2698     -0.550     15.999   ;
  2699       OC23      1   SURF      O   2699     -0.550     15.999   ;
  2700        SC4      1   SURF     Si   2700      1.100     28.086   ;
  2701       OC23      1   SURF      O   2701     -0.550     15.999   ;
  2702       OC24      1   SURF      O   2702     -0.675     15.999   ;
  2703       OC24      1   SURF      O   2703     -0.675     15.999   ;
  2704        SC4      1   SURF     Si   2704      1.100     28.086   ;
  2705       OC23      1   SURF      O   2705     -0.550     15.999   ;
  2706        SC4      1   SURF     Si   2706      1.100     28.086   ;
  2707       OC23      1   SURF      O   2707     -0.550     15.999   ;
  2708       OC23      1   SURF      O   2708     -0.550     15.999   ;
  2709       OC23      1   SURF      O   2709     -0.550     15.999   ;
  2710       OC23      1   SURF      O   2710     -0.550     15.999   ;
  2711        SC4      1   SURF     Si   2711      1.100     28.086   ;
  2712       OC23      1   SURF      O   2712     -0.550     15.999   ;
  2713       OC23      1   SURF      O   2713     -0.550     15.999   ;
  2714        SC4      1   SURF     Si   2714      1.100     28.086   ;
  2715       OC23      1   SURF      O   2715     -0.550     15.999   ;
  2716       OC23      1   SURF      O   2716     -0.550     15.999   ;
  2717        SC4      1   SURF     Si   2717      1.100     28.086   ;
  2718       OC23      1   SURF      O   2718     -0.550     15.999   ;
  2719       OC24      1   SURF      O   2719     -0.675     15.999   ;
  2720       OC24      1   SURF      O   2720     -0.675     15.999   ;
  2721        SC4      1   SURF     Si   2721      1.100     28.086   ;
  2722       OC23      1   SURF      O   2722     -0.550     15.999   ;
  2723        SC4      1   SURF     Si   2723      1.100     28.086   ;
  2724       OC23      1   SURF      O   2724     -0.550     15.999   ;
  2725       OC23      1   SURF      O   2725     -0.550     15.999   ;
  2726       OC24      1   SURF      O   2726     -0.675     15.999   ;
  2727       OC23      1   SURF      O   2727     -0.550     15.999   ;
  2728        SC4      1   SURF     Si   2728      1.100     28.086   ;
  2729       OC23      1   SURF      O   2729     -0.550     15.999   ;
  2730       OC23      1   SURF      O   2730     -0.550     15.999   ;
  2731        SC4      1   SURF     Si   2731      1.100     28.086   ;
  2732       OC24      1   SURF      O   2732     -0.675     15.999   ;
  2733       OC23      1   SURF      O   2733     -0.550     15.999   ;
  2734       OC24      1   SURF      O   2734     -0.675     15.999   ;
  2735       OC24      1   SURF      O   2735     -0.675     15.999   ;
  2736       OC23      1   SURF      O   2736     -0.550     15.999   ;
  2737       OC24      1   SURF      O   2737     -0.675     15.999   ;
  2738       OC24      1   SURF      O   2738     -0.675     15.999   ;
  2739       OC24      1   SURF      O   2739     -0.675     15.999   ;
  2740        SC4      1   SURF     Si   2740      1.100     28.086   ;
  2741       OC23      1   SURF      O   2741     -0.550     15.999   ;
  2742        SC4      1   SURF     Si   2742      1.100     28.086   ;
  2743       OC23      1   SURF      O   2743     -0.550     15.999   ;
  2744       OC23      1   SURF      O   2744     -0.550     15.999   ;
  2745       OC23      1   SURF      O   2745     -0.550     15.999   ;
  2746       OC24      1   SURF      O   2746     -0.675     15.999   ;
  2747        SC4      1   SURF     Si   2747      1.100     28.086   ;
  2748       OC23      1   SURF      O   2748     -0.550     15.999   ;
  2749       OC23      1   SURF      O   2749     -0.550     15.999   ;
  2750        SC4      1   SURF     Si   2750      1.100     28.086   ;
  2751       OC23      1   SURF      O   2751     -0.550     15.999   ;
  2752       OC24      1   SURF      O   2752     -0.675     15.999   ;
  2753        SC4      1   SURF     Si   2753      1.100     28.086   ;
  2754       OC23      1   SURF      O   2754     -0.550     15.999   ;
  2755       OC24      1   SURF      O   2755     -0.675     15.999   ;
  2756        SC4      1   SURF     Si   2756      1.100     28.086   ;
  2757       OC23      1   SURF      O   2757     -0.550     15.999   ;
  2758        SC4      1   SURF     Si   2758      1.100     28.086   ;
  2759       OC23      1   SURF      O   2759     -0.550     15.999   ;
  2760       OC23      1   SURF      O   2760     -0.550     15.999   ;
  2761       OC23      1   SURF      O   2761     -0.550     15.999   ;
  2762       OC23      1   SURF      O   2762     -0.550     15.999   ;
  2763        SC4      1   SURF     Si   2763      1.100     28.086   ;
  2764       OC23      1   SURF      O   2764     -0.550     15.999   ;
  2765       OC23      1   SURF      O   2765     -0.550     15.999   ;
  2766        SC4      1   SURF     Si   2766      1.100     28.086   ;
  2767       OC23      1   SURF      O   2767     -0.550     15.999   ;
  2768       OC23      1   SURF      O   2768     -0.550     15.999   ;
  2769        SC4      1   SURF     Si   2769      1.100     28.086   ;
  2770       OC23      1   SURF      O   2770     -0.550     15.999   ;
  2771       OC24      1   SURF      O   2771     -0.675     15.999   ;
  2772       OC24      1   SURF      O   2772     -0.675     15.999   ;
  2773        SC4      1   SURF     Si   2773      1.100     28.086   ;
  2774       OC23      1   SURF      O   2774     -0.550     15.999   ;
  2775        SC4      1   SURF     Si   2775      1.100     28.086   ;
  2776       OC23      1   SURF      O   2776     -0.550     15.999   ;
  2777       OC23      1   SURF      O   2777     -0.550     15.999   ;
  2778       OC23      1   SURF      O   2778     -0.550     15.999   ;
  2779       OC23      1   SURF      O   2779     -0.550     15.999   ;
  2780        SC4      1   SURF     Si   2780      1.100     28.086   ;
  2781       OC23      1   SURF      O   2781     -0.550     15.999   ;
  2782       OC23      1   SURF      O   2782     -0.550     15.999   ;
  2783        SC4      1   SURF     Si   2783      1.100     28.086   ;
  2784       OC23      1   SURF      O   2784     -0.550     15.999   ;
  2785       OC23      1   SURF      O   2785     -0.550     15.999   ;
  2786        SC4      1   SURF     Si   2786      1.100     28.086   ;
  2787       OC23      1   SURF      O   2787     -0.550     15.999   ;
  2788       OC24      1   SURF      O   2788     -0.675     15.999   ;
  2789       OC24      1   SURF      O   2789     -0.675     15.999   ;
  2790        SC4      1   SURF     Si   2790      1.100     28.086   ;
  2791       OC23      1   SURF      O   2791     -0.550     15.999   ;
  2792        SC4      1   SURF     Si   2792      1.100     28.086   ;
  2793       OC23      1   SURF      O   2793     -0.550     15.999   ;
  2794       OC23      1   SURF      O   2794     -0.550     15.999   ;
  2795       OC23      1   SURF      O   2795     -0.550     15.999   ;
  2796       OC23      1   SURF      O   2796     -0.550     15.999   ;
  2797        SC4      1   SURF     Si   2797      1.100     28.086   ;
  2798       OC23      1   SURF      O   2798     -0.550     15.999   ;
  2799       OC23      1   SURF      O   2799     -0.550     15.999   ;
  2800        SC4      1   SURF     Si   2800      1.100     28.086   ;
  2801       OC23      1   SURF      O   2801     -0.550     15.999   ;
  2802       OC23      1   SURF      O   2802     -0.550     15.999   ;
  2803        SC4      1   SURF     Si   2803      1.100     28.086   ;
  2804       OC23      1   SURF      O   2804     -0.550     15.999   ;
  2805       OC24      1   SURF      O   2805     -0.675     15.999   ;
  2806       OC24      1   SURF      O   2806     -0.675     15.999   ;
  2807        SC4      1   SURF     Si   2807      1.100     28.086   ;
  2808       OC23      1   SURF      O   2808     -0.550     15.999   ;
  2809        SC4      1   SURF     Si   2809      1.100     28.086   ;
  2810       OC23      1   SURF      O   2810     -0.550     15.999   ;
  2811       OC23      1   SURF      O   2811     -0.550     15.999   ;
  2812       OC23      1   SURF      O   2812     -0.550     15.999   ;
  2813       OC23      1   SURF      O   2813     -0.550     15.999   ;
  2814        SC4      1   SURF     Si   2814      1.100     28.086   ;
  2815       OC23      1   SURF      O   2815     -0.550     15.999   ;
  2816       OC23      1   SURF      O   2816     -0.550     15.999   ;
  2817        SC4      1   SURF     Si   2817      1.100     28.086   ;
  2818       OC23      1   SURF      O   2818     -0.550     15.999   ;
  2819       OC23      1   SURF      O   2819     -0.550     15.999   ;
  2820        SC4      1   SURF     Si   2820      1.100     28.086   ;
  2821       OC23      1   SURF      O   2821     -0.550     15.999   ;
  2822       OC24      1   SURF      O   2822     -0.675     15.999   ;
  2823       OC24      1   SURF      O   2823     -0.675     15.999   ;
  2824        SC4      1   SURF     Si   2824      1.100     28.086   ;
  2825       OC23      1   SURF      O   2825     -0.550     15.999   ;
  2826        SC4      1   SURF     Si   2826      1.100     28.086   ;
  2827       OC23      1   SURF      O   2827     -0.550     15.999   ;
  2828       OC23      1   SURF      O   2828     -0.550     15.999   ;
  2829       OC23      1   SURF      O   2829     -0.550     15.999   ;
  2830       OC23      1   SURF      O   2830     -0.550     15.999   ;
  2831        SC4      1   SURF     Si   2831      1.100     28.086   ;
  2832       OC23      1   SURF      O   2832     -0.550     15.999   ;
  2833        SC4      1   SURF     Si   2833      1.100     28.086   ;
  2834       OC23      1   SURF      O   2834     -0.550     15.999   ;
  2835       OC23      1   SURF      O   2835     -0.550     15.999   ;
  2836       OC23      1   SURF      O   2836     -0.550     15.999   ;
  2837       OC23      1   SURF      O   2837     -0.550     15.999   ;
  2838        SC4      1   SURF     Si   2838      1.100     28.086   ;
  2839       OC23      1   SURF      O   2839     -0.550     15.999   ;
  2840       OC23      1   SURF      O   2840     -0.550     15.999   ;
  2841        SC4      1   SURF     Si   2841      1.100     28.086   ;
  2842       OC23      1   SURF      O   2842     -0.550     15.999   ;
  2843        SC4      1   SURF     Si   2843      1.100     28.086   ;
  2844       OC23      1   SURF      O   2844     -0.550     15.999   ;
  2845       OC24      1   SURF      O   2845     -0.675     15.999   ;
  2846       OC24      1   SURF      O   2846     -0.675     15.999   ;
  2847       OC23      1   SURF      O   2847     -0.550     15.999   ;
  2848        SC4      1   SURF     Si   2848      1.100     28.086   ;
  2849       OC23      1   SURF      O   2849     -0.550     15.999   ;
  2850       OC24      1   SURF      O   2850     -0.675     15.999   ;
  2851       OC24      1   SURF      O   2851     -0.675     15.999   ;
  2852       OC23      1   SURF      O   2852     -0.550     15.999   ;
  2853        SC4      1   SURF     Si   2853      1.100     28.086   ;
  2854       OC23      1   SURF      O   2854     -0.550     15.999   ;
  2855       OC23      1   SURF      O   2855     -0.550     15.999   ;
  2856        SC4      1   SURF     Si   2856      1.100     28.086   ;
  2857       OC23      1   SURF      O   2857     -0.550     15.999   ;
  2858        SC4      1   SURF     Si   2858      1.100     28.086   ;
  2859       OC23      1   SURF      O   2859     -0.550     15.999   ;
  2860        SC4      1   SURF     Si   2860      1.100     28.086   ;
  2861       OC23      1   SURF      O   2861     -0.550     15.999   ;
  2862       OC23      1   SURF      O   2862     -0.550     15.999   ;
  2863       OC23      1   SURF      O   2863     -0.550     15.999   ;
  2864       OC23      1   SURF      O   2864     -0.550     15.999   ;
  2865        SC4      1   SURF     Si   2865      1.100     28.086   ;
  2866       OC23      1   SURF      O   2866     -0.550     15.999   ;
  2867       OC23      1   SURF      O   2867     -0.550     15.999   ;
  2868        SC4      1   SURF     Si   2868      1.100     28.086   ;
  2869       OC23      1   SURF      O   2869     -0.550     15.999   ;
  2870       OC23      1   SURF      O   2870     -0.550     15.999   ;
  2871        SC4      1   SURF     Si   2871      1.100     28.086   ;
  2872       OC23      1   SURF      O   2872     -0.550     15.999   ;
  2873       OC24      1   SURF      O   2873     -0.675     15.999   ;
  2874       OC24      1   SURF      O   2874     -0.675     15.999   ;
  2875        SC4      1   SURF     Si   2875      1.100     28.086   ;
  2876       OC23      1   SURF      O   2876     -0.550     15.999   ;
  2877        SC4      1   SURF     Si   2877      1.100     28.086   ;
  2878       OC23      1   SURF      O   2878     -0.550     15.999   ;
  2879       OC23      1   SURF      O   2879     -0.550     15.999   ;
  2880       OC23      1   SURF      O   2880     -0.550     15.999   ;
  2881       OC23      1   SURF      O   2881     -0.550     15.999   ;
  2882        SC4      1   SURF     Si   2882      1.100     28.086   ;
  2883       OC23      1   SURF      O   2883     -0.550     15.999   ;
  2884       OC23      1   SURF      O   2884     -0.550     15.999   ;
  2885        SC4      1   SURF     Si   2885      1.100     28.086   ;
  2886       OC23      1   SURF      O   2886     -0.550     15.999   ;
  2887       OC23      1   SURF      O   2887     -0.550     15.999   ;
  2888        SC4      1   SURF     Si   2888      1.100     28.086   ;
  2889       OC23      1   SURF      O   2889     -0.550     15.999   ;
  2890       OC24      1   SURF      O   2890     -0.675     15.999   ;
  2891       OC24      1   SURF      O   2891     -0.675     15.999   ;
  2892        SC4      1   SURF     Si   2892      1.100     28.086   ;
  2893       OC23      1   SURF      O   2893     -0.550     15.999   ;
  2894        SC4      1   SURF     Si   2894      1.100     28.086   ;
  2895       OC23      1   SURF      O   2895     -0.550     15.999   ;
  2896       OC23      1   SURF      O   2896     -0.550     15.999   ;
  2897       OC23      1   SURF      O   2897     -0.550     15.999   ;
  2898       OC23      1   SURF      O   2898     -0.550     15.999   ;
  2899        SC4      1   SURF     Si   2899      1.100     28.086   ;
  2900       OC23      1   SURF      O   2900     -0.550     15.999   ;
  2901       OC23      1   SURF      O   2901     -0.550     15.999   ;
  2902        SC4      1   SURF     Si   2902      1.100     28.086   ;
  2903       OC23      1   SURF      O   2903     -0.550     15.999   ;
  2904       OC23      1   SURF      O   2904     -0.550     15.999   ;
  2905        SC4      1   SURF     Si   2905      1.100     28.086   ;
  2906       OC23      1   SURF      O   2906     -0.550     15.999   ;
  2907       OC24      1   SURF      O   2907     -0.675     15.999   ;
  2908        SC4      1   SURF     Si   2908      1.100     28.086   ;
  2909       OC23      1   SURF      O   2909     -0.550     15.999   ;
  2910        SC4      1   SURF     Si   2910      1.100     28.086   ;
  2911       OC24      1   SURF      O   2911     -0.675     15.999   ;
  2912       OC23      1   SURF      O   2912     -0.550     15.999   ;
  2913       OC23      1   SURF      O   2913     -0.550     15.999   ;
  2914       OC24      1   SURF      O   2914     -0.675     15.999   ;
  2915       OC23      1   SURF      O   2915     -0.550     15.999   ;
  2916       OC24      1   SURF      O   2916     -0.675     15.999   ;
  2917       OC24      1   SURF      O   2917     -0.675     15.999   ;
  2918       OC24      1   SURF      O   2918     -0.675     15.999   ;
  2919       OC23      1   SURF      O   2919     -0.550     15.999   ;
  2920       OC24      1   SURF      O   2920     -0.675     15.999   ;
  2921        SC4      1   SURF     Si   2921      1.100     28.086   ;
  2922       OC23      1   SURF      O   2922     -0.550     15.999   ;
  2923       OC23      1   SURF      O   2923     -0.550     15.999   ;
  2924        SC4      1   SURF     Si   2924      1.100     28.086   ;
  2925       OC24      1   SURF      O   2925     -0.675     15.999   ;
  2926        SC4      1   SURF     Si   2926      1.100     28.086   ;
  2927       OC23      1   SURF      O   2927     -0.550     15.999   ;
  2928        SC4      1   SURF     Si   2928      1.100     28.086   ;
  2929       OC23      1   SURF      O   2929     -0.550     15.999   ;
  2930       OC23      1   SURF      O   2930     -0.550     15.999   ;
  2931       OC23      1   SURF      O   2931     -0.550     15.999   ;
  2932       OC23      1   SURF      O   2932     -0.550     15.999   ;
  2933        SC4      1   SURF     Si   2933      1.100     28.086   ;
  2934       OC23      1   SURF      O   2934     -0.550     15.999   ;
  2935       OC23      1   SURF      O   2935     -0.550     15.999   ;
  2936        SC4      1   SURF     Si   2936      1.100     28.086   ;
  2937       OC23      1   SURF      O   2937     -0.550     15.999   ;
  2938       OC24      1   SURF      O   2938     -0.675     15.999   ;
  2939        SC4      1   SURF     Si   2939      1.100     28.086   ;
  2940       OC23      1   SURF      O   2940     -0.550     15.999   ;
  2941       OC24      1   SURF      O   2941     -0.675     15.999   ;
  2942       OC24      1   SURF      O   2942     -0.675     15.999   ;
  2943        SC4      1   SURF     Si   2943      1.100     28.086   ;
  2944       OC23      1   SURF      O   2944     -0.550     15.999   ;
  2945        SC4      1   SURF     Si   2945      1.100     28.086   ;
  2946       OC23      1   SURF      O   2946     -0.550     15.999   ;
  2947       OC23      1   SURF      O   2947     -0.550     15.999   ;
  2948       OC23      1   SURF      O   2948     -0.550     15.999   ;
  2949       OC23      1   SURF      O   2949     -0.550     15.999   ;
  2950        SC4      1   SURF     Si   2950      1.100     28.086   ;
  2951       OC23      1   SURF      O   2951     -0.550     15.999   ;
  2952       OC23      1   SURF      O   2952     -0.550     15.999   ;
  2953        SC4      1   SURF     Si   2953      1.100     28.086   ;
  2954       OC23      1   SURF      O   2954     -0.550     15.999   ;
  2955       OC23      1   SURF      O   2955     -0.550     15.999   ;
  2956        SC4      1   SURF     Si   2956      1.100     28.086   ;
  2957       OC23      1   SURF      O   2957     -0.550     15.999   ;
  2958       OC24      1   SURF      O   2958     -0.675     15.999   ;
  2959       OC24      1   SURF      O   2959     -0.675     15.999   ;
  2960        SC4      1   SURF     Si   2960      1.100     28.086   ;
  2961       OC23      1   SURF      O   2961     -0.550     15.999   ;
  2962        SC4      1   SURF     Si   2962      1.100     28.086   ;
  2963       OC23      1   SURF      O   2963     -0.550     15.999   ;
  2964       OC23      1   SURF      O   2964     -0.550     15.999   ;
  2965       OC23      1   SURF      O   2965     -0.550     15.999   ;
  2966       OC23      1   SURF      O   2966     -0.550     15.999   ;
  2967        SC4      1   SURF     Si   2967      1.100     28.086   ;
  2968       OC23      1   SURF      O   2968     -0.550     15.999   ;
  2969       OC23      1   SURF      O   2969     -0.550     15.999   ;
  2970        SC4      1   SURF     Si   2970      1.100     28.086   ;
  2971       OC23      1   SURF      O   2971     -0.550     15.999   ;
  2972       OC23      1   SURF      O   2972     -0.550     15.999   ;
  2973        SC4      1   SURF     Si   2973      1.100     28.086   ;
  2974       OC23      1   SURF      O   2974     -0.550     15.999   ;
  2975       OC24      1   SURF      O   2975     -0.675     15.999   ;
  2976       OC24      1   SURF      O   2976     -0.675     15.999   ;
  2977        SC4      1   SURF     Si   2977      1.100     28.086   ;
  2978       OC23      1   SURF      O   2978     -0.550     15.999   ;
  2979        SC4      1   SURF     Si   2979      1.100     28.086   ;
  2980       OC23      1   SURF      O   2980     -0.550     15.999   ;
  2981       OC23      1   SURF      O   2981     -0.550     15.999   ;
  2982       OC23      1   SURF      O   2982     -0.550     15.999   ;
  2983       OC23      1   SURF      O   2983     -0.550     15.999   ;
  2984        SC4      1   SURF     Si   2984      1.100     28.086   ;
  2985       OC23      1   SURF      O   2985     -0.550     15.999   ;
  2986       OC23      1   SURF      O   2986     -0.550     15.999   ;
  2987        SC4      1   SURF     Si   2987      1.100     28.086   ;
  2988       OC23      1   SURF      O   2988     -0.550     15.999   ;
  2989       OC23      1   SURF      O   2989     -0.550     15.999   ;
  2990        SC4      1   SURF     Si   2990      1.100     28.086   ;
  2991       OC23      1   SURF      O   2991     -0.550     15.999   ;
  2992       OC24      1   SURF      O   2992     -0.675     15.999   ;
  2993       OC24      1   SURF      O   2993     -0.675     15.999   ;
  2994        SC4      1   SURF     Si   2994      1.100     28.086   ;
  2995       OC23      1   SURF      O   2995     -0.550     15.999   ;
  2996        SC4      1   SURF     Si   2996      1.100     28.086   ;
  2997       OC23      1   SURF      O   2997     -0.550     15.999   ;
  2998       OC23      1   SURF      O   2998     -0.550     15.999   ;
  2999       OC23      1   SURF      O   2999     -0.550     15.999   ;
  3000       OC23      1   SURF      O   3000     -0.550     15.999   ;
  3001        SC4      1   SURF     Si   3001      1.100     28.086   ;
  3002       OC23      1   SURF      O   3002     -0.550     15.999   ;
  3003        SC4      1   SURF     Si   3003      1.100     28.086   ;
  3004       OC23      1   SURF      O   3004     -0.550     15.999   ;
  3005       OC23      1   SURF      O   3005     -0.550     15.999   ;
  3006       OC23      1   SURF      O   3006     -0.550     15.999   ;
  3007       OC23      1   SURF      O   3007     -0.550     15.999   ;
  3008        SC4      1   SURF     Si   3008      1.100     28.086   ;
  3009       OC23      1   SURF      O   3009     -0.550     15.999   ;
  3010       OC23      1   SURF      O   3010     -0.550     15.999   ;
  3011        SC4      1   SURF     Si   3011      1.100     28.086   ;
  3012       OC23      1   SURF      O   3012     -0.550     15.999   ;
  3013        SC4      1   SURF     Si   3013      1.100     28.086   ;
  3014       OC23      1   SURF      O   3014     -0.550     15.999   ;
  3015       OC24      1   SURF      O   3015     -0.675     15.999   ;
  3016       OC24      1   SURF      O   3016     -0.675     15.999   ;
  3017       OC23      1   SURF      O   3017     -0.550     15.999   ;
  3018        SC4      1   SURF     Si   3018      1.100     28.086   ;
  3019       OC23      1   SURF      O   3019     -0.550     15.999   ;
  3020       OC24      1   SURF      O   3020     -0.675     15.999   ;
  3021       OC24      1   SURF      O   3021     -0.675     15.999   ;
  3022       OC23      1   SURF      O   3022     -0.550     15.999   ;
  3023        SC4      1   SURF     Si   3023      1.100     28.086   ;
  3024       OC23      1   SURF      O   3024     -0.550     15.999   ;
  3025       OC23      1   SURF      O   3025     -0.550     15.999   ;
  3026        SC4      1   SURF     Si   3026      1.100     28.086   ;
  3027       OC23      1   SURF      O   3027     -0.550     15.999   ;
  3028        SC4      1   SURF     Si   3028      1.100     28.086   ;
  3029       OC23      1   SURF      O   3029     -0.550     15.999   ;
  3030        SC4      1   SURF     Si   3030      1.100     28.086   ;
  3031       OC23      1   SURF      O   3031     -0.550     15.999   ;
  3032       OC23      1   SURF      O   3032     -0.550     15.999   ;
  3033       OC23      1   SURF      O   3033     -0.550     15.999   ;
  3034       OC23      1   SURF      O   3034     -0.550     15.999   ;
  3035        SC4      1   SURF     Si   3035      1.100     28.086   ;
  3036       OC23      1   SURF      O   3036     -0.550     15.999   ;
  3037       OC23      1   SURF      O   3037     -0.550     15.999   ;
  3038        SC4      1   SURF     Si   3038      1.100     28.086   ;
  3039       OC23      1   SURF      O   3039     -0.550     15.999   ;
  3040       OC23      1   SURF      O   3040     -0.550     15.999   ;
  3041        SC4      1   SURF     Si   3041      1.100     28.086   ;
  3042       OC23      1   SURF      O   3042     -0.550     15.999   ;
  3043       OC24      1   SURF      O   3043     -0.675     15.999   ;
  3044       OC24      1   SURF      O   3044     -0.675     15.999   ;
  3045        SC4      1   SURF     Si   3045      1.100     28.086   ;
  3046       OC23      1   SURF      O   3046     -0.550     15.999   ;
  3047        SC4      1   SURF     Si   3047      1.100     28.086   ;
  3048       OC23      1   SURF      O   3048     -0.550     15.999   ;
  3049       OC23      1   SURF      O   3049     -0.550     15.999   ;
  3050       OC23      1   SURF      O   3050     -0.550     15.999   ;
  3051       OC23      1   SURF      O   3051     -0.550     15.999   ;
  3052        SC4      1   SURF     Si   3052      1.100     28.086   ;
  3053       OC23      1   SURF      O   3053     -0.550     15.999   ;
  3054       OC23      1   SURF      O   3054     -0.550     15.999   ;
  3055        SC4      1   SURF     Si   3055      1.100     28.086   ;
  3056       OC23      1   SURF      O   3056     -0.550     15.999   ;
  3057       OC23      1   SURF      O   3057     -0.550     15.999   ;
  3058        SC4      1   SURF     Si   3058      1.100     28.086   ;
  3059       OC23      1   SURF      O   3059     -0.550     15.999   ;
  3060       OC24      1   SURF      O   3060     -0.675     15.999   ;
  3061       OC24      1   SURF      O   3061     -0.675     15.999   ;
  3062        SC4      1   SURF     Si   3062      1.100     28.086   ;
  3063       OC23      1   SURF      O   3063     -0.550     15.999   ;
  3064        SC4      1   SURF     Si   3064      1.100     28.086   ;
  3065       OC23      1   SURF      O   3065     -0.550     15.999   ;
  3066       OC23      1   SURF      O   3066     -0.550     15.999   ;
  3067       OC24      1   SURF      O   3067     -0.675     15.999   ;
  3068       OC23      1   SURF      O   3068     -0.550     15.999   ;
  3069        SC4      1   SURF     Si   3069      1.100     28.086   ;
  3070       OC23      1   SURF      O   3070     -0.550     15.999   ;
  3071       OC23      1   SURF      O   3071     -0.550     15.999   ;
  3072        SC4      1   SURF     Si   3072      1.100     28.086   ;
  3073       OC23      1   SURF      O   3073     -0.550     15.999   ;
  3074       OC23      1   SURF      O   3074     -0.550     15.999   ;
  3075       OC24      1   SURF      O   3075     -0.675     15.999   ;
  3076       OC24      1   SURF      O   3076     -0.675     15.999   ;
  3077       OC23      1   SURF      O   3077     -0.550     15.999   ;
  3078       OC24      1   SURF      O   3078     -0.675     15.999   ;
  3079       OC24      1   SURF      O   3079     -0.675     15.999   ;
  3080        SC4      1   SURF     Si   3080      1.100     28.086   ;
  3081       OC23      1   SURF      O   3081     -0.550     15.999   ;
  3082        SC4      1   SURF     Si   3082      1.100     28.086   ;
  3083       OC23      1   SURF      O   3083     -0.550     15.999   ;
  3084       OC23      1   SURF      O   3084     -0.550     15.999   ;
  3085       OC23      1   SURF      O   3085     -0.550     15.999   ;
  3086       OC24      1   SURF      O   3086     -0.675     15.999   ;
  3087        SC4      1   SURF     Si   3087      1.100     28.086   ;
  3088       OC23      1   SURF      O   3088     -0.550     15.999   ;
  3089       OC23      1   SURF      O   3089     -0.550     15.999   ;
  3090        SC4      1   SURF     Si   3090      1.100     28.086   ;
  3091       OC23      1   SURF      O   3091     -0.550     15.999   ;
  3092       OC24      1   SURF      O   3092     -0.675     15.999   ;
  3093        SC4      1   SURF     Si   3093      1.100     28.086   ;
  3094       OC23      1   SURF      O   3094     -0.550     15.999   ;
  3095       OC24      1   SURF      O   3095     -0.675     15.999   ;
  3096       OC24      1   SURF      O   3096     -0.675     15.999   ;
  3097        SC4      1   SURF     Si   3097      1.100     28.086   ;
  3098       OC23      1   SURF      O   3098     -0.550     15.999   ;
  3099        SC4      1   SURF     Si   3099      1.100     28.086   ;
  3100       OC23      1   SURF      O   3100     -0.550     15.999   ;
  3101       OC23      1   SURF      O   3101     -0.550     15.999   ;
  3102       OC23      1   SURF      O   3102     -0.550     15.999   ;
  3103       OC23      1   SURF      O   3103     -0.550     15.999   ;
  3104        SC4      1   SURF     Si   3104      1.100     28.086   ;
  3105       OC23      1   SURF      O   3105     -0.550     15.999   ;
  3106       OC23      1   SURF      O   3106     -0.550     15.999   ;
  3107        SC4      1   SURF     Si   3107      1.100     28.086   ;
  3108       OC23      1   SURF      O   3108     -0.550     15.999   ;
  3109       OC23      1   SURF      O   3109     -0.550     15.999   ;
  3110        SC4      1   SURF     Si   3110      1.100     28.086   ;
  3111       OC23      1   SURF      O   3111     -0.550     15.999   ;
  3112       OC24      1   SURF      O   3112     -0.675     15.999   ;
  3113       OC24      1   SURF      O   3113     -0.675     15.999   ;
  3114        SC4      1   SURF     Si   3114      1.100     28.086   ;
  3115       OC23      1   SURF      O   3115     -0.550     15.999   ;
  3116        SC4      1   SURF     Si   3116      1.100     28.086   ;
  3117       OC23      1   SURF      O   3117     -0.550     15.999   ;
  3118       OC23      1   SURF      O   3118     -0.550     15.999   ;
  3119       OC23      1   SURF      O   3119     -0.550     15.999   ;
  3120       OC23      1   SURF      O   3120     -0.550     15.999   ;
  3121        SC4      1   SURF     Si   3121      1.100     28.086   ;
  3122       OC23      1   SURF      O   3122     -0.550     15.999   ;
  3123       OC23      1   SURF      O   3123     -0.550     15.999   ;
  3124        SC4      1   SURF     Si   3124      1.100     28.086   ;
  3125       OC23      1   SURF      O   3125     -0.550     15.999   ;
  3126       OC23      1   SURF      O   3126     -0.550     15.999   ;
  3127        SC4      1   SURF     Si   3127      1.100     28.086   ;
  3128       OC23      1   SURF      O   3128     -0.550     15.999   ;
  3129       OC24      1   SURF      O   3129     -0.675     15.999   ;
  3130       OC24      1   SURF      O   3130     -0.675     15.999   ;
  3131        SC4      1   SURF     Si   3131      1.100     28.086   ;
  3132       OC23      1   SURF      O   3132     -0.550     15.999   ;
  3133        SC4      1   SURF     Si   3133      1.100     28.086   ;
  3134       OC23      1   SURF      O   3134     -0.550     15.999   ;
  3135       OC23      1   SURF      O   3135     -0.550     15.999   ;
  3136       OC23      1   SURF      O   3136     -0.550     15.999   ;
  3137       OC23      1   SURF      O   3137     -0.550     15.999   ;
  3138        SC4      1   SURF     Si   3138      1.100     28.086   ;
  3139       OC23      1   SURF      O   3139     -0.550     15.999   ;
  3140       OC23      1   SURF      O   3140     -0.550     15.999   ;
  3141        SC4      1   SURF     Si   3141      1.100     28.086   ;
  3142       OC23      1   SURF      O   3142     -0.550     15.999   ;
  3143       OC23      1   SURF      O   3143     -0.550     15.999   ;
  3144        SC4      1   SURF     Si   3144      1.100     28.086   ;
  3145       OC23      1   SURF      O   3145     -0.550     15.999   ;
  3146       OC24      1   SURF      O   3146     -0.675     15.999   ;
  3147       OC24      1   SURF      O   3147     -0.675     15.999   ;
  3148        SC4      1   SURF     Si   3148      1.100     28.086   ;
  3149       OC23      1   SURF      O   3149     -0.550     15.999   ;
  3150        SC4      1   SURF     Si   3150      1.100     28.086   ;
  3151       OC23      1   SURF      O   3151     -0.550     15.999   ;
  3152       OC23      1   SURF      O   3152     -0.550     15.999   ;
  3153       OC23      1   SURF      O   3153     -0.550     15.999   ;
  3154       OC23      1   SURF      O   3154     -0.550     15.999   ;
  3155        SC4      1   SURF     Si   3155      1.100     28.086   ;
  3156       OC23      1   SURF      O   3156     -0.550     15.999   ;
  3157        SC4      1   SURF     Si   3157      1.100     28.086   ;
  3158       OC23      1   SURF      O   3158     -0.550     15.999   ;
  3159       OC23      1   SURF      O   3159     -0.550     15.999   ;
  3160       OC23      1   SURF      O   3160     -0.550     15.999   ;
  3161       OC23      1   SURF      O   3161     -0.550     15.999   ;
  3162        SC4      1   SURF     Si   3162      1.100     28.086   ;
  3163       OC23      1   SURF      O   3163     -0.550     15.999   ;
  3164       OC23      1   SURF      O   3164     -0.550     15.999   ;
  3165        SC4      1   SURF     Si   3165      1.100     28.086   ;
  3166       OC23      1   SURF      O   3166     -0.550     15.999   ;
  3167        SC4      1   SURF     Si   3167      1.100     28.086   ;
  3168       OC23      1   SURF      O   3168     -0.550     15.999   ;
  3169       OC24      1   SURF      O   3169     -0.675     15.999   ;
  3170       OC24      1   SURF      O   3170     -0.675     15.999   ;
  3171       OC23      1   SURF      O   3171     -0.550     15.999   ;
  3172        SC4      1   SURF     Si   3172      1.100     28.086   ;
  3173       OC23      1   SURF      O   3173     -0.550     15.999   ;
  3174       OC24      1   SURF      O   3174     -0.675     15.999   ;
  3175       OC24      1   SURF      O   3175     -0.675     15.999   ;
  3176       OC23      1   SURF      O   3176     -0.550     15.999   ;
  3177        SC4      1   SURF     Si   3177      1.100     28.086   ;
  3178       OC23      1   SURF      O   3178     -0.550     15.999   ;
  3179       OC23      1   SURF      O   3179     -0.550     15.999   ;
  3180        SC4      1   SURF     Si   3180      1.100     28.086   ;
  3181       OC23      1   SURF      O   3181     -0.550     15.999   ;
  3182        SC4      1   SURF     Si   3182      1.100     28.086   ;
  3183       OC23      1   SURF      O   3183     -0.550     15.999   ;
  3184        SC4      1   SURF     Si   3184      1.100     28.086   ;
  3185       OC23      1   SURF      O   3185     -0.550     15.999   ;
  3186       OC23      1   SURF      O   3186     -0.550     15.999   ;
  3187       OC23      1   SURF      O   3187     -0.550     15.999   ;
  3188       OC23      1   SURF      O   3188     -0.550     15.999   ;
  3189        SC4      1   SURF     Si   3189      1.100     28.086   ;
  3190       OC23      1   SURF      O   3190     -0.550     15.999   ;
  3191       OC23      1   SURF      O   3191     -0.550     15.999   ;
  3192        SC4      1   SURF     Si   3192      1.100     28.086   ;
  3193       OC23      1   SURF      O   3193     -0.550     15.999   ;
  3194       OC23      1   SURF      O   3194     -0.550     15.999   ;
  3195        SC4      1   SURF     Si   3195      1.100     28.086   ;
  3196       OC23      1   SURF      O   3196     -0.550     15.999   ;
  3197       OC24      1   SURF      O   3197     -0.675     15.999   ;
  3198       OC24      1   SURF      O   3198     -0.675     15.999   ;
  3199        SC4      1   SURF     Si   3199      1.100     28.086   ;
  3200       OC23      1   SURF      O   3200     -0.550     15.999   ;
  3201        SC4      1   SURF     Si   3201      1.100     28.086   ;
  3202       OC23      1   SURF      O   3202     -0.550     15.999   ;
  3203       OC23      1   SURF      O   3203     -0.550     15.999   ;
  3204       OC23      1   SURF      O   3204     -0.550     15.999   ;
  3205       OC23      1   SURF      O   3205     -0.550     15.999   ;
  3206        SC4      1   SURF     Si   3206      1.100     28.086   ;
  3207       OC23      1   SURF      O   3207     -0.550     15.999   ;
  3208       OC23      1   SURF      O   3208     -0.550     15.999   ;
  3209        SC4      1   SURF     Si   3209      1.100     28.086   ;
  3210       OC23      1   SURF      O   3210     -0.550     15.999   ;
  3211       OC23      1   SURF      O   3211     -0.550     15.999   ;
  3212        SC4      1   SURF     Si   3212      1.100     28.086   ;
  3213       OC23      1   SURF      O   3213     -0.550     15.999   ;
  3214       OC24      1   SURF      O   3214     -0.675     15.999   ;
  3215       OC24      1   SURF      O   3215     -0.675     15.999   ;
  3216        SC4      1   SURF     Si   3216      1.100     28.086   ;
  3217       OC23      1   SURF      O   3217     -0.550     15.999   ;
  3218        SC4      1   SURF     Si   3218      1.100     28.086   ;
  3219       OC24      1   SURF      O   3219     -0.675     15.999   ;
  3220       OC23      1   SURF      O   3220     -0.550     15.999   ;
  3221       OC23      1   SURF      O   3221     -0.550     15.999   ;
  3222        SC4      1   SURF     Si   3222      1.100     28.086   ;
  3223       OC23      1   SURF      O   3223     -0.550     15.999   ;
  3224       OC24      1   SURF      O   3224     -0.675     15.999   ;
  3225       OC23      1   SURF      O   3225     -0.550     15.999   ;
  3226       OC24      1   SURF      O   3226     -0.675     15.999   ;
  3227       OC24      1   SURF      O   3227     -0.675     15.999   ;
  3228       OC24      1   SURF      O   3228     -0.675     15.999   ;
  3229        SC4      1   SURF     Si   3229      1.100     28.086   ;
  3230       OC23      1   SURF      O   3230     -0.550     15.999   ;
  3231        SC4      1   SURF     Si   3231      1.100     28.086   ;
  3232       OC23      1   SURF      O   3232     -0.550     15.999   ;
  3233       OC23      1   SURF      O   3233     -0.550     15.999   ;
  3234       OC23      1   SURF      O   3234     -0.550     15.999   ;
  3235       OC24      1   SURF      O   3235     -0.675     15.999   ;
  3236        SC4      1   SURF     Si   3236      1.100     28.086   ;
  3237       OC23      1   SURF      O   3237     -0.550     15.999   ;
  3238       OC23      1   SURF      O   3238     -0.550     15.999   ;
  3239        SC4      1   SURF     Si   3239      1.100     28.086   ;
  3240       OC23      1   SURF      O   3240     -0.550     15.999   ;
  3241       OC24      1   SURF      O   3241     -0.675     15.999   ;
  3242        SC4      1   SURF     Si   3242      1.100     28.086   ;
  3243       OC23      1   SURF      O   3243     -0.550     15.999   ;
  3244       OC24      1   SURF      O   3244     -0.675     15.999   ;
  3245       OC24      1   SURF      O   3245     -0.675     15.999   ;
  3246        SC4      1   SURF     Si   3246      1.100     28.086   ;
  3247       OC23      1   SURF      O   3247     -0.550     15.999   ;
  3248        SC4      1   SURF     Si   3248      1.100     28.086   ;
  3249       OC23      1   SURF      O   3249     -0.550     15.999   ;
  3250       OC23      1   SURF      O   3250     -0.550     15.999   ;
  3251       OC23      1   SURF      O   3251     -0.550     15.999   ;
  3252       OC23      1   SURF      O   3252     -0.550     15.999   ;
  3253        SC4      1   SURF     Si   3253      1.100     28.086   ;
  3254       OC23      1   SURF      O   3254     -0.550     15.999   ;
  3255       OC23      1   SURF      O   3255     -0.550     15.999   ;
  3256        SC4      1   SURF     Si   3256      1.100     28.086   ;
  3257       OC23      1   SURF      O   3257     -0.550     15.999   ;
  3258       OC23      1   SURF      O   3258     -0.550     15.999   ;
  3259        SC4      1   SURF     Si   3259      1.100     28.086   ;
  3260       OC23      1   SURF      O   3260     -0.550     15.999   ;
  3261       OC24      1   SURF      O   3261     -0.675     15.999   ;
  3262       OC24      1   SURF      O   3262     -0.675     15.999   ;
  3263        SC4      1   SURF     Si   3263      1.100     28.086   ;
  3264       OC23      1   SURF      O   3264     -0.550     15.999   ;
  3265        SC4      1   SURF     Si   3265      1.100     28.086   ;
  3266       OC23      1   SURF      O   3266     -0.550     15.999   ;
  3267       OC23      1   SURF      O   3267     -0.550     15.999   ;
  3268       OC23      1   SURF      O   3268     -0.550     15.999   ;
  3269       OC23      1   SURF      O   3269     -0.550     15.999   ;
  3270        SC4      1   SURF     Si   3270      1.100     28.086   ;
  3271       OC23      1   SURF      O   3271     -0.550     15.999   ;
  3272       OC23      1   SURF      O   3272     -0.550     15.999   ;
  3273        SC4      1   SURF     Si   3273      1.100     28.086   ;
  3274       OC23      1   SURF      O   3274     -0.550     15.999   ;
  3275       OC23      1   SURF      O   3275     -0.550     15.999   ;
  3276        SC4      1   SURF     Si   3276      1.100     28.086   ;
  3277       OC23      1   SURF      O   3277     -0.550     15.999   ;
  3278       OC24      1   SURF      O   3278     -0.675     15.999   ;
  3279       OC24      1   SURF      O   3279     -0.675     15.999   ;
  3280        SC4      1   SURF     Si   3280      1.100     28.086   ;
  3281       OC23      1   SURF      O   3281     -0.550     15.999   ;
  3282        SC4      1   SURF     Si   3282      1.100     28.086   ;
  3283       OC23      1   SURF      O   3283     -0.550     15.999   ;
  3284       OC23      1   SURF      O   3284     -0.550     15.999   ;
  3285       OC23      1   SURF      O   3285     -0.550     15.999   ;
  3286       OC23      1   SURF      O   3286     -0.550     15.999   ;
  3287        SC4      1   SURF     Si   3287      1.100     28.086   ;
  3288       OC23      1   SURF      O   3288     -0.550     15.999   ;
  3289       OC23      1   SURF      O   3289     -0.550     15.999   ;
  3290        SC4      1   SURF     Si   3290      1.100     28.086   ;
  3291       OC23      1   SURF      O   3291     -0.550     15.999   ;
  3292       OC23      1   SURF      O   3292     -0.550     15.999   ;
  3293        SC4      1   SURF     Si   3293      1.100     28.086   ;
  3294       OC23      1   SURF      O   3294     -0.550     15.999   ;
  3295       OC24      1   SURF      O   3295     -0.675     15.999   ;
  3296       OC24      1   SURF      O   3296     -0.675     15.999   ;
  3297        SC4      1   SURF     Si   3297      1.100     28.086   ;
  3298       OC23      1   SURF      O   3298     -0.550     15.999   ;
  3299        SC4      1   SURF     Si   3299      1.100     28.086   ;
  3300       OC23      1   SURF      O   3300     -0.550     15.999   ;
  3301       OC23      1   SURF      O   3301     -0.550     15.999   ;
  3302       OC23      1   SURF      O   3302     -0.550     15.999   ;
  3303       OC23      1   SURF      O   3303     -0.550     15.999   ;
  3304        SC4      1   SURF     Si   3304      1.100     28.086   ;
  3305       OC23      1   SURF      O   3305     -0.550     15.999   ;
  3306        SC4      1   SURF     Si   3306      1.100     28.086   ;
  3307       OC23      1   SURF      O   3307     -0.550     15.999   ;
  3308       OC23      1   SURF      O   3308     -0.550     15.999   ;
  3309       OC23      1   SURF      O   3309     -0.550     15.999   ;
  3310       OC23      1   SURF      O   3310     -0.550     15.999   ;
  3311        SC4      1   SURF     Si   3311      1.100     28.086   ;
  3312       OC23      1   SURF      O   3312     -0.550     15.999   ;
  3313       OC23      1   SURF      O   3313     -0.550     15.999   ;
  3314        SC4      1   SURF     Si   3314      1.100     28.086   ;
  3315       OC23      1   SURF      O   3315     -0.550     15.999   ;
  3316        SC4      1   SURF     Si   3316      1.100     28.086   ;
  3317       OC23      1   SURF      O   3317     -0.550     15.999   ;
  3318       OC24      1   SURF      O   3318     -0.675     15.999   ;
  3319       OC24      1   SURF      O   3319     -0.675     15.999   ;
  3320       OC23      1   SURF      O   3320     -0.550     15.999   ;
  3321        SC4      1   SURF     Si   3321      1.100     28.086   ;
  3322       OC23      1   SURF      O   3322     -0.550     15.999   ;
  3323       OC24      1   SURF      O   3323     -0.675     15.999   ;
  3324       OC24      1   SURF      O   3324     -0.675     15.999   ;
  3325       OC23      1   SURF      O   3325     -0.550     15.999   ;
  3326        SC4      1   SURF     Si   3326      1.100     28.086   ;
  3327       OC23      1   SURF      O   3327     -0.550     15.999   ;
  3328       OC23      1   SURF      O   3328     -0.550     15.999   ;
  3329        SC4      1   SURF     Si   3329      1.100     28.086   ;
  3330       OC23      1   SURF      O   3330     -0.550     15.999   ;
  3331        SC4      1   SURF     Si   3331      1.100     28.086   ;
  3332       OC23      1   SURF      O   3332     -0.550     15.999   ;
  3333        SC4      1   SURF     Si   3333      1.100     28.086   ;
  3334       OC23      1   SURF      O   3334     -0.550     15.999   ;
  3335       OC23      1   SURF      O   3335     -0.550     15.999   ;
  3336       OC23      1   SURF      O   3336     -0.550     15.999   ;
  3337       OC23      1   SURF      O   3337     -0.550     15.999   ;
  3338        SC4      1   SURF     Si   3338      1.100     28.086   ;
  3339       OC23      1   SURF      O   3339     -0.550     15.999   ;
  3340       OC23      1   SURF      O   3340     -0.550     15.999   ;
  3341        SC4      1   SURF     Si   3341      1.100     28.086   ;
  3342       OC23      1   SURF      O   3342     -0.550     15.999   ;
  3343       OC23      1   SURF      O   3343     -0.550     15.999   ;
  3344        SC4      1   SURF     Si   3344      1.100     28.086   ;
  3345       OC23      1   SURF      O   3345     -0.550     15.999   ;
  3346       OC24      1   SURF      O   3346     -0.675     15.999   ;
  3347       OC24      1   SURF      O   3347     -0.675     15.999   ;
  3348        SC4      1   SURF     Si   3348      1.100     28.086   ;
  3349       OC23      1   SURF      O   3349     -0.550     15.999   ;
  3350        SC4      1   SURF     Si   3350      1.100     28.086   ;
  3351       OC23      1   SURF      O   3351     -0.550     15.999   ;
  3352       OC23      1   SURF      O   3352     -0.550     15.999   ;
  3353       OC23      1   SURF      O   3353     -0.550     15.999   ;
  3354       OC23      1   SURF      O   3354     -0.550     15.999   ;
  3355        SC4      1   SURF     Si   3355      1.100     28.086   ;
  3356       OC23      1   SURF      O   3356     -0.550     15.999   ;
  3357       OC23      1   SURF      O   3357     -0.550     15.999   ;
  3358        SC4      1   SURF     Si   3358      1.100     28.086   ;
  3359       OC23      1   SURF      O   3359     -0.550     15.999   ;
  3360       OC23      1   SURF      O   3360     -0.550     15.999   ;
  3361        SC4      1   SURF     Si   3361      1.100     28.086   ;
  3362       OC23      1   SURF      O   3362     -0.550     15.999   ;
  3363       OC24      1   SURF      O   3363     -0.675     15.999   ;
  3364       OC24      1   SURF      O   3364     -0.675     15.999   ;
  3365        SC4      1   SURF     Si   3365      1.100     28.086   ;
  3366       OC23      1   SURF      O   3366     -0.550     15.999   ;
  3367        SC4      1   SURF     Si   3367      1.100     28.086   ;
  3368       OC24      1   SURF      O   3368     -0.675     15.999   ;
  3369       OC23      1   SURF      O   3369     -0.550     15.999   ;
  3370       OC23      1   SURF      O   3370     -0.550     15.999   ;
  3371       OC24      1   SURF      O   3371     -0.675     15.999   ;
  3372       OC23      1   SURF      O   3372     -0.550     15.999   ;
  3373       OC24      1   SURF      O   3373     -0.675     15.999   ;
  3374        SC4      1   SURF     Si   3374      1.100     28.086   ;
  3375       OC23      1   SURF      O   3375     -0.550     15.999   ;
  3376       OC24      1   SURF      O   3376     -0.675     15.999   ;
  3377       OC24      1   SURF      O   3377     -0.675     15.999   ;
  3378       OC23      1   SURF      O   3378     -0.550     15.999   ;
  3379        SC4      1   SURF     Si   3379      1.100     28.086   ;
  3380       OC24      1   SURF      O   3380     -0.675     15.999   ;
  3381       OC23      1   SURF      O   3381     -0.550     15.999   ;
  3382        SC4      1   SURF     Si   3382      1.100     28.086   ;
  3383       OC23      1   SURF      O   3383     -0.550     15.999   ;
  3384       OC24      1   SURF      O   3384     -0.675     15.999   ;
  3385        SC4      1   SURF     Si   3385      1.100     28.086   ;
  3386       OC23      1   SURF      O   3386     -0.550     15.999   ;
  3387       OC24      1   SURF      O   3387     -0.675     15.999   ;
  3388        SC4      1   SURF     Si   3388      1.100     28.086   ;
  3389       OC23      1   SURF      O   3389     -0.550     15.999   ;
  3390        SC4      1   SURF     Si   3390      1.100     28.086   ;
  3391       OC23      1   SURF      O   3391     -0.550     15.999   ;
  3392       OC23      1   SURF      O   3392     -0.550     15.999   ;
  3393       OC23      1   SURF      O   3393     -0.550     15.999   ;
  3394       OC23      1   SURF      O   3394     -0.550     15.999   ;
  3395        SC4      1   SURF     Si   3395      1.100     28.086   ;
  3396       OC23      1   SURF      O   3396     -0.550     15.999   ;
  3397       OC23      1   SURF      O   3397     -0.550     15.999   ;
  3398        SC4      1   SURF     Si   3398      1.100     28.086   ;
  3399       OC23      1   SURF      O   3399     -0.550     15.999   ;
  3400       OC23      1   SURF      O   3400     -0.550     15.999   ;
  3401        SC4      1   SURF     Si   3401      1.100     28.086   ;
  3402       OC23      1   SURF      O   3402     -0.550     15.999   ;
  3403       OC24      1   SURF      O   3403     -0.675     15.999   ;
  3404       OC24      1   SURF      O   3404     -0.675     15.999   ;
  3405        SC4      1   SURF     Si   3405      1.100     28.086   ;
  3406       OC23      1   SURF      O   3406     -0.550     15.999   ;
  3407        SC4      1   SURF     Si   3407      1.100     28.086   ;
  3408       OC23      1   SURF      O   3408     -0.550     15.999   ;
  3409       OC23      1   SURF      O   3409     -0.550     15.999   ;
  3410       OC23      1   SURF      O   3410     -0.550     15.999   ;
  3411       OC23      1   SURF      O   3411     -0.550     15.999   ;
  3412        SC4      1   SURF     Si   3412      1.100     28.086   ;
  3413       OC23      1   SURF      O   3413     -0.550     15.999   ;
  3414       OC23      1   SURF      O   3414     -0.550     15.999   ;
  3415        SC4      1   SURF     Si   3415      1.100     28.086   ;
  3416       OC23      1   SURF      O   3416     -0.550     15.999   ;
  3417       OC23      1   SURF      O   3417     -0.550     15.999   ;
  3418        SC4      1   SURF     Si   3418      1.100     28.086   ;
  3419       OC23      1   SURF      O   3419     -0.550     15.999   ;
  3420       OC24      1   SURF      O   3420     -0.675     15.999   ;
  3421       OC24      1   SURF      O   3421     -0.675     15.999   ;
  3422        SC4      1   SURF     Si   3422      1.100     28.086   ;
  3423       OC23      1   SURF      O   3423     -0.550     15.999   ;
  3424        SC4      1   SURF     Si   3424      1.100     28.086   ;
  3425       OC23      1   SURF      O   3425     -0.550     15.999   ;
  3426       OC23      1   SURF      O   3426     -0.550     15.999   ;
  3427       OC23      1   SURF      O   3427     -0.550     15.999   ;
  3428       OC23      1   SURF      O   3428     -0.550     15.999   ;
  3429        SC4      1   SURF     Si   3429      1.100     28.086   ;
  3430       OC23      1   SURF      O   3430     -0.550     15.999   ;
  3431       OC23      1   SURF      O   3431     -0.550     15.999   ;
  3432        SC4      1   SURF     Si   3432      1.100     28.086   ;
  3433       OC23      1   SURF      O   3433     -0.550     15.999   ;
  3434       OC23      1   SURF      O   3434     -0.550     15.999   ;
  3435        SC4      1   SURF     Si   3435      1.100     28.086   ;
  3436       OC23      1   SURF      O   3436     -0.550     15.999   ;
  3437       OC24      1   SURF      O   3437     -0.675     15.999   ;
  3438       OC24      1   SURF      O   3438     -0.675     15.999   ;
  3439        SC4      1   SURF     Si   3439      1.100     28.086   ;
  3440       OC23      1   SURF      O   3440     -0.550     15.999   ;
  3441        SC4      1   SURF     Si   3441      1.100     28.086   ;
  3442       OC23      1   SURF      O   3442     -0.550     15.999   ;
  3443       OC23      1   SURF      O   3443     -0.550     15.999   ;
  3444       OC23      1   SURF      O   3444     -0.550     15.999   ;
  3445       OC23      1   SURF      O   3445     -0.550     15.999   ;
  3446        SC4      1   SURF     Si   3446      1.100     28.086   ;
  3447       OC23      1   SURF      O   3447     -0.550     15.999   ;
  3448        SC4      1   SURF     Si   3448      1.100     28.086   ;
  3449       OC23      1   SURF      O   3449     -0.550     15.999   ;
  3450       OC23      1   SURF      O   3450     -0.550     15.999   ;
  3451       OC23      1   SURF      O   3451     -0.550     15.999   ;
  3452       OC23      1   SURF      O   3452     -0.550     15.999   ;
  3453        SC4      1   SURF     Si   3453      1.100     28.086   ;
  3454       OC23      1   SURF      O   3454     -0.550     15.999   ;
  3455       OC23      1   SURF      O   3455     -0.550     15.999   ;
  3456        SC4      1   SURF     Si   3456      1.100     28.086   ;
  3457       OC23      1   SURF      O   3457     -0.550     15.999   ;
  3458        SC4      1   SURF     Si   3458      1.100     28.086   ;
  3459       OC23      1   SURF      O   3459     -0.550     15.999   ;
  3460       OC24      1   SURF      O   3460     -0.675     15.999   ;
  3461       OC24      1   SURF      O   3461     -0.675     15.999   ;
  3462       OC23      1   SURF      O   3462     -0.550     15.999   ;
  3463        SC4      1   SURF     Si   3463      1.100     28.086   ;
  3464       OC23      1   SURF      O   3464     -0.550     15.999   ;
  3465       OC24      1   SURF      O   3465     -0.675     15.999   ;
  3466       OC24      1   SURF      O   3466     -0.675     15.999   ;
  3467       OC23      1   SURF      O   3467     -0.550     15.999   ;
  3468        SC4      1   SURF     Si   3468      1.100     28.086   ;
  3469       OC23      1   SURF      O   3469     -0.550     15.999   ;
  3470       OC23      1   SURF      O   3470     -0.550     15.999   ;
  3471        SC4      1   SURF     Si   3471      1.100     28.086   ;
  3472       OC23      1   SURF      O   3472     -0.550     15.999   ;
  3473        SC4      1   SURF     Si   3473      1.100     28.086   ;
  3474       OC23      1   SURF      O   3474     -0.550     15.999   ;
  3475        SC4      1   SURF     Si   3475      1.100     28.086   ;
  3476       OC23      1   SURF      O   3476     -0.550     15.999   ;
  3477       OC23      1   SURF      O   3477     -0.550     15.999   ;
  3478       OC23      1   SURF      O   3478     -0.550     15.999   ;
  3479       OC23      1   SURF      O   3479     -0.550     15.999   ;
  3480        SC4      1   SURF     Si   3480      1.100     28.086   ;
  3481       OC23      1   SURF      O   3481     -0.550     15.999   ;
  3482       OC23      1   SURF      O   3482     -0.550     15.999   ;
  3483        SC4      1   SURF     Si   3483      1.100     28.086   ;
  3484       OC23      1   SURF      O   3484     -0.550     15.999   ;
  3485       OC23      1   SURF      O   3485     -0.550     15.999   ;
  3486        SC4      1   SURF     Si   3486      1.100     28.086   ;
  3487       OC23      1   SURF      O   3487     -0.550     15.999   ;
  3488       OC24      1   SURF      O   3488     -0.675     15.999   ;
  3489       OC24      1   SURF      O   3489     -0.675     15.999   ;
  3490        SC4      1   SURF     Si   3490      1.100     28.086   ;
  3491       OC23      1   SURF      O   3491     -0.550     15.999   ;
  3492        SC4      1   SURF     Si   3492      1.100     28.086   ;
  3493       OC23      1   SURF      O   3493     -0.550     15.999   ;
  3494       OC23      1   SURF      O   3494     -0.550     15.999   ;
  3495       OC23      1   SURF      O   3495     -0.550     15.999   ;
  3496       OC23      1   SURF      O   3496     -0.550     15.999   ;
  3497        SC4      1   SURF     Si   3497      1.100     28.086   ;
  3498       OC23      1   SURF      O   3498     -0.550     15.999   ;
  3499       OC23      1   SURF      O   3499     -0.550     15.999   ;
  3500        SC4      1   SURF     Si   3500      1.100     28.086   ;
  3501       OC23      1   SURF      O   3501     -0.550     15.999   ;
  3502       OC23      1   SURF      O   3502     -0.550     15.999   ;
  3503        SC4      1   SURF     Si   3503      1.100     28.086   ;
  3504       OC23      1   SURF      O   3504     -0.550     15.999   ;
  3505       OC24      1   SURF      O   3505     -0.675     15.999   ;
  3506       OC24      1   SURF      O   3506     -0.675     15.999   ;
  3507        SC4      1   SURF     Si   3507      1.100     28.086   ;
  3508       OC23      1   SURF      O   3508     -0.550     15.999   ;
  3509        SC4      1   SURF     Si   3509      1.100     28.086   ;
  3510       OC23      1   SURF      O   3510     -0.550     15.999   ;
  3511       OC23      1   SURF      O   3511     -0.550     15.999   ;
  3512       OC24      1   SURF      O   3512     -0.675     15.999   ;
  3513       OC23      1   SURF      O   3513     -0.550     15.999   ;
  3514       OC24      1   SURF      O   3514     -0.675     15.999   ;
  3515       OC24      1   SURF      O   3515     -0.675     15.999   ;
  3516        SC4      1   SURF     Si   3516      1.100     28.086   ;
  3517       OC23      1   SURF      O   3517     -0.550     15.999   ;
  3518       OC23      1   SURF      O   3518     -0.550     15.999   ;
  3519       OC24      1   SURF      O   3519     -0.675     15.999   ;
  3520       OC24      1   SURF      O   3520     -0.675     15.999   ;
  3521       OC23      1   SURF      O   3521     -0.550     15.999   ;
  3522       OC24      1   SURF      O   3522     -0.675     15.999   ;
  3523        SC4      1   SURF     Si   3523      1.100     28.086   ;
  3524       OC23      1   SURF      O   3524     -0.550     15.999   ;
  3525       OC23      1   SURF      O   3525     -0.550     15.999   ;
  3526        SC4      1   SURF     Si   3526      1.100     28.086   ;
  3527       OC23      1   SURF      O   3527     -0.550     15.999   ;
  3528       OC24      1   SURF      O   3528     -0.675     15.999   ;
  3529        SC4      1   SURF     Si   3529      1.100     28.086   ;
  3530       OC23      1   SURF      O   3530     -0.550     15.999   ;
  3531        SC4      1   SURF     Si   3531      1.100     28.086   ;
  3532       OC23      1   SURF      O   3532     -0.550     15.999   ;
  3533       OC23      1   SURF      O   3533     -0.550     15.999   ;
  3534       OC23      1   SURF      O   3534     -0.550     15.999   ;
  3535       OC23      1   SURF      O   3535     -0.550     15.999   ;
  3536        SC4      1   SURF     Si   3536      1.100     28.086   ;
  3537       OC23      1   SURF      O   3537     -0.550     15.999   ;
  3538       OC23      1   SURF      O   3538     -0.550     15.999   ;
  3539        SC4      1   SURF     Si   3539      1.100     28.086   ;
  3540       OC23      1   SURF      O   3540     -0.550     15.999   ;
  3541       OC24      1   SURF      O   3541     -0.675     15.999   ;
  3542        SC4      1   SURF     Si   3542      1.100     28.086   ;
  3543       OC23      1   SURF      O   3543     -0.550     15.999   ;
  3544       OC24      1   SURF      O   3544     -0.675     15.999   ;
  3545       OC24      1   SURF      O   3545     -0.675     15.999   ;
  3546        SC4      1   SURF     Si   3546      1.100     28.086   ;
  3547       OC23      1   SURF      O   3547     -0.550     15.999   ;
  3548        SC4      1   SURF     Si   3548      1.100     28.086   ;
  3549       OC23      1   SURF      O   3549     -0.550     15.999   ;
  3550       OC23      1   SURF      O   3550     -0.550     15.999   ;
  3551       OC23      1   SURF      O   3551     -0.550     15.999   ;
  3552       OC23      1   SURF      O   3552     -0.550     15.999   ;
  3553        SC4      1   SURF     Si   3553      1.100     28.086   ;
  3554       OC23      1   SURF      O   3554     -0.550     15.999   ;
  3555       OC23      1   SURF      O   3555     -0.550     15.999   ;
  3556        SC4      1   SURF     Si   3556      1.100     28.086   ;
  3557       OC23      1   SURF      O   3557     -0.550     15.999   ;
  3558       OC23      1   SURF      O   3558     -0.550     15.999   ;
  3559        SC4      1   SURF     Si   3559      1.100     28.086   ;
  3560       OC23      1   SURF      O   3560     -0.550     15.999   ;
  3561       OC24      1   SURF      O   3561     -0.675     15.999   ;
  3562       OC24      1   SURF      O   3562     -0.675     15.999   ;
  3563        SC4      1   SURF     Si   3563      1.100     28.086   ;
  3564       OC23      1   SURF      O   3564     -0.550     15.999   ;
  3565        SC4      1   SURF     Si   3565      1.100     28.086   ;
  3566       OC23      1   SURF      O   3566     -0.550     15.999   ;
  3567       OC23      1   SURF      O   3567     -0.550     15.999   ;
  3568       OC23      1   SURF      O   3568     -0.550     15.999   ;
  3569       OC23      1   SURF      O   3569     -0.550     15.999   ;
  3570        SC4      1   SURF     Si   3570      1.100     28.086   ;
  3571       OC23      1   SURF      O   3571     -0.550     15.999   ;
  3572       OC23      1   SURF      O   3572     -0.550     15.999   ;
  3573        SC4      1   SURF     Si   3573      1.100     28.086   ;
  3574       OC23      1   SURF      O   3574     -0.550     15.999   ;
  3575       OC23      1   SURF      O   3575     -0.550     15.999   ;
  3576        SC4      1   SURF     Si   3576      1.100     28.086   ;
  3577       OC23      1   SURF      O   3577     -0.550     15.999   ;
  3578       OC24      1   SURF      O   3578     -0.675     15.999   ;
  3579       OC24      1   SURF      O   3579     -0.675     15.999   ;
  3580        SC4      1   SURF     Si   3580      1.100     28.086   ;
  3581       OC23      1   SURF      O   3581     -0.550     15.999   ;
  3582        SC4      1   SURF     Si   3582      1.100     28.086   ;
  3583       OC23      1   SURF      O   3583     -0.550     15.999   ;
  3584       OC23      1   SURF      O   3584     -0.550     15.999   ;
  3585       OC23      1   SURF      O   3585     -0.550     15.999   ;
  3586       OC23      1   SURF      O   3586     -0.550     15.999   ;
  3587        SC4      1   SURF     Si   3587      1.100     28.086   ;
  3588       OC23      1   SURF      O   3588     -0.550     15.999   ;
  3589        SC4      1   SURF     Si   3589      1.100     28.086   ;
  3590       OC23      1   SURF      O   3590     -0.550     15.999   ;
  3591       OC23      1   SURF      O   3591     -0.550     15.999   ;
  3592       OC23      1   SURF      O   3592     -0.550     15.999   ;
  3593       OC23      1   SURF      O   3593     -0.550     15.999   ;
  3594        SC4      1   SURF     Si   3594      1.100     28.086   ;
  3595       OC23      1   SURF      O   3595     -0.550     15.999   ;
  3596       OC23      1   SURF      O   3596     -0.550     15.999   ;
  3597        SC4      1   SURF     Si   3597      1.100     28.086   ;
  3598       OC23      1   SURF      O   3598     -0.550     15.999   ;
  3599        SC4      1   SURF     Si   3599      1.100     28.086   ;
  3600       OC23      1   SURF      O   3600     -0.550     15.999   ;
  3601       OC24      1   SURF      O   3601     -0.675     15.999   ;
  3602       OC24      1   SURF      O   3602     -0.675     15.999   ;
  3603       OC23      1   SURF      O   3603     -0.550     15.999   ;
  3604        SC4      1   SURF     Si   3604      1.100     28.086   ;
  3605       OC23      1   SURF      O   3605     -0.550     15.999   ;
  3606       OC24      1   SURF      O   3606     -0.675     15.999   ;
  3607       OC24      1   SURF      O   3607     -0.675     15.999   ;
  3608       OC23      1   SURF      O   3608     -0.550     15.999   ;
  3609        SC4      1   SURF     Si   3609      1.100     28.086   ;
  3610       OC23      1   SURF      O   3610     -0.550     15.999   ;
  3611       OC23      1   SURF      O   3611     -0.550     15.999   ;
  3612        SC4      1   SURF     Si   3612      1.100     28.086   ;
  3613       OC23      1   SURF      O   3613     -0.550     15.999   ;
  3614        SC4      1   SURF     Si   3614      1.100     28.086   ;
  3615       OC23      1   SURF      O   3615     -0.550     15.999   ;
  3616        SC4      1   SURF     Si   3616      1.100     28.086   ;
  3617       OC23      1   SURF      O   3617     -0.550     15.999   ;
  3618       OC23      1   SURF      O   3618     -0.550     15.999   ;
  3619       OC23      1   SURF      O   3619     -0.550     15.999   ;
  3620       OC23      1   SURF      O   3620     -0.550     15.999   ;
  3621        SC4      1   SURF     Si   3621      1.100     28.086   ;
  3622       OC23      1   SURF      O   3622     -0.550     15.999   ;
  3623       OC23      1   SURF      O   3623     -0.550     15.999   ;
  3624        SC4      1   SURF     Si   3624      1.100     28.086   ;
  3625       OC23      1   SURF      O   3625     -0.550     15.999   ;
  3626       OC23      1   SURF      O   3626     -0.550     15.999   ;
  3627        SC4      1   SURF     Si   3627      1.100     28.086   ;
  3628       OC23      1   SURF      O   3628     -0.550     15.999   ;
  3629       OC24      1   SURF      O   3629     -0.675     15.999   ;
  3630       OC24      1   SURF      O   3630     -0.675     15.999   ;
  3631        SC4      1   SURF     Si   3631      1.100     28.086   ;
  3632       OC23      1   SURF      O   3632     -0.550     15.999   ;
  3633        SC4      1   SURF     Si   3633      1.100     28.086   ;
  3634       OC23      1   SURF      O   3634     -0.550     15.999   ;
  3635       OC23      1   SURF      O   3635     -0.550     15.999   ;
  3636       OC23      1   SURF      O   3636     -0.550     15.999   ;
  3637       OC23      1   SURF      O   3637     -0.550     15.999   ;
  3638        SC4      1   SURF     Si   3638      1.100     28.086   ;
  3639       OC23      1   SURF      O   3639     -0.550     15.999   ;
  3640       OC23      1   SURF      O   3640     -0.550     15.999   ;
  3641        SC4      1   SURF     Si   3641      1.100     28.086   ;
  3642       OC23      1   SURF      O   3642     -0.550     15.999   ;
  3643       OC23      1   SURF      O   3643     -0.550     15.999   ;
  3644        SC4      1   SURF     Si   3644      1.100     28.086   ;
  3645       OC23      1   SURF      O   3645     -0.550     15.999   ;
  3646       OC24      1   SURF      O   3646     -0.675     15.999   ;
  3647       OC24      1   SURF      O   3647     -0.675     15.999   ;
  3648        SC4      1   SURF     Si   3648      1.100     28.086   ;
  3649       OC23      1   SURF      O   3649     -0.550     15.999   ;
  3650        SC4      1   SURF     Si   3650      1.100     28.086   ;
  3651       OC23      1   SURF      O   3651     -0.550     15.999   ;
  3652       OC23      1   SURF      O   3652     -0.550     15.999   ;
  3653       OC24      1   SURF      O   3653     -0.675     15.999   ;
  3654       OC23      1   SURF      O   3654     -0.550     15.999   ;
  3655        SC4      1   SURF     Si   3655      1.100     28.086   ;
  3656       OC23      1   SURF      O   3656     -0.550     15.999   ;
  3657       OC23      1   SURF      O   3657     -0.550     15.999   ;
  3658        SC4      1   SURF     Si   3658      1.100     28.086   ;
  3659       OC23      1   SURF      O   3659     -0.550     15.999   ;
  3660       OC23      1   SURF      O   3660     -0.550     15.999   ;
  3661       OC24      1   SURF      O   3661     -0.675     15.999   ;
  3662       OC24      1   SURF      O   3662     -0.675     15.999   ;
  3663       OC24      1   SURF      O   3663     -0.675     15.999   ;
  3664        SC4      1   SURF     Si   3664      1.100     28.086   ;
  3665       OC24      1   SURF      O   3665     -0.675     15.999   ;
  3666        SC4      1   SURF     Si   3666      1.100     28.086   ;
  3667       OC23      1   SURF      O   3667     -0.550     15.999   ;
  3668       OC23      1   SURF      O   3668     -0.550     15.999   ;
  3669       OC23      1   SURF      O   3669     -0.550     15.999   ;
  3670       OC24      1   SURF      O   3670     -0.675     15.999   ;
  3671        SC4      1   SURF     Si   3671      1.100     28.086   ;
  3672       OC23      1   SURF      O   3672     -0.550     15.999   ;
  3673       OC23      1   SURF      O   3673     -0.550     15.999   ;
  3674        SC4      1   SURF     Si   3674      1.100     28.086   ;
  3675       OC23      1   SURF      O   3675     -0.550     15.999   ;
  3676       OC24      1   SURF      O   3676     -0.675     15.999   ;
  3677        SC4      1   SURF     Si   3677      1.100     28.086   ;
  3678       OC23      1   SURF      O   3678     -0.550     15.999   ;
  3679       OC24      1   SURF      O   3679     -0.675     15.999   ;
  3680       OC24      1   SURF      O   3680     -0.675     15.999   ;
  3681        SC4      1   SURF     Si   3681      1.100     28.086   ;
  3682       OC23      1   SURF      O   3682     -0.550     15.999   ;
  3683        SC4      1   SURF     Si   3683      1.100     28.086   ;
  3684       OC23      1   SURF      O   3684     -0.550     15.999   ;
  3685       OC23      1   SURF      O   3685     -0.550     15.999   ;
  3686       OC23      1   SURF      O   3686     -0.550     15.999   ;
  3687       OC23      1   SURF      O   3687     -0.550     15.999   ;
  3688        SC4      1   SURF     Si   3688      1.100     28.086   ;
  3689       OC23      1   SURF      O   3689     -0.550     15.999   ;
  3690       OC23      1   SURF      O   3690     -0.550     15.999   ;
  3691        SC4      1   SURF     Si   3691      1.100     28.086   ;
  3692       OC23      1   SURF      O   3692     -0.550     15.999   ;
  3693       OC23      1   SURF      O   3693     -0.550     15.999   ;
  3694        SC4      1   SURF     Si   3694      1.100     28.086   ;
  3695       OC23      1   SURF      O   3695     -0.550     15.999   ;
  3696       OC24      1   SURF      O   3696     -0.675     15.999   ;
  3697       OC24      1   SURF      O   3697     -0.675     15.999   ;
  3698        SC4      1   SURF     Si   3698      1.100     28.086   ;
  3699       OC23      1   SURF      O   3699     -0.550     15.999   ;
  3700        SC4      1   SURF     Si   3700      1.100     28.086   ;
  3701       OC23      1   SURF      O   3701     -0.550     15.999   ;
  3702       OC23      1   SURF      O   3702     -0.550     15.999   ;
  3703       OC23      1   SURF      O   3703     -0.550     15.999   ;
  3704       OC23      1   SURF      O   3704     -0.550     15.999   ;
  3705        SC4      1   SURF     Si   3705      1.100     28.086   ;
  3706       OC23      1   SURF      O   3706     -0.550     15.999   ;
  3707       OC23      1   SURF      O   3707     -0.550     15.999   ;
  3708        SC4      1   SURF     Si   3708      1.100     28.086   ;
  3709       OC23      1   SURF      O   3709     -0.550     15.999   ;
  3710       OC23      1   SURF      O   3710     -0.550     15.999   ;
  3711        SC4      1   SURF     Si   3711      1.100     28.086   ;
  3712       OC23      1   SURF      O   3712     -0.550     15.999   ;
  3713       OC24      1   SURF      O   3713     -0.675     15.999   ;
  3714       OC24      1   SURF      O   3714     -0.675     15.999   ;
  3715        SC4      1   SURF     Si   3715      1.100     28.086   ;
  3716       OC23      1   SURF      O   3716     -0.550     15.999   ;
  3717        SC4      1   SURF     Si   3717      1.100     28.086   ;
  3718       OC23      1   SURF      O   3718     -0.550     15.999   ;
  3719       OC23      1   SURF      O   3719     -0.550     15.999   ;
  3720       OC23      1   SURF      O   3720     -0.550     15.999   ;
  3721       OC23      1   SURF      O   3721     -0.550     15.999   ;
  3722        SC4      1   SURF     Si   3722      1.100     28.086   ;
  3723       OC23      1   SURF      O   3723     -0.550     15.999   ;
  3724       OC23      1   SURF      O   3724     -0.550     15.999   ;
  3725        SC4      1   SURF     Si   3725      1.100     28.086   ;
  3726       OC23      1   SURF      O   3726     -0.550     15.999   ;
  3727       OC23      1   SURF      O   3727     -0.550     15.999   ;
  3728        SC4      1   SURF     Si   3728      1.100     28.086   ;
  3729       OC23      1   SURF      O   3729     -0.550     15.999   ;
  3730       OC24      1   SURF      O   3730     -0.675     15.999   ;
  3731       OC24      1   SURF      O   3731     -0.675     15.999   ;
  3732        SC4      1   SURF     Si   3732      1.100     28.086   ;
  3733       OC23      1   SURF      O   3733     -0.550     15.999   ;
  3734        SC4      1   SURF     Si   3734      1.100     28.086   ;
  3735       OC23      1   SURF      O   3735     -0.550     15.999   ;
  3736       OC23      1   SURF      O   3736     -0.550     15.999   ;
  3737       OC23      1   SURF      O   3737     -0.550     15.999   ;
  3738       OC23      1   SURF      O   3738     -0.550     15.999   ;
  3739        SC4      1   SURF     Si   3739      1.100     28.086   ;
  3740       OC23      1   SURF      O   3740     -0.550     15.999   ;
  3741        SC4      1   SURF     Si   3741      1.100     28.086   ;
  3742       OC23      1   SURF      O   3742     -0.550     15.999   ;
  3743       OC23      1   SURF      O   3743     -0.550     15.999   ;
  3744       OC23      1   SURF      O   3744     -0.550     15.999   ;
  3745       OC23      1   SURF      O   3745     -0.550     15.999   ;
  3746        SC4      1   SURF     Si   3746      1.100     28.086   ;
  3747       OC23      1   SURF      O   3747     -0.550     15.999   ;
  3748       OC23      1   SURF      O   3748     -0.550     15.999   ;
  3749        SC4      1   SURF     Si   3749      1.100     28.086   ;
  3750       OC23      1   SURF      O   3750     -0.550     15.999   ;
  3751        SC4      1   SURF     Si   3751      1.100     28.086   ;
  3752       OC23      1   SURF      O   3752     -0.550     15.999   ;
  3753       OC24      1   SURF      O   3753     -0.675     15.999   ;
  3754       OC24      1   SURF      O   3754     -0.675     15.999   ;
  3755       OC23      1   SURF      O   3755     -0.550     15.999   ;
  3756        SC4      1   SURF     Si   3756      1.100     28.086   ;
  3757       OC23      1   SURF      O   3757     -0.550     15.999   ;
  3758       OC24      1   SURF      O   3758     -0.675     15.999   ;
  3759       OC24      1   SURF      O   3759     -0.675     15.999   ;
  3760       OC23      1   SURF      O   3760     -0.550     15.999   ;
  3761        SC4      1   SURF     Si   3761      1.100     28.086   ;
  3762       OC23      1   SURF      O   3762     -0.550     15.999   ;
  3763       OC23      1   SURF      O   3763     -0.550     15.999   ;
  3764        SC4      1   SURF     Si   3764      1.100     28.086   ;
  3765       OC23      1   SURF      O   3765     -0.550     15.999   ;
  3766        SC4      1   SURF     Si   3766      1.100     28.086   ;
  3767       OC23      1   SURF      O   3767     -0.550     15.999   ;
  3768        SC4      1   SURF     Si   3768      1.100     28.086   ;
  3769       OC23      1   SURF      O   3769     -0.550     15.999   ;
  3770       OC23      1   SURF      O   3770     -0.550     15.999   ;
  3771       OC23      1   SURF      O   3771     -0.550     15.999   ;
  3772       OC23      1   SURF      O   3772     -0.550     15.999   ;
  3773        SC4      1   SURF     Si   3773      1.100     28.086   ;
  3774       OC23      1   SURF      O   3774     -0.550     15.999   ;
  3775       OC23      1   SURF      O   3775     -0.550     15.999   ;
  3776        SC4      1   SURF     Si   3776      1.100     28.086   ;
  3777       OC23      1   SURF      O   3777     -0.550     15.999   ;
  3778       OC23      1   SURF      O   3778     -0.550     15.999   ;
  3779        SC4      1   SURF     Si   3779      1.100     28.086   ;
  3780       OC23      1   SURF      O   3780     -0.550     15.999   ;
  3781       OC24      1   SURF      O   3781     -0.675     15.999   ;
  3782       OC24      1   SURF      O   3782     -0.675     15.999   ;
  3783        SC4      1   SURF     Si   3783      1.100     28.086   ;
  3784       OC23      1   SURF      O   3784     -0.550     15.999   ;
  3785        SC4      1   SURF     Si   3785      1.100     28.086   ;
  3786       OC23      1   SURF      O   3786     -0.550     15.999   ;
  3787       OC23      1   SURF      O   3787     -0.550     15.999   ;
  3788       OC23      1   SURF      O   3788     -0.550     15.999   ;
  3789       OC23      1   SURF      O   3789     -0.550     15.999   ;
  3790        SC4      1   SURF     Si   3790      1.100     28.086   ;
  3791       OC23      1   SURF      O   3791     -0.550     15.999   ;
  3792       OC23      1   SURF      O   3792     -0.550     15.999   ;
  3793        SC4      1   SURF     Si   3793      1.100     28.086   ;
  3794       OC23      1   SURF      O   3794     -0.550     15.999   ;
  3795       OC23      1   SURF      O   3795     -0.550     15.999   ;
  3796        SC4      1   SURF     Si   3796      1.100     28.086   ;
  3797       OC23      1   SURF      O   3797     -0.550     15.999   ;
  3798       OC24      1   SURF      O   3798     -0.675     15.999   ;
  3799       OC24      1   SURF      O   3799     -0.675     15.999   ;
  3800        SC4      1   SURF     Si   3800      1.100     28.086   ;
  3801       OC23      1   SURF      O   3801     -0.550     15.999   ;
  3802        SC4      1   SURF     Si   3802      1.100     28.086   ;
  3803       OC23      1   SURF      O   3803     -0.550     15.999   ;
  3804       OC23      1   SURF      O   3804     -0.550     15.999   ;
  3805       OC24      1   SURF      O   3805     -0.675     15.999   ;
  3806       OC23      1   SURF      O   3806     -0.550     15.999   ;
  3807        SC4      1   SURF     Si   3807      1.100     28.086   ;
  3808       OC23      1   SURF      O   3808     -0.550     15.999   ;
  3809       OC23      1   SURF      O   3809     -0.550     15.999   ;
  3810        SC4      1   SURF     Si   3810      1.100     28.086   ;
  3811       OC23      1   SURF      O   3811     -0.550     15.999   ;
  3812       OC23      1   SURF      O   3812     -0.550     15.999   ;
  3813       OC24      1   SURF      O   3813     -0.675     15.999   ;
  3814       OC24      1   SURF      O   3814     -0.675     15.999   ;
  3815       OC24      1   SURF      O   3815     -0.675     15.999   ;
  3816       OC24      1   SURF      O   3816     -0.675     15.999   ;
  3817       OC24      1   SURF      O   3817     -0.675     15.999   ;
  3818        SC4      1   SURF     Si   3818      1.100     28.086   ;
  3819       OC23      1   SURF      O   3819     -0.550     15.999   ;
  3820        SC4      1   SURF     Si   3820      1.100     28.086   ;
  3821       OC23      1   SURF      O   3821     -0.550     15.999   ;
  3822       OC23      1   SURF      O   3822     -0.550     15.999   ;
  3823       OC23      1   SURF      O   3823     -0.550     15.999   ;
  3824       OC24      1   SURF      O   3824     -0.675     15.999   ;
  3825        SC4      1   SURF     Si   3825      1.100     28.086   ;
  3826       OC23      1   SURF      O   3826     -0.550     15.999   ;
  3827       OC23      1   SURF      O   3827     -0.550     15.999   ;
  3828        SC4      1   SURF     Si   3828      1.100     28.086   ;
  3829       OC23      1   SURF      O   3829     -0.550     15.999   ;
  3830       OC24      1   SURF      O   3830     -0.675     15.999   ;
  3831        SC4      1   SURF     Si   3831      1.100     28.086   ;
  3832       OC23      1   SURF      O   3832     -0.550     15.999   ;
  3833       OC24      1   SURF      O   3833     -0.675     15.999   ;
  3834       OC24      1   SURF      O   3834     -0.675     15.999   ;
  3835        SC4      1   SURF     Si   3835      1.100     28.086   ;
  3836       OC23      1   SURF      O   3836     -0.550     15.999   ;
  3837        SC4      1   SURF     Si   3837      1.100     28.086   ;
  3838       OC23      1   SURF      O   3838     -0.550     15.999   ;
  3839       OC23      1   SURF      O   3839     -0.550     15.999   ;
  3840       OC23      1   SURF      O   3840     -0.550     15.999   ;
  3841       OC23      1   SURF      O   3841     -0.550     15.999   ;
  3842        SC4      1   SURF     Si   3842      1.100     28.086   ;
  3843       OC23      1   SURF      O   3843     -0.550     15.999   ;
  3844       OC23      1   SURF      O   3844     -0.550     15.999   ;
  3845        SC4      1   SURF     Si   3845      1.100     28.086   ;
  3846       OC23      1   SURF      O   3846     -0.550     15.999   ;
  3847       OC23      1   SURF      O   3847     -0.550     15.999   ;
  3848        SC4      1   SURF     Si   3848      1.100     28.086   ;
  3849       OC23      1   SURF      O   3849     -0.550     15.999   ;
  3850       OC24      1   SURF      O   3850     -0.675     15.999   ;
  3851       OC24      1   SURF      O   3851     -0.675     15.999   ;
  3852        SC4      1   SURF     Si   3852      1.100     28.086   ;
  3853       OC23      1   SURF      O   3853     -0.550     15.999   ;
  3854        SC4      1   SURF     Si   3854      1.100     28.086   ;
  3855       OC23      1   SURF      O   3855     -0.550     15.999   ;
  3856       OC23      1   SURF      O   3856     -0.550     15.999   ;
  3857       OC23      1   SURF      O   3857     -0.550     15.999   ;
  3858       OC23      1   SURF      O   3858     -0.550     15.999   ;
  3859        SC4      1   SURF     Si   3859      1.100     28.086   ;
  3860       OC23      1   SURF      O   3860     -0.550     15.999   ;
  3861       OC23      1   SURF      O   3861     -0.550     15.999   ;
  3862        SC4      1   SURF     Si   3862      1.100     28.086   ;
  3863       OC23      1   SURF      O   3863     -0.550     15.999   ;
  3864       OC23      1   SURF      O   3864     -0.550     15.999   ;
  3865        SC4      1   SURF     Si   3865      1.100     28.086   ;
  3866       OC23      1   SURF      O   3866     -0.550     15.999   ;
  3867       OC24      1   SURF      O   3867     -0.675     15.999   ;
  3868       OC24      1   SURF      O   3868     -0.675     15.999   ;
  3869        SC4      1   SURF     Si   3869      1.100     28.086   ;
  3870       OC23      1   SURF      O   3870     -0.550     15.999   ;
  3871        SC4      1   SURF     Si   3871      1.100     28.086   ;
  3872       OC23      1   SURF      O   3872     -0.550     15.999   ;
  3873       OC23      1   SURF      O   3873     -0.550     15.999   ;
  3874       OC23      1   SURF      O   3874     -0.550     15.999   ;
  3875       OC23      1   SURF      O   3875     -0.550     15.999   ;
  3876        SC4      1   SURF     Si   3876      1.100     28.086   ;
  3877       OC23      1   SURF      O   3877     -0.550     15.999   ;
  3878       OC23      1   SURF      O   3878     -0.550     15.999   ;
  3879        SC4      1   SURF     Si   3879      1.100     28.086   ;
  3880       OC23      1   SURF      O   3880     -0.550     15.999   ;
  3881       OC23      1   SURF      O   3881     -0.550     15.999   ;
  3882        SC4      1   SURF     Si   3882      1.100     28.086   ;
  3883       OC23      1   SURF      O   3883     -0.550     15.999   ;
  3884       OC24      1   SURF      O   3884     -0.675     15.999   ;
  3885       OC24      1   SURF      O   3885     -0.675     15.999   ;
  3886        SC4      1   SURF     Si   3886      1.100     28.086   ;
  3887       OC23      1   SURF      O   3887     -0.550     15.999   ;
  3888        SC4      1   SURF     Si   3888      1.100     28.086   ;
  3889       OC23      1   SURF      O   3889     -0.550     15.999   ;
  3890       OC23      1   SURF      O   3890     -0.550     15.999   ;
  3891       OC23      1   SURF      O   3891     -0.550     15.999   ;
  3892       OC23      1   SURF      O   3892     -0.550     15.999   ;
  3893        SC4      1   SURF     Si   3893      1.100     28.086   ;
  3894       OC23      1   SURF      O   3894     -0.550     15.999   ;
  3895        SC4      1   SURF     Si   3895      1.100     28.086   ;
  3896       OC23      1   SURF      O   3896     -0.550     15.999   ;
  3897       OC23      1   SURF      O   3897     -0.550     15.999   ;
  3898       OC23      1   SURF      O   3898     -0.550     15.999   ;
  3899       OC23      1   SURF      O   3899     -0.550     15.999   ;
  3900        SC4      1   SURF     Si   3900      1.100     28.086   ;
  3901       OC23      1   SURF      O   3901     -0.550     15.999   ;
  3902       OC23      1   SURF      O   3902     -0.550     15.999   ;
  3903        SC4      1   SURF     Si   3903      1.100     28.086   ;
  3904       OC23      1   SURF      O   3904     -0.550     15.999   ;
  3905        SC4      1   SURF     Si   3905      1.100     28.086   ;
  3906       OC23      1   SURF      O   3906     -0.550     15.999   ;
  3907       OC24      1   SURF      O   3907     -0.675     15.999   ;
  3908       OC24      1   SURF      O   3908     -0.675     15.999   ;
  3909       OC23      1   SURF      O   3909     -0.550     15.999   ;
  3910        SC4      1   SURF     Si   3910      1.100     28.086   ;
  3911       OC23      1   SURF      O   3911     -0.550     15.999   ;
  3912       OC24      1   SURF      O   3912     -0.675     15.999   ;
  3913       OC24      1   SURF      O   3913     -0.675     15.999   ;
  3914       OC23      1   SURF      O   3914     -0.550     15.999   ;
  3915        SC4      1   SURF     Si   3915      1.100     28.086   ;
  3916       OC23      1   SURF      O   3916     -0.550     15.999   ;
  3917       OC23      1   SURF      O   3917     -0.550     15.999   ;
  3918        SC4      1   SURF     Si   3918      1.100     28.086   ;
  3919       OC23      1   SURF      O   3919     -0.550     15.999   ;
  3920        SC4      1   SURF     Si   3920      1.100     28.086   ;
  3921       OC23      1   SURF      O   3921     -0.550     15.999   ;
  3922        SC4      1   SURF     Si   3922      1.100     28.086   ;
  3923       OC23      1   SURF      O   3923     -0.550     15.999   ;
  3924       OC23      1   SURF      O   3924     -0.550     15.999   ;
  3925       OC23      1   SURF      O   3925     -0.550     15.999   ;
  3926       OC23      1   SURF      O   3926     -0.550     15.999   ;
  3927        SC4      1   SURF     Si   3927      1.100     28.086   ;
  3928       OC23      1   SURF      O   3928     -0.550     15.999   ;
  3929       OC23      1   SURF      O   3929     -0.550     15.999   ;
  3930        SC4      1   SURF     Si   3930      1.100     28.086   ;
  3931       OC23      1   SURF      O   3931     -0.550     15.999   ;
  3932       OC23      1   SURF      O   3932     -0.550     15.999   ;
  3933        SC4      1   SURF     Si   3933      1.100     28.086   ;
  3934       OC23      1   SURF      O   3934     -0.550     15.999   ;
  3935       OC24      1   SURF      O   3935     -0.675     15.999   ;
  3936       OC24      1   SURF      O   3936     -0.675     15.999   ;
  3937        SC4      1   SURF     Si   3937      1.100     28.086   ;
  3938       OC23      1   SURF      O   3938     -0.550     15.999   ;
  3939        SC4      1   SURF     Si   3939      1.100     28.086   ;
  3940       OC23      1   SURF      O   3940     -0.550     15.999   ;
  3941       OC23      1   SURF      O   3941     -0.550     15.999   ;
  3942       OC23      1   SURF      O   3942     -0.550     15.999   ;
  3943       OC23      1   SURF      O   3943     -0.550     15.999   ;
  3944        SC4      1   SURF     Si   3944      1.100     28.086   ;
  3945       OC23      1   SURF      O   3945     -0.550     15.999   ;
  3946       OC23      1   SURF      O   3946     -0.550     15.999   ;
  3947        SC4      1   SURF     Si   3947      1.100     28.086   ;
  3948       OC23      1   SURF      O   3948     -0.550     15.999   ;
  3949       OC23      1   SURF      O   3949     -0.550     15.999   ;
  3950        SC4      1   SURF     Si   3950      1.100     28.086   ;
  3951       OC23      1   SURF      O   3951     -0.550     15.999   ;
  3952       OC24      1   SURF      O   3952     -0.675     15.999   ;
  3953       OC24      1   SURF      O   3953     -0.675     15.999   ;
  3954        SC4      1   SURF     Si   3954      1.100     28.086   ;
  3955       OC23      1   SURF      O   3955     -0.550     15.999   ;
  3956        SC4      1   SURF     Si   3956      1.100     28.086   ;
  3957       OC23      1   SURF      O   3957     -0.550     15.999   ;
  3958       OC23      1   SURF      O   3958     -0.550     15.999   ;
  3959       OC23      1   SURF      O   3959     -0.550     15.999   ;
  3960       OC23      1   SURF      O   3960     -0.550     15.999   ;
  3961        SC4      1   SURF     Si   3961      1.100     28.086   ;
  3962       OC23      1   SURF      O   3962     -0.550     15.999   ;
  3963       OC23      1   SURF      O   3963     -0.550     15.999   ;
  3964        SC4      1   SURF     Si   3964      1.100     28.086   ;
  3965       OC23      1   SURF      O   3965     -0.550     15.999   ;
  3966       OC23      1   SURF      O   3966     -0.550     15.999   ;
  3967        SC4      1   SURF     Si   3967      1.100     28.086   ;
  3968       OC23      1   SURF      O   3968     -0.550     15.999   ;
  3969       OC24      1   SURF      O   3969     -0.675     15.999   ;
  3970       OC24      1   SURF      O   3970     -0.675     15.999   ;
  3971        SC4      1   SURF     Si   3971      1.100     28.086   ;
  3972       OC24      1   SURF      O   3972     -0.675     15.999   ;
  3973        SC4      1   SURF     Si   3973      1.100     28.086   ;
  3974       OC24      1   SURF      O   3974     -0.675     15.999   ;
  3975       OC23      1   SURF      O   3975     -0.550     15.999   ;
  3976       OC23      1   SURF      O   3976     -0.550     15.999   ;
  3977       OC24      1   SURF      O   3977     -0.675     15.999   ;
  3978       OC24      1   SURF      O   3978     -0.675     15.999   ;
  3979       OC23      1   SURF      O   3979     -0.550     15.999   ;
  3980       OC24      1   SURF      O   3980     -0.675     15.999   ;
  3981       OC24      1   SURF      O   3981     -0.675     15.999   ;
  3982        SC4      1   SURF     Si   3982      1.100     28.086   ;
  3983       OC23      1   SURF      O   3983     -0.550     15.999   ;
  3984       OC24      1   SURF      O   3984     -0.675     15.999   ;
  3985       OC23      1   SURF      O   3985     -0.550     15.999   ;
  3986        SC4      1   SURF     Si   3986      1.100     28.086   ;
  3987       OC24      1   SURF      O   3987     -0.675     15.999   ;
  3988       OC23      1   SURF      O   3988     -0.550     15.999   ;
  3989        SC4      1   SURF     Si   3989      1.100     28.086   ;
  3990       OC23      1   SURF      O   3990     -0.550     15.999   ;
  3991       OC24      1   SURF      O   3991     -0.675     15.999   ;
  3992        SC4      1   SURF     Si   3992      1.100     28.086   ;
  3993       OC23      1   SURF      O   3993     -0.550     15.999   ;
  3994        SC4      1   SURF     Si   3994      1.100     28.086   ;
  3995       OC23      1   SURF      O   3995     -0.550     15.999   ;
  3996       OC23      1   SURF      O   3996     -0.550     15.999   ;
  3997       OC23      1   SURF      O   3997     -0.550     15.999   ;
  3998       OC23      1   SURF      O   3998     -0.550     15.999   ;
  3999        SC4      1   SURF     Si   3999      1.100     28.086   ;
  4000       OC23      1   SURF      O   4000     -0.550     15.999   ;
  4001       OC23      1   SURF      O   4001     -0.550     15.999   ;
  4002        SC4      1   SURF     Si   4002      1.100     28.086   ;
  4003       OC23      1   SURF      O   4003     -0.550     15.999   ;
  4004       OC24      1   SURF      O   4004     -0.675     15.999   ;
  4005        SC4      1   SURF     Si   4005      1.100     28.086   ;
  4006       OC23      1   SURF      O   4006     -0.550     15.999   ;
  4007       OC24      1   SURF      O   4007     -0.675     15.999   ;
  4008       OC24      1   SURF      O   4008     -0.675     15.999   ;
  4009        SC4      1   SURF     Si   4009      1.100     28.086   ;
  4010       OC23      1   SURF      O   4010     -0.550     15.999   ;
  4011        SC4      1   SURF     Si   4011      1.100     28.086   ;
  4012       OC23      1   SURF      O   4012     -0.550     15.999   ;
  4013       OC23      1   SURF      O   4013     -0.550     15.999   ;
  4014       OC23      1   SURF      O   4014     -0.550     15.999   ;
  4015       OC23      1   SURF      O   4015     -0.550     15.999   ;
  4016        SC4      1   SURF     Si   4016      1.100     28.086   ;
  4017       OC23      1   SURF      O   4017     -0.550     15.999   ;
  4018       OC23      1   SURF      O   4018     -0.550     15.999   ;
  4019        SC4      1   SURF     Si   4019      1.100     28.086   ;
  4020       OC23      1   SURF      O   4020     -0.550     15.999   ;
  4021       OC23      1   SURF      O   4021     -0.550     15.999   ;
  4022        SC4      1   SURF     Si   4022      1.100     28.086   ;
  4023       OC23      1   SURF      O   4023     -0.550     15.999   ;
  4024       OC24      1   SURF      O   4024     -0.675     15.999   ;
  4025       OC24      1   SURF      O   4025     -0.675     15.999   ;
  4026        SC4      1   SURF     Si   4026      1.100     28.086   ;
  4027       OC23      1   SURF      O   4027     -0.550     15.999   ;
  4028        SC4      1   SURF     Si   4028      1.100     28.086   ;
  4029       OC23      1   SURF      O   4029     -0.550     15.999   ;
  4030       OC23      1   SURF      O   4030     -0.550     15.999   ;
  4031       OC23      1   SURF      O   4031     -0.550     15.999   ;
  4032       OC23      1   SURF      O   4032     -0.550     15.999   ;
  4033        SC4      1   SURF     Si   4033      1.100     28.086   ;
  4034       OC23      1   SURF      O   4034     -0.550     15.999   ;
  4035       OC23      1   SURF      O   4035     -0.550     15.999   ;
  4036        SC4      1   SURF     Si   4036      1.100     28.086   ;
  4037       OC23      1   SURF      O   4037     -0.550     15.999   ;
  4038       OC23      1   SURF      O   4038     -0.550     15.999   ;
  4039        SC4      1   SURF     Si   4039      1.100     28.086   ;
  4040       OC23      1   SURF      O   4040     -0.550     15.999   ;
  4041       OC24      1   SURF      O   4041     -0.675     15.999   ;
  4042       OC24      1   SURF      O   4042     -0.675     15.999   ;
  4043        SC4      1   SURF     Si   4043      1.100     28.086   ;
  4044       OC23      1   SURF      O   4044     -0.550     15.999   ;
  4045        SC4      1   SURF     Si   4045      1.100     28.086   ;
  4046       OC23      1   SURF      O   4046     -0.550     15.999   ;
  4047       OC23      1   SURF      O   4047     -0.550     15.999   ;
  4048       OC23      1   SURF      O   4048     -0.550     15.999   ;
  4049       OC23      1   SURF      O   4049     -0.550     15.999   ;
  4050        SC4      1   SURF     Si   4050      1.100     28.086   ;
  4051       OC23      1   SURF      O   4051     -0.550     15.999   ;
  4052       OC23      1   SURF      O   4052     -0.550     15.999   ;
  4053        SC4      1   SURF     Si   4053      1.100     28.086   ;
  4054       OC23      1   SURF      O   4054     -0.550     15.999   ;
  4055       OC23      1   SURF      O   4055     -0.550     15.999   ;
  4056        SC4      1   SURF     Si   4056      1.100     28.086   ;
  4057       OC23      1   SURF      O   4057     -0.550     15.999   ;
  4058       OC24      1   SURF      O   4058     -0.675     15.999   ;
  4059       OC24      1   SURF      O   4059     -0.675     15.999   ;
  4060        SC4      1   SURF     Si   4060      1.100     28.086   ;
  4061       OC23      1   SURF      O   4061     -0.550     15.999   ;
  4062        SC4      1   SURF     Si   4062      1.100     28.086   ;
  4063       OC23      1   SURF      O   4063     -0.550     15.999   ;
  4064       OC23      1   SURF      O   4064     -0.550     15.999   ;
  4065       OC23      1   SURF      O   4065     -0.550     15.999   ;
  4066       OC23      1   SURF      O   4066     -0.550     15.999   ;
  4067        SC4      1   SURF     Si   4067      1.100     28.086   ;
  4068       OC23      1   SURF      O   4068     -0.550     15.999   ;
  4069        SC4      1   SURF     Si   4069      1.100     28.086   ;
  4070       OC23      1   SURF      O   4070     -0.550     15.999   ;
  4071       OC23      1   SURF      O   4071     -0.550     15.999   ;
  4072       OC23      1   SURF      O   4072     -0.550     15.999   ;
  4073       OC23      1   SURF      O   4073     -0.550     15.999   ;
  4074        SC4      1   SURF     Si   4074      1.100     28.086   ;
  4075       OC23      1   SURF      O   4075     -0.550     15.999   ;
  4076       OC23      1   SURF      O   4076     -0.550     15.999   ;
  4077        SC4      1   SURF     Si   4077      1.100     28.086   ;
  4078       OC23      1   SURF      O   4078     -0.550     15.999   ;
  4079        SC4      1   SURF     Si   4079      1.100     28.086   ;
  4080       OC23      1   SURF      O   4080     -0.550     15.999   ;
  4081       OC24      1   SURF      O   4081     -0.675     15.999   ;
  4082       OC24      1   SURF      O   4082     -0.675     15.999   ;
  4083       OC23      1   SURF      O   4083     -0.550     15.999   ;
  4084        SC4      1   SURF     Si   4084      1.100     28.086   ;
  4085       OC23      1   SURF      O   4085     -0.550     15.999   ;
  4086       OC24      1   SURF      O   4086     -0.675     15.999   ;
  4087       OC24      1   SURF      O   4087     -0.675     15.999   ;
  4088       OC23      1   SURF      O   4088     -0.550     15.999   ;
  4089        SC4      1   SURF     Si   4089      1.100     28.086   ;
  4090       OC23      1   SURF      O   4090     -0.550     15.999   ;
  4091       OC23      1   SURF      O   4091     -0.550     15.999   ;
  4092        SC4      1   SURF     Si   4092      1.100     28.086   ;
  4093       OC23      1   SURF      O   4093     -0.550     15.999   ;
  4094        SC4      1   SURF     Si   4094      1.100     28.086   ;
  4095       OC23      1   SURF      O   4095     -0.550     15.999   ;
  4096        SC4      1   SURF     Si   4096      1.100     28.086   ;
  4097       OC23      1   SURF      O   4097     -0.550     15.999   ;
  4098       OC23      1   SURF      O   4098     -0.550     15.999   ;
  4099       OC23      1   SURF      O   4099     -0.550     15.999   ;
  4100       OC23      1   SURF      O   4100     -0.550     15.999   ;
  4101        SC4      1   SURF     Si   4101      1.100     28.086   ;
  4102       OC23      1   SURF      O   4102     -0.550     15.999   ;
  4103       OC23      1   SURF      O   4103     -0.550     15.999   ;
  4104        SC4      1   SURF     Si   4104      1.100     28.086   ;
  4105       OC23      1   SURF      O   4105     -0.550     15.999   ;
  4106       OC23      1   SURF      O   4106     -0.550     15.999   ;
  4107        SC4      1   SURF     Si   4107      1.100     28.086   ;
  4108       OC23      1   SURF      O   4108     -0.550     15.999   ;
  4109       OC24      1   SURF      O   4109     -0.675     15.999   ;
  4110       OC24      1   SURF      O   4110     -0.675     15.999   ;
  4111        SC4      1   SURF     Si   4111      1.100     28.086   ;
  4112       OC23      1   SURF      O   4112     -0.550     15.999   ;
  4113        SC4      1   SURF     Si   4113      1.100     28.086   ;
  4114       OC23      1   SURF      O   4114     -0.550     15.999   ;
  4115       OC23      1   SURF      O   4115     -0.550     15.999   ;
  4116       OC23      1   SURF      O   4116     -0.550     15.999   ;
  4117       OC23      1   SURF      O   4117     -0.550     15.999   ;
  4118        SC4      1   SURF     Si   4118      1.100     28.086   ;
  4119       OC23      1   SURF      O   4119     -0.550     15.999   ;
  4120       OC23      1   SURF      O   4120     -0.550     15.999   ;
  4121        SC4      1   SURF     Si   4121      1.100     28.086   ;
  4122       OC23      1   SURF      O   4122     -0.550     15.999   ;
  4123       OC23      1   SURF      O   4123     -0.550     15.999   ;
  4124        SC4      1   SURF     Si   4124      1.100     28.086   ;
  4125       OC23      1   SURF      O   4125     -0.550     15.999   ;
  4126       OC24      1   SURF      O   4126     -0.675     15.999   ;
  4127       OC24      1   SURF      O   4127     -0.675     15.999   ;
  4128        SC4      1   SURF     Si   4128      1.100     28.086   ;
  4129       OC23      1   SURF      O   4129     -0.550     15.999   ;
  4130        SC4      1   SURF     Si   4130      1.100     28.086   ;
  4131       OC23      1   SURF      O   4131     -0.550     15.999   ;
  4132       OC23      1   SURF      O   4132     -0.550     15.999   ;
  4133       OC23      1   SURF      O   4133     -0.550     15.999   ;
  4134       OC23      1   SURF      O   4134     -0.550     15.999   ;
  4135        SC4      1   SURF     Si   4135      1.100     28.086   ;
  4136       OC23      1   SURF      O   4136     -0.550     15.999   ;
  4137       OC23      1   SURF      O   4137     -0.550     15.999   ;
  4138        SC4      1   SURF     Si   4138      1.100     28.086   ;
  4139       OC23      1   SURF      O   4139     -0.550     15.999   ;
  4140       OC23      1   SURF      O   4140     -0.550     15.999   ;
  4141        SC4      1   SURF     Si   4141      1.100     28.086   ;
  4142       OC23      1   SURF      O   4142     -0.550     15.999   ;
  4143       OC24      1   SURF      O   4143     -0.675     15.999   ;
  4144       OC24      1   SURF      O   4144     -0.675     15.999   ;
  4145        SC4      1   SURF     Si   4145      1.100     28.086   ;
  4146       OC23      1   SURF      O   4146     -0.550     15.999   ;
  4147        SC4      1   SURF     Si   4147      1.100     28.086   ;
  4148       OC23      1   SURF      O   4148     -0.550     15.999   ;
  4149       OC23      1   SURF      O   4149     -0.550     15.999   ;
  4150       OC23      1   SURF      O   4150     -0.550     15.999   ;
  4151       OC23      1   SURF      O   4151     -0.550     15.999   ;
  4152        SC4      1   SURF     Si   4152      1.100     28.086   ;
  4153       OC23      1   SURF      O   4153     -0.550     15.999   ;
  4154       OC23      1   SURF      O   4154     -0.550     15.999   ;
  4155        SC4      1   SURF     Si   4155      1.100     28.086   ;
  4156       OC23      1   SURF      O   4156     -0.550     15.999   ;
  4157       OC23      1   SURF      O   4157     -0.550     15.999   ;
  4158       OC24      1   SURF      O   4158     -0.675     15.999   ;
  4159       OC24      1   SURF      O   4159     -0.675     15.999   ;
  4160        SC4      1   SURF     Si   4160      1.100     28.086   ;
  4161       OC24      1   SURF      O   4161     -0.675     15.999   ;
  4162       OC24      1   SURF      O   4162     -0.675     15.999   ;
  4163       OC24      1   SURF      O   4163     -0.675     15.999   ;
  4164       OC24      1   SURF      O   4164     -0.675     15.999   ;
  4165       OC24      1   SURF      O   4165     -0.675     15.999   ;
  4166        SC4      1   SURF     Si   4166      1.100     28.086   ;
  4167       OC23      1   SURF      O   4167     -0.550     15.999   ;
  4168        SC4      1   SURF     Si   4168      1.100     28.086   ;
  4169       OC23      1   SURF      O   4169     -0.550     15.999   ;
  4170       OC23      1   SURF      O   4170     -0.550     15.999   ;
  4171       OC23      1   SURF      O   4171     -0.550     15.999   ;
  4172       OC24      1   SURF      O   4172     -0.675     15.999   ;
  4173        SC4      1   SURF     Si   4173      1.100     28.086   ;
  4174       OC23      1   SURF      O   4174     -0.550     15.999   ;
  4175       OC23      1   SURF      O   4175     -0.550     15.999   ;
  4176        SC4      1   SURF     Si   4176      1.100     28.086   ;
  4177       OC23      1   SURF      O   4177     -0.550     15.999   ;
  4178       OC24      1   SURF      O   4178     -0.675     15.999   ;
  4179        SC4      1   SURF     Si   4179      1.100     28.086   ;
  4180       OC23      1   SURF      O   4180     -0.550     15.999   ;
  4181       OC24      1   SURF      O   4181     -0.675     15.999   ;
  4182       OC24      1   SURF      O   4182     -0.675     15.999   ;
  4183        SC4      1   SURF     Si   4183      1.100     28.086   ;
  4184       OC23      1   SURF      O   4184     -0.550     15.999   ;
  4185        SC4      1   SURF     Si   4185      1.100     28.086   ;
  4186       OC23      1   SURF      O   4186     -0.550     15.999   ;
  4187       OC23      1   SURF      O   4187     -0.550     15.999   ;
  4188       OC23      1   SURF      O   4188     -0.550     15.999   ;
  4189       OC23      1   SURF      O   4189     -0.550     15.999   ;
  4190        SC4      1   SURF     Si   4190      1.100     28.086   ;
  4191       OC23      1   SURF      O   4191     -0.550     15.999   ;
  4192       OC23      1   SURF      O   4192     -0.550     15.999   ;
  4193        SC4      1   SURF     Si   4193      1.100     28.086   ;
  4194       OC23      1   SURF      O   4194     -0.550     15.999   ;
  4195       OC23      1   SURF      O   4195     -0.550     15.999   ;
  4196        SC4      1   SURF     Si   4196      1.100     28.086   ;
  4197       OC23      1   SURF      O   4197     -0.550     15.999   ;
  4198       OC24      1   SURF      O   4198     -0.675     15.999   ;
  4199       OC24      1   SURF      O   4199     -0.675     15.999   ;
  4200        SC4      1   SURF     Si   4200      1.100     28.086   ;
  4201       OC23      1   SURF      O   4201     -0.550     15.999   ;
  4202        SC4      1   SURF     Si   4202      1.100     28.086   ;
  4203       OC23      1   SURF      O   4203     -0.550     15.999   ;
  4204       OC23      1   SURF      O   4204     -0.550     15.999   ;
  4205       OC23      1   SURF      O   4205     -0.550     15.999   ;
  4206       OC23      1   SURF      O   4206     -0.550     15.999   ;
  4207        SC4      1   SURF     Si   4207      1.100     28.086   ;
  4208       OC23      1   SURF      O   4208     -0.550     15.999   ;
  4209       OC23      1   SURF      O   4209     -0.550     15.999   ;
  4210        SC4      1   SURF     Si   4210      1.100     28.086   ;
  4211       OC23      1   SURF      O   4211     -0.550     15.999   ;
  4212       OC23      1   SURF      O   4212     -0.550     15.999   ;
  4213        SC4      1   SURF     Si   4213      1.100     28.086   ;
  4214       OC23      1   SURF      O   4214     -0.550     15.999   ;
  4215       OC24      1   SURF      O   4215     -0.675     15.999   ;
  4216       OC24      1   SURF      O   4216     -0.675     15.999   ;
  4217        SC4      1   SURF     Si   4217      1.100     28.086   ;
  4218       OC23      1   SURF      O   4218     -0.550     15.999   ;
  4219        SC4      1   SURF     Si   4219      1.100     28.086   ;
  4220       OC23      1   SURF      O   4220     -0.550     15.999   ;
  4221       OC23      1   SURF      O   4221     -0.550     15.999   ;
  4222       OC23      1   SURF      O   4222     -0.550     15.999   ;
  4223       OC23      1   SURF      O   4223     -0.550     15.999   ;
  4224        SC4      1   SURF     Si   4224      1.100     28.086   ;
  4225       OC23      1   SURF      O   4225     -0.550     15.999   ;
  4226       OC23      1   SURF      O   4226     -0.550     15.999   ;
  4227        SC4      1   SURF     Si   4227      1.100     28.086   ;
  4228       OC23      1   SURF      O   4228     -0.550     15.999   ;
  4229       OC23      1   SURF      O   4229     -0.550     15.999   ;
  4230        SC4      1   SURF     Si   4230      1.100     28.086   ;
  4231       OC23      1   SURF      O   4231     -0.550     15.999   ;
  4232       OC24      1   SURF      O   4232     -0.675     15.999   ;
  4233       OC24      1   SURF      O   4233     -0.675     15.999   ;
  4234        SC4      1   SURF     Si   4234      1.100     28.086   ;
  4235       OC23      1   SURF      O   4235     -0.550     15.999   ;
  4236        SC4      1   SURF     Si   4236      1.100     28.086   ;
  4237       OC23      1   SURF      O   4237     -0.550     15.999   ;
  4238       OC23      1   SURF      O   4238     -0.550     15.999   ;
  4239       OC23      1   SURF      O   4239     -0.550     15.999   ;
  4240       OC23      1   SURF      O   4240     -0.550     15.999   ;
  4241        SC4      1   SURF     Si   4241      1.100     28.086   ;
  4242       OC23      1   SURF      O   4242     -0.550     15.999   ;
  4243       OC23      1   SURF      O   4243     -0.550     15.999   ;
  4244        SC4      1   SURF     Si   4244      1.100     28.086   ;
  4245       OC23      1   SURF      O   4245     -0.550     15.999   ;
  4246       OC23      1   SURF      O   4246     -0.550     15.999   ;
  4247        SC4      1   SURF     Si   4247      1.100     28.086   ;
  4248       OC23      1   SURF      O   4248     -0.550     15.999   ;
  4249       OC24      1   SURF      O   4249     -0.675     15.999   ;
  4250       OC24      1   SURF      O   4250     -0.675     15.999   ;
  4251        SC4      1   SURF     Si   4251      1.100     28.086   ;
  4252       OC23      1   SURF      O   4252     -0.550     15.999   ;
  4253        SC4      1   SURF     Si   4253      1.100     28.086   ;
  4254       OC23      1   SURF      O   4254     -0.550     15.999   ;
  4255       OC23      1   SURF      O   4255     -0.550     15.999   ;
  4256       OC23      1   SURF      O   4256     -0.550     15.999   ;
  4257       OC23      1   SURF      O   4257     -0.550     15.999   ;
  4258        SC4      1   SURF     Si   4258      1.100     28.086   ;
  4259       OC23      1   SURF      O   4259     -0.550     15.999   ;
  4260        SC4      1   SURF     Si   4260      1.100     28.086   ;
  4261       OC23      1   SURF      O   4261     -0.550     15.999   ;
  4262       OC23      1   SURF      O   4262     -0.550     15.999   ;
  4263       OC23      1   SURF      O   4263     -0.550     15.999   ;
  4264       OC23      1   SURF      O   4264     -0.550     15.999   ;
  4265        SC4      1   SURF     Si   4265      1.100     28.086   ;
  4266       OC23      1   SURF      O   4266     -0.550     15.999   ;
  4267       OC23      1   SURF      O   4267     -0.550     15.999   ;
  4268        SC4      1   SURF     Si   4268      1.100     28.086   ;
  4269       OC23      1   SURF      O   4269     -0.550     15.999   ;
  4270        SC4      1   SURF     Si   4270      1.100     28.086   ;
  4271       OC23      1   SURF      O   4271     -0.550     15.999   ;
  4272       OC24      1   SURF      O   4272     -0.675     15.999   ;
  4273       OC24      1   SURF      O   4273     -0.675     15.999   ;
  4274       OC23      1   SURF      O   4274     -0.550     15.999   ;
  4275        SC4      1   SURF     Si   4275      1.100     28.086   ;
  4276       OC23      1   SURF      O   4276     -0.550     15.999   ;
  4277       OC24      1   SURF      O   4277     -0.675     15.999   ;
  4278       OC24      1   SURF      O   4278     -0.675     15.999   ;
  4279       OC23      1   SURF      O   4279     -0.550     15.999   ;
  4280        SC4      1   SURF     Si   4280      1.100     28.086   ;
  4281       OC23      1   SURF      O   4281     -0.550     15.999   ;
  4282       OC23      1   SURF      O   4282     -0.550     15.999   ;
  4283        SC4      1   SURF     Si   4283      1.100     28.086   ;
  4284       OC23      1   SURF      O   4284     -0.550     15.999   ;
  4285        SC4      1   SURF     Si   4285      1.100     28.086   ;
  4286       OC23      1   SURF      O   4286     -0.550     15.999   ;
  4287        SC4      1   SURF     Si   4287      1.100     28.086   ;
  4288       OC23      1   SURF      O   4288     -0.550     15.999   ;
  4289       OC23      1   SURF      O   4289     -0.550     15.999   ;
  4290       OC23      1   SURF      O   4290     -0.550     15.999   ;
  4291       OC23      1   SURF      O   4291     -0.550     15.999   ;
  4292        SC4      1   SURF     Si   4292      1.100     28.086   ;
  4293       OC23      1   SURF      O   4293     -0.550     15.999   ;
  4294       OC23      1   SURF      O   4294     -0.550     15.999   ;
  4295        SC4      1   SURF     Si   4295      1.100     28.086   ;
  4296       OC23      1   SURF      O   4296     -0.550     15.999   ;
  4297       OC23      1   SURF      O   4297     -0.550     15.999   ;
  4298        SC4      1   SURF     Si   4298      1.100     28.086   ;
  4299       OC23      1   SURF      O   4299     -0.550     15.999   ;
  4300       OC24      1   SURF      O   4300     -0.675     15.999   ;
  4301       OC24      1   SURF      O   4301     -0.675     15.999   ;
  4302        SC4      1   SURF     Si   4302      1.100     28.086   ;
  4303       OC23      1   SURF      O   4303     -0.550     15.999   ;
  4304        SC4      1   SURF     Si   4304      1.100     28.086   ;
  4305       OC23      1   SURF      O   4305     -0.550     15.999   ;
  4306       OC23      1   SURF      O   4306     -0.550     15.999   ;
  4307       OC23      1   SURF      O   4307     -0.550     15.999   ;
  4308       OC23      1   SURF      O   4308     -0.550     15.999   ;
  4309        SC4      1   SURF     Si   4309      1.100     28.086   ;
  4310       OC23      1   SURF      O   4310     -0.550     15.999   ;
  4311       OC23      1   SURF      O   4311     -0.550     15.999   ;
  4312        SC4      1   SURF     Si   4312      1.100     28.086   ;
  4313       OC23      1   SURF      O   4313     -0.550     15.999   ;
  4314       OC23      1   SURF      O   4314     -0.550     15.999   ;
  4315        SC4      1   SURF     Si   4315      1.100     28.086   ;
  4316       OC23      1   SURF      O   4316     -0.550     15.999   ;
  4317       OC24      1   SURF      O   4317     -0.675     15.999   ;
  4318       OC24      1   SURF      O   4318     -0.675     15.999   ;
  4319        SC4      1   SURF     Si   4319      1.100     28.086   ;
  4320       OC23      1   SURF      O   4320     -0.550     15.999   ;
  4321        SC4      1   SURF     Si   4321      1.100     28.086   ;
  4322       OC23      1   SURF      O   4322     -0.550     15.999   ;
  4323       OC23      1   SURF      O   4323     -0.550     15.999   ;
  4324       OC23      1   SURF      O   4324     -0.550     15.999   ;
  4325       OC23      1   SURF      O   4325     -0.550     15.999   ;
  4326        SC4      1   SURF     Si   4326      1.100     28.086   ;
  4327       OC23      1   SURF      O   4327     -0.550     15.999   ;
  4328       OC23      1   SURF      O   4328     -0.550     15.999   ;
  4329        SC4      1   SURF     Si   4329      1.100     28.086   ;
  4330       OC23      1   SURF      O   4330     -0.550     15.999   ;
  4331       OC23      1   SURF      O   4331     -0.550     15.999   ;
  4332        SC4      1   SURF     Si   4332      1.100     28.086   ;
  4333       OC23      1   SURF      O   4333     -0.550     15.999   ;
  4334       OC24      1   SURF      O   4334     -0.675     15.999   ;
  4335       OC24      1   SURF      O   4335     -0.675     15.999   ;
  4336        SC4      1   SURF     Si   4336      1.100     28.086   ;
  4337       OC23      1   SURF      O   4337     -0.550     15.999   ;
  4338        SC4      1   SURF     Si   4338      1.100     28.086   ;
  4339       OC23      1   SURF      O   4339     -0.550     15.999   ;
  4340       OC23      1   SURF      O   4340     -0.550     15.999   ;
  4341       OC23      1   SURF      O   4341     -0.550     15.999   ;
  4342       OC23      1   SURF      O   4342     -0.550     15.999   ;
  4343        SC4      1   SURF     Si   4343      1.100     28.086   ;
  4344       OC23      1   SURF      O   4344     -0.550     15.999   ;
  4345       OC23      1   SURF      O   4345     -0.550     15.999   ;
  4346        SC4      1   SURF     Si   4346      1.100     28.086   ;
  4347       OC23      1   SURF      O   4347     -0.550     15.999   ;
  4348       OC23      1   SURF      O   4348     -0.550     15.999   ;
  4349        SC4      1   SURF     Si   4349      1.100     28.086   ;
  4350       OC23      1   SURF      O   4350     -0.550     15.999   ;
  4351       OC24      1   SURF      O   4351     -0.675     15.999   ;
  4352       OC24      1   SURF      O   4352     -0.675     15.999   ;
  4353        SC4      1   SURF     Si   4353      1.100     28.086   ;
  4354       OC23      1   SURF      O   4354     -0.550     15.999   ;
  4355        SC4      1   SURF     Si   4355      1.100     28.086   ;
  4356       OC23      1   SURF      O   4356     -0.550     15.999   ;
  4357       OC23      1   SURF      O   4357     -0.550     15.999   ;
  4358       OC24      1   SURF      O   4358     -0.675     15.999   ;
  4359       OC23      1   SURF      O   4359     -0.550     15.999   ;
  4360       OC24      1   SURF      O   4360     -0.675     15.999   ;
  4361       OC24      1   SURF      O   4361     -0.675     15.999   ;
  4362        SC4      1   SURF     Si   4362      1.100     28.086   ;
  4363       OC23      1   SURF      O   4363     -0.550     15.999   ;
  4364       OC23      1   SURF      O   4364     -0.550     15.999   ;
  4365       OC24      1   SURF      O   4365     -0.675     15.999   ;
  4366       OC24      1   SURF      O   4366     -0.675     15.999   ;
  4367       OC24      1   SURF      O   4367     -0.675     15.999   ;
  4368       OC24      1   SURF      O   4368     -0.675     15.999   ;
  4369        SC4      1   SURF     Si   4369      1.100     28.086   ;
  4370       OC23      1   SURF      O   4370     -0.550     15.999   ;
  4371       OC24      1   SURF      O   4371     -0.675     15.999   ;
  4372       OC23      1   SURF      O   4372     -0.550     15.999   ;
  4373        SC4      1   SURF     Si   4373      1.100     28.086   ;
  4374       OC24      1   SURF      O   4374     -0.675     15.999   ;
  4375       OC23      1   SURF      O   4375     -0.550     15.999   ;
  4376        SC4      1   SURF     Si   4376      1.100     28.086   ;
  4377       OC23      1   SURF      O   4377     -0.550     15.999   ;
  4378       OC24      1   SURF      O   4378     -0.675     15.999   ;
  4379        SC4      1   SURF     Si   4379      1.100     28.086   ;
  4380       OC23      1   SURF      O   4380     -0.550     15.999   ;
  4381        SC4      1   SURF     Si   4381      1.100     28.086   ;
  4382       OC23      1   SURF      O   4382     -0.550     15.999   ;
  4383       OC23      1   SURF      O   4383     -0.550     15.999   ;
  4384       OC23      1   SURF      O   4384     -0.550     15.999   ;
  4385       OC23      1   SURF      O   4385     -0.550     15.999   ;
  4386        SC4      1   SURF     Si   4386      1.100     28.086   ;
  4387       OC23      1   SURF      O   4387     -0.550     15.999   ;
  4388       OC23      1   SURF      O   4388     -0.550     15.999   ;
  4389        SC4      1   SURF     Si   4389      1.100     28.086   ;
  4390       OC23      1   SURF      O   4390     -0.550     15.999   ;
  4391       OC24      1   SURF      O   4391     -0.675     15.999   ;
  4392        SC4      1   SURF     Si   4392      1.100     28.086   ;
  4393       OC23      1   SURF      O   4393     -0.550     15.999   ;
  4394       OC24      1   SURF      O   4394     -0.675     15.999   ;
  4395       OC24      1   SURF      O   4395     -0.675     15.999   ;
  4396        SC4      1   SURF     Si   4396      1.100     28.086   ;
  4397       OC23      1   SURF      O   4397     -0.550     15.999   ;
  4398        SC4      1   SURF     Si   4398      1.100     28.086   ;
  4399       OC23      1   SURF      O   4399     -0.550     15.999   ;
  4400       OC23      1   SURF      O   4400     -0.550     15.999   ;
  4401       OC23      1   SURF      O   4401     -0.550     15.999   ;
  4402       OC23      1   SURF      O   4402     -0.550     15.999   ;
  4403        SC4      1   SURF     Si   4403      1.100     28.086   ;
  4404       OC23      1   SURF      O   4404     -0.550     15.999   ;
  4405       OC23      1   SURF      O   4405     -0.550     15.999   ;
  4406        SC4      1   SURF     Si   4406      1.100     28.086   ;
  4407       OC23      1   SURF      O   4407     -0.550     15.999   ;
  4408       OC23      1   SURF      O   4408     -0.550     15.999   ;
  4409        SC4      1   SURF     Si   4409      1.100     28.086   ;
  4410       OC23      1   SURF      O   4410     -0.550     15.999   ;
  4411       OC24      1   SURF      O   4411     -0.675     15.999   ;
  4412       OC24      1   SURF      O   4412     -0.675     15.999   ;
  4413        SC4      1   SURF     Si   4413      1.100     28.086   ;
  4414       OC23      1   SURF      O   4414     -0.550     15.999   ;
  4415        SC4      1   SURF     Si   4415      1.100     28.086   ;
  4416       OC23      1   SURF      O   4416     -0.550     15.999   ;
  4417       OC23      1   SURF      O   4417     -0.550     15.999   ;
  4418       OC23      1   SURF      O   4418     -0.550     15.999   ;
  4419       OC23      1   SURF      O   4419     -0.550     15.999   ;
  4420        SC4      1   SURF     Si   4420      1.100     28.086   ;
  4421       OC23      1   SURF      O   4421     -0.550     15.999   ;
  4422       OC23      1   SURF      O   4422     -0.550     15.999   ;
  4423        SC4      1   SURF     Si   4423      1.100     28.086   ;
  4424       OC23      1   SURF      O   4424     -0.550     15.999   ;
  4425       OC23      1   SURF      O   4425     -0.550     15.999   ;
  4426        SC4      1   SURF     Si   4426      1.100     28.086   ;
  4427       OC23      1   SURF      O   4427     -0.550     15.999   ;
  4428       OC24      1   SURF      O   4428     -0.675     15.999   ;
  4429       OC24      1   SURF      O   4429     -0.675     15.999   ;
  4430        SC4      1   SURF     Si   4430      1.100     28.086   ;
  4431       OC23      1   SURF      O   4431     -0.550     15.999   ;
  4432        SC4      1   SURF     Si   4432      1.100     28.086   ;
  4433       OC23      1   SURF      O   4433     -0.550     15.999   ;
  4434       OC23      1   SURF      O   4434     -0.550     15.999   ;
  4435       OC23      1   SURF      O   4435     -0.550     15.999   ;
  4436       OC23      1   SURF      O   4436     -0.550     15.999   ;
  4437        SC4      1   SURF     Si   4437      1.100     28.086   ;
  4438       OC23      1   SURF      O   4438     -0.550     15.999   ;
  4439       OC23      1   SURF      O   4439     -0.550     15.999   ;
  4440        SC4      1   SURF     Si   4440      1.100     28.086   ;
  4441       OC23      1   SURF      O   4441     -0.550     15.999   ;
  4442       OC23      1   SURF      O   4442     -0.550     15.999   ;
  4443        SC4      1   SURF     Si   4443      1.100     28.086   ;
  4444       OC23      1   SURF      O   4444     -0.550     15.999   ;
  4445       OC24      1   SURF      O   4445     -0.675     15.999   ;
  4446       OC24      1   SURF      O   4446     -0.675     15.999   ;
  4447        SC4      1   SURF     Si   4447      1.100     28.086   ;
  4448       OC23      1   SURF      O   4448     -0.550     15.999   ;
  4449        SC4      1   SURF     Si   4449      1.100     28.086   ;
  4450       OC23      1   SURF      O   4450     -0.550     15.999   ;
  4451       OC23      1   SURF      O   4451     -0.550     15.999   ;
  4452       OC23      1   SURF      O   4452     -0.550     15.999   ;
  4453       OC23      1   SURF      O   4453     -0.550     15.999   ;
  4454        SC4      1   SURF     Si   4454      1.100     28.086   ;
  4455       OC23      1   SURF      O   4455     -0.550     15.999   ;
  4456       OC23      1   SURF      O   4456     -0.550     15.999   ;
  4457        SC4      1   SURF     Si   4457      1.100     28.086   ;
  4458       OC23      1   SURF      O   4458     -0.550     15.999   ;
  4459       OC23      1   SURF      O   4459     -0.550     15.999   ;
  4460        SC4      1   SURF     Si   4460      1.100     28.086   ;
  4461       OC23      1   SURF      O   4461     -0.550     15.999   ;
  4462       OC24      1   SURF      O   4462     -0.675     15.999   ;
  4463       OC24      1   SURF      O   4463     -0.675     15.999   ;
  4464        SC4      1   SURF     Si   4464      1.100     28.086   ;
  4465       OC23      1   SURF      O   4465     -0.550     15.999   ;
  4466        SC4      1   SURF     Si   4466      1.100     28.086   ;
  4467       OC23      1   SURF      O   4467     -0.550     15.999   ;
  4468       OC23      1   SURF      O   4468     -0.550     15.999   ;
  4469       OC23      1   SURF      O   4469     -0.550     15.999   ;
  4470       OC23      1   SURF      O   4470     -0.550     15.999   ;
  4471        SC4      1   SURF     Si   4471      1.100     28.086   ;
  4472       OC23      1   SURF      O   4472     -0.550     15.999   ;
  4473        SC4      1   SURF     Si   4473      1.100     28.086   ;
  4474       OC23      1   SURF      O   4474     -0.550     15.999   ;
  4475       OC23      1   SURF      O   4475     -0.550     15.999   ;
  4476       OC23      1   SURF      O   4476     -0.550     15.999   ;
  4477       OC23      1   SURF      O   4477     -0.550     15.999   ;
  4478        SC4      1   SURF     Si   4478      1.100     28.086   ;
  4479       OC23      1   SURF      O   4479     -0.550     15.999   ;
  4480       OC23      1   SURF      O   4480     -0.550     15.999   ;
  4481        SC4      1   SURF     Si   4481      1.100     28.086   ;
  4482       OC23      1   SURF      O   4482     -0.550     15.999   ;
  4483        SC4      1   SURF     Si   4483      1.100     28.086   ;
  4484       OC23      1   SURF      O   4484     -0.550     15.999   ;
  4485       OC24      1   SURF      O   4485     -0.675     15.999   ;
  4486       OC24      1   SURF      O   4486     -0.675     15.999   ;
  4487       OC23      1   SURF      O   4487     -0.550     15.999   ;
  4488        SC4      1   SURF     Si   4488      1.100     28.086   ;
  4489       OC23      1   SURF      O   4489     -0.550     15.999   ;
  4490       OC24      1   SURF      O   4490     -0.675     15.999   ;
  4491       OC24      1   SURF      O   4491     -0.675     15.999   ;
  4492       OC23      1   SURF      O   4492     -0.550     15.999   ;
  4493        SC4      1   SURF     Si   4493      1.100     28.086   ;
  4494       OC23      1   SURF      O   4494     -0.550     15.999   ;
  4495       OC23      1   SURF      O   4495     -0.550     15.999   ;
  4496        SC4      1   SURF     Si   4496      1.100     28.086   ;
  4497       OC23      1   SURF      O   4497     -0.550     15.999   ;
  4498        SC4      1   SURF     Si   4498      1.100     28.086   ;
  4499       OC23      1   SURF      O   4499     -0.550     15.999   ;
  4500        SC4      1   SURF     Si   4500      1.100     28.086   ;
  4501       OC23      1   SURF      O   4501     -0.550     15.999   ;
  4502       OC23      1   SURF      O   4502     -0.550     15.999   ;
  4503       OC23      1   SURF      O   4503     -0.550     15.999   ;
  4504       OC23      1   SURF      O   4504     -0.550     15.999   ;
  4505        SC4      1   SURF     Si   4505      1.100     28.086   ;
  4506       OC23      1   SURF      O   4506     -0.550     15.999   ;
  4507       OC23      1   SURF      O   4507     -0.550     15.999   ;
  4508        SC4      1   SURF     Si   4508      1.100     28.086   ;
  4509       OC23      1   SURF      O   4509     -0.550     15.999   ;
  4510       OC23      1   SURF      O   4510     -0.550     15.999   ;
  4511        SC4      1   SURF     Si   4511      1.100     28.086   ;
  4512       OC23      1   SURF      O   4512     -0.550     15.999   ;
  4513       OC24      1   SURF      O   4513     -0.675     15.999   ;
  4514       OC24      1   SURF      O   4514     -0.675     15.999   ;
  4515        SC4      1   SURF     Si   4515      1.100     28.086   ;
  4516       OC23      1   SURF      O   4516     -0.550     15.999   ;
  4517        SC4      1   SURF     Si   4517      1.100     28.086   ;
  4518       OC23      1   SURF      O   4518     -0.550     15.999   ;
  4519       OC23      1   SURF      O   4519     -0.550     15.999   ;
  4520       OC23      1   SURF      O   4520     -0.550     15.999   ;
  4521       OC23      1   SURF      O   4521     -0.550     15.999   ;
  4522        SC4      1   SURF     Si   4522      1.100     28.086   ;
  4523       OC23      1   SURF      O   4523     -0.550     15.999   ;
  4524       OC23      1   SURF      O   4524     -0.550     15.999   ;
  4525        SC4      1   SURF     Si   4525      1.100     28.086   ;
  4526       OC23      1   SURF      O   4526     -0.550     15.999   ;
  4527       OC23      1   SURF      O   4527     -0.550     15.999   ;
  4528        SC4      1   SURF     Si   4528      1.100     28.086   ;
  4529       OC23      1   SURF      O   4529     -0.550     15.999   ;
  4530       OC24      1   SURF      O   4530     -0.675     15.999   ;
  4531       OC24      1   SURF      O   4531     -0.675     15.999   ;
  4532        SC4      1   SURF     Si   4532      1.100     28.086   ;
  4533       OC23      1   SURF      O   4533     -0.550     15.999   ;
  4534        SC4      1   SURF     Si   4534      1.100     28.086   ;
  4535       OC23      1   SURF      O   4535     -0.550     15.999   ;
  4536       OC23      1   SURF      O   4536     -0.550     15.999   ;
  4537       OC23      1   SURF      O   4537     -0.550     15.999   ;
  4538       OC23      1   SURF      O   4538     -0.550     15.999   ;
  4539        SC4      1   SURF     Si   4539      1.100     28.086   ;
  4540       OC23      1   SURF      O   4540     -0.550     15.999   ;
  4541       OC23      1   SURF      O   4541     -0.550     15.999   ;
  4542        SC4      1   SURF     Si   4542      1.100     28.086   ;
  4543       OC23      1   SURF      O   4543     -0.550     15.999   ;
  4544       OC23      1   SURF      O   4544     -0.550     15.999   ;
  4545        SC4      1   SURF     Si   4545      1.100     28.086   ;
  4546       OC23      1   SURF      O   4546     -0.550     15.999   ;
  4547       OC24      1   SURF      O   4547     -0.675     15.999   ;
  4548       OC24      1   SURF      O   4548     -0.675     15.999   ;
  4549        SC4      1   SURF     Si   4549      1.100     28.086   ;
  4550       OC23      1   SURF      O   4550     -0.550     15.999   ;
  4551        SC4      1   SURF     Si   4551      1.100     28.086   ;
  4552       OC23      1   SURF      O   4552     -0.550     15.999   ;
  4553       OC23      1   SURF      O   4553     -0.550     15.999   ;
  4554       OC23      1   SURF      O   4554     -0.550     15.999   ;
  4555       OC23      1   SURF      O   4555     -0.550     15.999   ;
  4556        SC4      1   SURF     Si   4556      1.100     28.086   ;
  4557       OC23      1   SURF      O   4557     -0.550     15.999   ;
  4558       OC23      1   SURF      O   4558     -0.550     15.999   ;
  4559        SC4      1   SURF     Si   4559      1.100     28.086   ;
  4560       OC23      1   SURF      O   4560     -0.550     15.999   ;
  4561       OC23      1   SURF      O   4561     -0.550     15.999   ;
  4562        SC4      1   SURF     Si   4562      1.100     28.086   ;
  4563       OC23      1   SURF      O   4563     -0.550     15.999   ;
  4564       OC24      1   SURF      O   4564     -0.675     15.999   ;
  4565       OC24      1   SURF      O   4565     -0.675     15.999   ;
  4566        SC4      1   SURF     Si   4566      1.100     28.086   ;
  4567       OC23      1   SURF      O   4567     -0.550     15.999   ;
  4568        SC4      1   SURF     Si   4568      1.100     28.086   ;
  4569       OC23      1   SURF      O   4569     -0.550     15.999   ;
  4570       OC23      1   SURF      O   4570     -0.550     15.999   ;
  4571       OC23      1   SURF      O   4571     -0.550     15.999   ;
  4572       OC23      1   SURF      O   4572     -0.550     15.999   ;
  4573        SC4      1   SURF     Si   4573      1.100     28.086   ;
  4574       OC23      1   SURF      O   4574     -0.550     15.999   ;
  4575       OC23      1   SURF      O   4575     -0.550     15.999   ;
  4576        SC4      1   SURF     Si   4576      1.100     28.086   ;
  4577       OC23      1   SURF      O   4577     -0.550     15.999   ;
  4578       OC23      1   SURF      O   4578     -0.550     15.999   ;
  4579        SC4      1   SURF     Si   4579      1.100     28.086   ;
  4580       OC23      1   SURF      O   4580     -0.550     15.999   ;
  4581       OC24      1   SURF      O   4581     -0.675     15.999   ;
  4582       OC24      1   SURF      O   4582     -0.675     15.999   ;
  4583        SC4      1   SURF     Si   4583      1.100     28.086   ;
  4584       OC24      1   SURF      O   4584     -0.675     15.999   ;
  4585        SC4      1   SURF     Si   4585      1.100     28.086   ;
  4586       OC23      1   SURF      O   4586     -0.550     15.999   ;
  4587       OC23      1   SURF      O   4587     -0.550     15.999   ;
  4588       OC23      1   SURF      O   4588     -0.550     15.999   ;
  4589       OC23      1   SURF      O   4589     -0.550     15.999   ;
  4590       OC24      1   SURF      O   4590     -0.675     15.999   ;
  4591       OC24      1   SURF      O   4591     -0.675     15.999   ;
  4592        SC4      1   SURF     Si   4592      1.100     28.086   ;
  4593       OC23      1   SURF      O   4593     -0.550     15.999   ;
  4594       OC23      1   SURF      O   4594     -0.550     15.999   ;
  4595       OC24      1   SURF      O   4595     -0.675     15.999   ;
  4596       OC24      1   SURF      O   4596     -0.675     15.999   ;
  4597        SC4      1   SURF     Si   4597      1.100     28.086   ;
  4598       OC24      1   SURF      O   4598     -0.675     15.999   ;
  4599       OC24      1   SURF      O   4599     -0.675     15.999   ;
  4600       OC24      1   SURF      O   4600     -0.675     15.999   ;
  4601       OC24      1   SURF      O   4601     -0.675     15.999   ;
  4602       OC24      1   SURF      O   4602     -0.675     15.999   ;
  4603       OC24      1   SURF      O   4603     -0.675     15.999   ;
  4604        SC4      1   SURF     Si   4604      1.100     28.086   ;
  4605       OC23      1   SURF      O   4605     -0.550     15.999   ;
  4606       OC24      1   SURF      O   4606     -0.675     15.999   ;
  4607       OC23      1   SURF      O   4607     -0.550     15.999   ;
  4608        SC4      1   SURF     Si   4608      1.100     28.086   ;
  4609       OC24      1   SURF      O   4609     -0.675     15.999   ;
  4610       OC23      1   SURF      O   4610     -0.550     15.999   ;
  4611        SC4      1   SURF     Si   4611      1.100     28.086   ;
  4612       OC23      1   SURF      O   4612     -0.550     15.999   ;
  4613       OC24      1   SURF      O   4613     -0.675     15.999   ;
  4614        SC4      1   SURF     Si   4614      1.100     28.086   ;
  4615       OC23      1   SURF      O   4615     -0.550     15.999   ;
  4616        SC4      1   SURF     Si   4616      1.100     28.086   ;
  4617       OC23      1   SURF      O   4617     -0.550     15.999   ;
  4618       OC23      1   SURF      O   4618     -0.550     15.999   ;
  4619       OC23      1   SURF      O   4619     -0.550     15.999   ;
  4620       OC23      1   SURF      O   4620     -0.550     15.999   ;
  4621        SC4      1   SURF     Si   4621      1.100     28.086   ;
  4622       OC23      1   SURF      O   4622     -0.550     15.999   ;
  4623       OC23      1   SURF      O   4623     -0.550     15.999   ;
  4624        SC4      1   SURF     Si   4624      1.100     28.086   ;
  4625       OC23      1   SURF      O   4625     -0.550     15.999   ;
  4626       OC24      1   SURF      O   4626     -0.675     15.999   ;
  4627        SC4      1   SURF     Si   4627      1.100     28.086   ;
  4628       OC23      1   SURF      O   4628     -0.550     15.999   ;
  4629       OC24      1   SURF      O   4629     -0.675     15.999   ;
  4630       OC24      1   SURF      O   4630     -0.675     15.999   ;
  4631        SC4      1   SURF     Si   4631      1.100     28.086   ;
  4632       OC23      1   SURF      O   4632     -0.550     15.999   ;
  4633        SC4      1   SURF     Si   4633      1.100     28.086   ;
  4634       OC23      1   SURF      O   4634     -0.550     15.999   ;
  4635       OC23      1   SURF      O   4635     -0.550     15.999   ;
  4636       OC23      1   SURF      O   4636     -0.550     15.999   ;
  4637       OC23      1   SURF      O   4637     -0.550     15.999   ;
  4638        SC4      1   SURF     Si   4638      1.100     28.086   ;
  4639       OC23      1   SURF      O   4639     -0.550     15.999   ;
  4640       OC23      1   SURF      O   4640     -0.550     15.999   ;
  4641        SC4      1   SURF     Si   4641      1.100     28.086   ;
  4642       OC23      1   SURF      O   4642     -0.550     15.999   ;
  4643       OC23      1   SURF      O   4643     -0.550     15.999   ;
  4644        SC4      1   SURF     Si   4644      1.100     28.086   ;
  4645       OC23      1   SURF      O   4645     -0.550     15.999   ;
  4646       OC24      1   SURF      O   4646     -0.675     15.999   ;
  4647       OC24      1   SURF      O   4647     -0.675     15.999   ;
  4648        SC4      1   SURF     Si   4648      1.100     28.086   ;
  4649       OC23      1   SURF      O   4649     -0.550     15.999   ;
  4650        SC4      1   SURF     Si   4650      1.100     28.086   ;
  4651       OC23      1   SURF      O   4651     -0.550     15.999   ;
  4652       OC23      1   SURF      O   4652     -0.550     15.999   ;
  4653       OC23      1   SURF      O   4653     -0.550     15.999   ;
  4654       OC23      1   SURF      O   4654     -0.550     15.999   ;
  4655        SC4      1   SURF     Si   4655      1.100     28.086   ;
  4656       OC23      1   SURF      O   4656     -0.550     15.999   ;
  4657       OC23      1   SURF      O   4657     -0.550     15.999   ;
  4658        SC4      1   SURF     Si   4658      1.100     28.086   ;
  4659       OC23      1   SURF      O   4659     -0.550     15.999   ;
  4660       OC23      1   SURF      O   4660     -0.550     15.999   ;
  4661        SC4      1   SURF     Si   4661      1.100     28.086   ;
  4662       OC23      1   SURF      O   4662     -0.550     15.999   ;
  4663       OC24      1   SURF      O   4663     -0.675     15.999   ;
  4664       OC24      1   SURF      O   4664     -0.675     15.999   ;
  4665        SC4      1   SURF     Si   4665      1.100     28.086   ;
  4666       OC23      1   SURF      O   4666     -0.550     15.999   ;
  4667        SC4      1   SURF     Si   4667      1.100     28.086   ;
  4668       OC23      1   SURF      O   4668     -0.550     15.999   ;
  4669       OC23      1   SURF      O   4669     -0.550     15.999   ;
  4670       OC23      1   SURF      O   4670     -0.550     15.999   ;
  4671       OC23      1   SURF      O   4671     -0.550     15.999   ;
  4672        SC4      1   SURF     Si   4672      1.100     28.086   ;
  4673       OC23      1   SURF      O   4673     -0.550     15.999   ;
  4674       OC23      1   SURF      O   4674     -0.550     15.999   ;
  4675        SC4      1   SURF     Si   4675      1.100     28.086   ;
  4676       OC23      1   SURF      O   4676     -0.550     15.999   ;
  4677       OC23      1   SURF      O   4677     -0.550     15.999   ;
  4678        SC4      1   SURF     Si   4678      1.100     28.086   ;
  4679       OC23      1   SURF      O   4679     -0.550     15.999   ;
  4680       OC24      1   SURF      O   4680     -0.675     15.999   ;
  4681       OC24      1   SURF      O   4681     -0.675     15.999   ;
  4682        SC4      1   SURF     Si   4682      1.100     28.086   ;
  4683       OC23      1   SURF      O   4683     -0.550     15.999   ;
  4684        SC4      1   SURF     Si   4684      1.100     28.086   ;
  4685       OC23      1   SURF      O   4685     -0.550     15.999   ;
  4686       OC23      1   SURF      O   4686     -0.550     15.999   ;
  4687       OC23      1   SURF      O   4687     -0.550     15.999   ;
  4688       OC23      1   SURF      O   4688     -0.550     15.999   ;
  4689        SC4      1   SURF     Si   4689      1.100     28.086   ;
  4690       OC23      1   SURF      O   4690     -0.550     15.999   ;
  4691       OC23      1   SURF      O   4691     -0.550     15.999   ;
  4692        SC4      1   SURF     Si   4692      1.100     28.086   ;
  4693       OC23      1   SURF      O   4693     -0.550     15.999   ;
  4694       OC23      1   SURF      O   4694     -0.550     15.999   ;
  4695        SC4      1   SURF     Si   4695      1.100     28.086   ;
  4696       OC23      1   SURF      O   4696     -0.550     15.999   ;
  4697       OC24      1   SURF      O   4697     -0.675     15.999   ;
  4698       OC24      1   SURF      O   4698     -0.675     15.999   ;
  4699        SC4      1   SURF     Si   4699      1.100     28.086   ;
  4700       OC23      1   SURF      O   4700     -0.550     15.999   ;
  4701        SC4      1   SURF     Si   4701      1.100     28.086   ;
  4702       OC23      1   SURF      O   4702     -0.550     15.999   ;
  4703       OC23      1   SURF      O   4703     -0.550     15.999   ;
  4704       OC23      1   SURF      O   4704     -0.550     15.999   ;
  4705       OC23      1   SURF      O   4705     -0.550     15.999   ;
  4706        SC4      1   SURF     Si   4706      1.100     28.086   ;
  4707       OC23      1   SURF      O   4707     -0.550     15.999   ;
  4708       OC23      1   SURF      O   4708     -0.550     15.999   ;
  4709        SC4      1   SURF     Si   4709      1.100     28.086   ;
  4710       OC23      1   SURF      O   4710     -0.550     15.999   ;
  4711       OC23      1   SURF      O   4711     -0.550     15.999   ;
  4712        SC4      1   SURF     Si   4712      1.100     28.086   ;
  4713       OC23      1   SURF      O   4713     -0.550     15.999   ;
  4714       OC24      1   SURF      O   4714     -0.675     15.999   ;
  4715       OC24      1   SURF      O   4715     -0.675     15.999   ;
  4716        SC4      1   SURF     Si   4716      1.100     28.086   ;
  4717       OC23      1   SURF      O   4717     -0.550     15.999   ;
  4718        SC4      1   SURF     Si   4718      1.100     28.086   ;
  4719       OC23      1   SURF      O   4719     -0.550     15.999   ;
  4720       OC23      1   SURF      O   4720     -0.550     15.999   ;
  4721       OC23      1   SURF      O   4721     -0.550     15.999   ;
  4722       OC23      1   SURF      O   4722     -0.550     15.999   ;
  4723        SC4      1   SURF     Si   4723      1.100     28.086   ;
  4724       OC23      1   SURF      O   4724     -0.550     15.999   ;
  4725        SC4      1   SURF     Si   4725      1.100     28.086   ;
  4726       OC23      1   SURF      O   4726     -0.550     15.999   ;
  4727       OC23      1   SURF      O   4727     -0.550     15.999   ;
  4728       OC23      1   SURF      O   4728     -0.550     15.999   ;
  4729       OC23      1   SURF      O   4729     -0.550     15.999   ;
  4730        SC4      1   SURF     Si   4730      1.100     28.086   ;
  4731       OC23      1   SURF      O   4731     -0.550     15.999   ;
  4732       OC23      1   SURF      O   4732     -0.550     15.999   ;
  4733        SC4      1   SURF     Si   4733      1.100     28.086   ;
  4734       OC23      1   SURF      O   4734     -0.550     15.999   ;
  4735        SC4      1   SURF     Si   4735      1.100     28.086   ;
  4736       OC23      1   SURF      O   4736     -0.550     15.999   ;
  4737       OC24      1   SURF      O   4737     -0.675     15.999   ;
  4738       OC24      1   SURF      O   4738     -0.675     15.999   ;
  4739       OC23      1   SURF      O   4739     -0.550     15.999   ;
  4740        SC4      1   SURF     Si   4740      1.100     28.086   ;
  4741       OC23      1   SURF      O   4741     -0.550     15.999   ;
  4742       OC24      1   SURF      O   4742     -0.675     15.999   ;
  4743       OC24      1   SURF      O   4743     -0.675     15.999   ;
  4744       OC23      1   SURF      O   4744     -0.550     15.999   ;
  4745        SC4      1   SURF     Si   4745      1.100     28.086   ;
  4746       OC23      1   SURF      O   4746     -0.550     15.999   ;
  4747       OC23      1   SURF      O   4747     -0.550     15.999   ;
  4748        SC4      1   SURF     Si   4748      1.100     28.086   ;
  4749       OC23      1   SURF      O   4749     -0.550     15.999   ;
  4750        SC4      1   SURF     Si   4750      1.100     28.086   ;
  4751       OC23      1   SURF      O   4751     -0.550     15.999   ;
  4752        SC4      1   SURF     Si   4752      1.100     28.086   ;
  4753       OC23      1   SURF      O   4753     -0.550     15.999   ;
  4754       OC23      1   SURF      O   4754     -0.550     15.999   ;
  4755       OC23      1   SURF      O   4755     -0.550     15.999   ;
  4756       OC23      1   SURF      O   4756     -0.550     15.999   ;
  4757        SC4      1   SURF     Si   4757      1.100     28.086   ;
  4758       OC23      1   SURF      O   4758     -0.550     15.999   ;
  4759       OC23      1   SURF      O   4759     -0.550     15.999   ;
  4760        SC4      1   SURF     Si   4760      1.100     28.086   ;
  4761       OC23      1   SURF      O   4761     -0.550     15.999   ;
  4762       OC23      1   SURF      O   4762     -0.550     15.999   ;
  4763        SC4      1   SURF     Si   4763      1.100     28.086   ;
  4764       OC23      1   SURF      O   4764     -0.550     15.999   ;
  4765       OC24      1   SURF      O   4765     -0.675     15.999   ;
  4766       OC24      1   SURF      O   4766     -0.675     15.999   ;
  4767        SC4      1   SURF     Si   4767      1.100     28.086   ;
  4768       OC23      1   SURF      O   4768     -0.550     15.999   ;
  4769        SC4      1   SURF     Si   4769      1.100     28.086   ;
  4770       OC23      1   SURF      O   4770     -0.550     15.999   ;
  4771       OC23      1   SURF      O   4771     -0.550     15.999   ;
  4772       OC23      1   SURF      O   4772     -0.550     15.999   ;
  4773       OC23      1   SURF      O   4773     -0.550     15.999   ;
  4774        SC4      1   SURF     Si   4774      1.100     28.086   ;
  4775       OC23      1   SURF      O   4775     -0.550     15.999   ;
  4776       OC23      1   SURF      O   4776     -0.550     15.999   ;
  4777        SC4      1   SURF     Si   4777      1.100     28.086   ;
  4778       OC23      1   SURF      O   4778     -0.550     15.999   ;
  4779       OC23      1   SURF      O   4779     -0.550     15.999   ;
  4780        SC4      1   SURF     Si   4780      1.100     28.086   ;
  4781       OC23      1   SURF      O   4781     -0.550     15.999   ;
  4782       OC24      1   SURF      O   4782     -0.675     15.999   ;
  4783       OC24      1   SURF      O   4783     -0.675     15.999   ;
  4784        SC4      1   SURF     Si   4784      1.100     28.086   ;
  4785       OC23      1   SURF      O   4785     -0.550     15.999   ;
  4786        SC4      1   SURF     Si   4786      1.100     28.086   ;
  4787       OC23      1   SURF      O   4787     -0.550     15.999   ;
  4788       OC23      1   SURF      O   4788     -0.550     15.999   ;
  4789       OC23      1   SURF      O   4789     -0.550     15.999   ;
  4790       OC23      1   SURF      O   4790     -0.550     15.999   ;
  4791        SC4      1   SURF     Si   4791      1.100     28.086   ;
  4792       OC23      1   SURF      O   4792     -0.550     15.999   ;
  4793       OC23      1   SURF      O   4793     -0.550     15.999   ;
  4794        SC4      1   SURF     Si   4794      1.100     28.086   ;
  4795       OC23      1   SURF      O   4795     -0.550     15.999   ;
  4796       OC23      1   SURF      O   4796     -0.550     15.999   ;
  4797        SC4      1   SURF     Si   4797      1.100     28.086   ;
  4798       OC23      1   SURF      O   4798     -0.550     15.999   ;
  4799       OC24      1   SURF      O   4799     -0.675     15.999   ;
  4800       OC24      1   SURF      O   4800     -0.675     15.999   ;
  4801        SC4      1   SURF     Si   4801      1.100     28.086   ;
  4802       OC23      1   SURF      O   4802     -0.550     15.999   ;
  4803        SC4      1   SURF     Si   4803      1.100     28.086   ;
  4804       OC23      1   SURF      O   4804     -0.550     15.999   ;
  4805       OC23      1   SURF      O   4805     -0.550     15.999   ;
  4806       OC23      1   SURF      O   4806     -0.550     15.999   ;
  4807       OC23      1   SURF      O   4807     -0.550     15.999   ;
  4808        SC4      1   SURF     Si   4808      1.100     28.086   ;
  4809       OC23      1   SURF      O   4809     -0.550     15.999   ;
  4810       OC23      1   SURF      O   4810     -0.550     15.999   ;
  4811        SC4      1   SURF     Si   4811      1.100     28.086   ;
  4812       OC23      1   SURF      O   4812     -0.550     15.999   ;
  4813       OC23      1   SURF      O   4813     -0.550     15.999   ;
  4814        SC4      1   SURF     Si   4814      1.100     28.086   ;
  4815       OC23      1   SURF      O   4815     -0.550     15.999   ;
  4816       OC24      1   SURF      O   4816     -0.675     15.999   ;
  4817       OC24      1   SURF      O   4817     -0.675     15.999   ;
  4818        SC4      1   SURF     Si   4818      1.100     28.086   ;
  4819       OC23      1   SURF      O   4819     -0.550     15.999   ;
  4820        SC4      1   SURF     Si   4820      1.100     28.086   ;
  4821       OC23      1   SURF      O   4821     -0.550     15.999   ;
  4822       OC23      1   SURF      O   4822     -0.550     15.999   ;
  4823       OC23      1   SURF      O   4823     -0.550     15.999   ;
  4824       OC23      1   SURF      O   4824     -0.550     15.999   ;
  4825        SC4      1   SURF     Si   4825      1.100     28.086   ;
  4826       OC23      1   SURF      O   4826     -0.550     15.999   ;
  4827       OC23      1   SURF      O   4827     -0.550     15.999   ;
  4828        SC4      1   SURF     Si   4828      1.100     28.086   ;
  4829       OC23      1   SURF      O   4829     -0.550     15.999   ;
  4830       OC23      1   SURF      O   4830     -0.550     15.999   ;
  4831        SC4      1   SURF     Si   4831      1.100     28.086   ;
  4832       OC23      1   SURF      O   4832     -0.550     15.999   ;
  4833       OC24      1   SURF      O   4833     -0.675     15.999   ;
  4834       OC24      1   SURF      O   4834     -0.675     15.999   ;
  4835        SC4      1   SURF     Si   4835      1.100     28.086   ;
  4836       OC23      1   SURF      O   4836     -0.550     15.999   ;
  4837        SC4      1   SURF     Si   4837      1.100     28.086   ;
  4838       OC23      1   SURF      O   4838     -0.550     15.999   ;
  4839       OC23      1   SURF      O   4839     -0.550     15.999   ;
  4840       OC23      1   SURF      O   4840     -0.550     15.999   ;
  4841       OC23      1   SURF      O   4841     -0.550     15.999   ;
  4842        SC4      1   SURF     Si   4842      1.100     28.086   ;
  4843       OC23      1   SURF      O   4843     -0.550     15.999   ;
  4844       OC23      1   SURF      O   4844     -0.550     15.999   ;
  4845        SC4      1   SURF     Si   4845      1.100     28.086   ;
  4846       OC23      1   SURF      O   4846     -0.550     15.999   ;
  4847       OC23      1   SURF      O   4847     -0.550     15.999   ;
  4848        SC4      1   SURF     Si   4848      1.100     28.086   ;
  4849       OC23      1   SURF      O   4849     -0.550     15.999   ;
  4850       OC24      1   SURF      O   4850     -0.675     15.999   ;
  4851       OC24      1   SURF      O   4851     -0.675     15.999   ;
  4852        SC4      1   SURF     Si   4852      1.100     28.086   ;
  4853       OC23      1   SURF      O   4853     -0.550     15.999   ;
  4854        SC4      1   SURF     Si   4854      1.100     28.086   ;
  4855       OC23      1   SURF      O   4855     -0.550     15.999   ;
  4856       OC23      1   SURF      O   4856     -0.550     15.999   ;
  4857       OC23      1   SURF      O   4857     -0.550     15.999   ;
  4858       OC23      1   SURF      O   4858     -0.550     15.999   ;
  4859        SC4      1   SURF     Si   4859      1.100     28.086   ;
  4860       OC23      1   SURF      O   4860     -0.550     15.999   ;
  4861       OC23      1   SURF      O   4861     -0.550     15.999   ;
  4862        SC4      1   SURF     Si   4862      1.100     28.086   ;
  4863       OC23      1   SURF      O   4863     -0.550     15.999   ;
  4864       OC23      1   SURF      O   4864     -0.550     15.999   ;
  4865       OC24      1   SURF      O   4865     -0.675     15.999   ;
  4866       OC24      1   SURF      O   4866     -0.675     15.999   ;
  4867        SC4      1   SURF     Si   4867      1.100     28.086   ;
  4868       OC23      1   SURF      O   4868     -0.550     15.999   ;
  4869       OC24      1   SURF      O   4869     -0.675     15.999   ;
  4870       OC23      1   SURF      O   4870     -0.550     15.999   ;
  4871       OC24      1   SURF      O   4871     -0.675     15.999   ;
  4872       OC24      1   SURF      O   4872     -0.675     15.999   ;
  4873        SC4      1   SURF     Si   4873      1.100     28.086   ;
  4874       OC23      1   SURF      O   4874     -0.550     15.999   ;
  4875       OC24      1   SURF      O   4875     -0.675     15.999   ;
  4876        SC4      1   SURF     Si   4876      1.100     28.086   ;
  4877       OC24      1   SURF      O   4877     -0.675     15.999   ;
  4878       OC24      1   SURF      O   4878     -0.675     15.999   ;
  4879       OC24      1   SURF      O   4879     -0.675     15.999   ;
  4880       OC24      1   SURF      O   4880     -0.675     15.999   ;
  4881       OC24      1   SURF      O   4881     -0.675     15.999   ;
  4882       OC24      1   SURF      O   4882     -0.675     15.999   ;
  4883       OC24      1   SURF      O   4883     -0.675     15.999   ;
  4884       OC24      1   SURF      O   4884     -0.675     15.999   ;
  4885       OC24      1   SURF      O   4885     -0.675     15.999   ;
  4886       OC24      1   SURF      O   4886     -0.675     15.999   ;
  4887       OC24      1   SURF      O   4887     -0.675     15.999   ;
  4888        SC4      1   SURF     Si   4888      1.100     28.086   ;
  4889       OC23      1   SURF      O   4889     -0.550     15.999   ;
  4890       OC24      1   SURF      O   4890     -0.675     15.999   ;
  4891       OC23      1   SURF      O   4891     -0.550     15.999   ;
  4892       OC24      1   SURF      O   4892     -0.675     15.999   ;
  4893        SC4      1   SURF     Si   4893      1.100     28.086   ;
  4894       OC23      1   SURF      O   4894     -0.550     15.999   ;
  4895       OC24      1   SURF      O   4895     -0.675     15.999   ;
  4896        SC4      1   SURF     Si   4896      1.100     28.086   ;
  4897       OC24      1   SURF      O   4897     -0.675     15.999   ;
  4898        SC4      1   SURF     Si   4898      1.100     28.086   ;
  4899       OC23      1   SURF      O   4899     -0.550     15.999   ;
  4900       OC23      1   SURF      O   4900     -0.550     15.999   ;
  4901       OC23      1   SURF      O   4901     -0.550     15.999   ;
  4902       OC24      1   SURF      O   4902     -0.675     15.999   ;
  4903        SC4      1   SURF     Si   4903      1.100     28.086   ;
  4904       OC23      1   SURF      O   4904     -0.550     15.999   ;
  4905       OC23      1   SURF      O   4905     -0.550     15.999   ;
  4906        SC4      1   SURF     Si   4906      1.100     28.086   ;
  4907       OC23      1   SURF      O   4907     -0.550     15.999   ;
  4908       OC24      1   SURF      O   4908     -0.675     15.999   ;
  4909        SC4      1   SURF     Si   4909      1.100     28.086   ;
  4910       OC23      1   SURF      O   4910     -0.550     15.999   ;
  4911       OC24      1   SURF      O   4911     -0.675     15.999   ;
  4912       OC24      1   SURF      O   4912     -0.675     15.999   ;
  4913        SC4      1   SURF     Si   4913      1.100     28.086   ;
  4914       OC23      1   SURF      O   4914     -0.550     15.999   ;
  4915        SC4      1   SURF     Si   4915      1.100     28.086   ;
  4916       OC23      1   SURF      O   4916     -0.550     15.999   ;
  4917       OC23      1   SURF      O   4917     -0.550     15.999   ;
  4918       OC23      1   SURF      O   4918     -0.550     15.999   ;
  4919       OC23      1   SURF      O   4919     -0.550     15.999   ;
  4920        SC4      1   SURF     Si   4920      1.100     28.086   ;
  4921       OC23      1   SURF      O   4921     -0.550     15.999   ;
  4922       OC23      1   SURF      O   4922     -0.550     15.999   ;
  4923        SC4      1   SURF     Si   4923      1.100     28.086   ;
  4924       OC23      1   SURF      O   4924     -0.550     15.999   ;
  4925       OC23      1   SURF      O   4925     -0.550     15.999   ;
  4926        SC4      1   SURF     Si   4926      1.100     28.086   ;
  4927       OC23      1   SURF      O   4927     -0.550     15.999   ;
  4928       OC24      1   SURF      O   4928     -0.675     15.999   ;
  4929       OC24      1   SURF      O   4929     -0.675     15.999   ;
  4930        SC4      1   SURF     Si   4930      1.100     28.086   ;
  4931       OC23      1   SURF      O   4931     -0.550     15.999   ;
  4932        SC4      1   SURF     Si   4932      1.100     28.086   ;
  4933       OC23      1   SURF      O   4933     -0.550     15.999   ;
  4934       OC23      1   SURF      O   4934     -0.550     15.999   ;
  4935       OC23      1   SURF      O   4935     -0.550     15.999   ;
  4936       OC23      1   SURF      O   4936     -0.550     15.999   ;
  4937        SC4      1   SURF     Si   4937      1.100     28.086   ;
  4938       OC23      1   SURF      O   4938     -0.550     15.999   ;
  4939       OC23      1   SURF      O   4939     -0.550     15.999   ;
  4940        SC4      1   SURF     Si   4940      1.100     28.086   ;
  4941       OC23      1   SURF      O   4941     -0.550     15.999   ;
  4942       OC23      1   SURF      O   4942     -0.550     15.999   ;
  4943        SC4      1   SURF     Si   4943      1.100     28.086   ;
  4944       OC23      1   SURF      O   4944     -0.550     15.999   ;
  4945       OC24      1   SURF      O   4945     -0.675     15.999   ;
  4946       OC24      1   SURF      O   4946     -0.675     15.999   ;
  4947        SC4      1   SURF     Si   4947      1.100     28.086   ;
  4948       OC23      1   SURF      O   4948     -0.550     15.999   ;
  4949        SC4      1   SURF     Si   4949      1.100     28.086   ;
  4950       OC23      1   SURF      O   4950     -0.550     15.999   ;
  4951       OC23      1   SURF      O   4951     -0.550     15.999   ;
  4952       OC23      1   SURF      O   4952     -0.550     15.999   ;
  4953       OC23      1   SURF      O   4953     -0.550     15.999   ;
  4954        SC4      1   SURF     Si   4954      1.100     28.086   ;
  4955       OC23      1   SURF      O   4955     -0.550     15.999   ;
  4956       OC23      1   SURF      O   4956     -0.550     15.999   ;
  4957        SC4      1   SURF     Si   4957      1.100     28.086   ;
  4958       OC23      1   SURF      O   4958     -0.550     15.999   ;
  4959       OC23      1   SURF      O   4959     -0.550     15.999   ;
  4960        SC4      1   SURF     Si   4960      1.100     28.086   ;
  4961       OC23      1   SURF      O   4961     -0.550     15.999   ;
  4962       OC24      1   SURF      O   4962     -0.675     15.999   ;
  4963       OC24      1   SURF      O   4963     -0.675     15.999   ;
  4964        SC4      1   SURF     Si   4964      1.100     28.086   ;
  4965       OC23      1   SURF      O   4965     -0.550     15.999   ;
  4966        SC4      1   SURF     Si   4966      1.100     28.086   ;
  4967       OC23      1   SURF      O   4967     -0.550     15.999   ;
  4968       OC23      1   SURF      O   4968     -0.550     15.999   ;
  4969       OC23      1   SURF      O   4969     -0.550     15.999   ;
  4970       OC23      1   SURF      O   4970     -0.550     15.999   ;
  4971        SC4      1   SURF     Si   4971      1.100     28.086   ;
  4972       OC23      1   SURF      O   4972     -0.550     15.999   ;
  4973       OC23      1   SURF      O   4973     -0.550     15.999   ;
  4974        SC4      1   SURF     Si   4974      1.100     28.086   ;
  4975       OC23      1   SURF      O   4975     -0.550     15.999   ;
  4976       OC23      1   SURF      O   4976     -0.550     15.999   ;
  4977        SC4      1   SURF     Si   4977      1.100     28.086   ;
  4978       OC23      1   SURF      O   4978     -0.550     15.999   ;
  4979       OC24      1   SURF      O   4979     -0.675     15.999   ;
  4980       OC24      1   SURF      O   4980     -0.675     15.999   ;
  4981        SC4      1   SURF     Si   4981      1.100     28.086   ;
  4982       OC23      1   SURF      O   4982     -0.550     15.999   ;
  4983        SC4      1   SURF     Si   4983      1.100     28.086   ;
  4984       OC23      1   SURF      O   4984     -0.550     15.999   ;
  4985       OC23      1   SURF      O   4985     -0.550     15.999   ;
  4986       OC23      1   SURF      O   4986     -0.550     15.999   ;
  4987       OC23      1   SURF      O   4987     -0.550     15.999   ;
  4988        SC4      1   SURF     Si   4988      1.100     28.086   ;
  4989       OC23      1   SURF      O   4989     -0.550     15.999   ;
  4990       OC23      1   SURF      O   4990     -0.550     15.999   ;
  4991        SC4      1   SURF     Si   4991      1.100     28.086   ;
  4992       OC23      1   SURF      O   4992     -0.550     15.999   ;
  4993       OC23      1   SURF      O   4993     -0.550     15.999   ;
  4994        SC4      1   SURF     Si   4994      1.100     28.086   ;
  4995       OC23      1   SURF      O   4995     -0.550     15.999   ;
  4996       OC24      1   SURF      O   4996     -0.675     15.999   ;
  4997       OC24      1   SURF      O   4997     -0.675     15.999   ;
  4998        SC4      1   SURF     Si   4998      1.100     28.086   ;
  4999       OC23      1   SURF      O   4999     -0.550     15.999   ;
  5000        SC4      1   SURF     Si   5000      1.100     28.086   ;
  5001       OC23      1   SURF      O   5001     -0.550     15.999   ;
  5002       OC23      1   SURF      O   5002     -0.550     15.999   ;
  5003       OC23      1   SURF      O   5003     -0.550     15.999   ;
  5004       OC23      1   SURF      O   5004     -0.550     15.999   ;
  5005        SC4      1   SURF     Si   5005      1.100     28.086   ;
  5006       OC23      1   SURF      O   5006     -0.550     15.999   ;
  5007       OC23      1   SURF      O   5007     -0.550     15.999   ;
  5008        SC4      1   SURF     Si   5008      1.100     28.086   ;
  5009       OC23      1   SURF      O   5009     -0.550     15.999   ;
  5010       OC23      1   SURF      O   5010     -0.550     15.999   ;
  5011        SC4      1   SURF     Si   5011      1.100     28.086   ;
  5012       OC23      1   SURF      O   5012     -0.550     15.999   ;
  5013       OC24      1   SURF      O   5013     -0.675     15.999   ;
  5014       OC24      1   SURF      O   5014     -0.675     15.999   ;
  5015        SC4      1   SURF     Si   5015      1.100     28.086   ;
  5016       OC23      1   SURF      O   5016     -0.550     15.999   ;
  5017        SC4      1   SURF     Si   5017      1.100     28.086   ;
  5018       OC23      1   SURF      O   5018     -0.550     15.999   ;
  5019       OC23      1   SURF      O   5019     -0.550     15.999   ;
  5020       OC23      1   SURF      O   5020     -0.550     15.999   ;
  5021       OC23      1   SURF      O   5021     -0.550     15.999   ;
  5022        SC4      1   SURF     Si   5022      1.100     28.086   ;
  5023       OC23      1   SURF      O   5023     -0.550     15.999   ;
  5024       OC23      1   SURF      O   5024     -0.550     15.999   ;
  5025        SC4      1   SURF     Si   5025      1.100     28.086   ;
  5026       OC23      1   SURF      O   5026     -0.550     15.999   ;
  5027       OC23      1   SURF      O   5027     -0.550     15.999   ;
  5028        SC4      1   SURF     Si   5028      1.100     28.086   ;
  5029       OC23      1   SURF      O   5029     -0.550     15.999   ;
  5030       OC24      1   SURF      O   5030     -0.675     15.999   ;
  5031       OC24      1   SURF      O   5031     -0.675     15.999   ;
  5032        SC4      1   SURF     Si   5032      1.100     28.086   ;
  5033       OC23      1   SURF      O   5033     -0.550     15.999   ;
  5034        SC4      1   SURF     Si   5034      1.100     28.086   ;
  5035       OC23      1   SURF      O   5035     -0.550     15.999   ;
  5036       OC23      1   SURF      O   5036     -0.550     15.999   ;
  5037       OC23      1   SURF      O   5037     -0.550     15.999   ;
  5038       OC23      1   SURF      O   5038     -0.550     15.999   ;
  5039        SC4      1   SURF     Si   5039      1.100     28.086   ;
  5040       OC23      1   SURF      O   5040     -0.550     15.999   ;
  5041        SC4      1   SURF     Si   5041      1.100     28.086   ;
  5042       OC23      1   SURF      O   5042     -0.550     15.999   ;
  5043       OC23      1   SURF      O   5043     -0.550     15.999   ;
  5044       OC23      1   SURF      O   5044     -0.550     15.999   ;
  5045       OC23      1   SURF      O   5045     -0.550     15.999   ;
  5046        SC4      1   SURF     Si   5046      1.100     28.086   ;
  5047       OC23      1   SURF      O   5047     -0.550     15.999   ;
  5048       OC23      1   SURF      O   5048     -0.550     15.999   ;
  5049        SC4      1   SURF     Si   5049      1.100     28.086   ;
  5050       OC23      1   SURF      O   5050     -0.550     15.999   ;
  5051        SC4      1   SURF     Si   5051      1.100     28.086   ;
  5052       OC23      1   SURF      O   5052     -0.550     15.999   ;
  5053       OC24      1   SURF      O   5053     -0.675     15.999   ;
  5054       OC24      1   SURF      O   5054     -0.675     15.999   ;
  5055       OC23      1   SURF      O   5055     -0.550     15.999   ;
  5056        SC4      1   SURF     Si   5056      1.100     28.086   ;
  5057       OC23      1   SURF      O   5057     -0.550     15.999   ;
  5058       OC24      1   SURF      O   5058     -0.675     15.999   ;
  5059       OC24      1   SURF      O   5059     -0.675     15.999   ;
  5060       OC23      1   SURF      O   5060     -0.550     15.999   ;
  5061        SC4      1   SURF     Si   5061      1.100     28.086   ;
  5062       OC23      1   SURF      O   5062     -0.550     15.999   ;
  5063       OC23      1   SURF      O   5063     -0.550     15.999   ;
  5064        SC4      1   SURF     Si   5064      1.100     28.086   ;
  5065       OC23      1   SURF      O   5065     -0.550     15.999   ;
  5066        SC4      1   SURF     Si   5066      1.100     28.086   ;
  5067       OC23      1   SURF      O   5067     -0.550     15.999   ;
  5068        SC4      1   SURF     Si   5068      1.100     28.086   ;
  5069       OC23      1   SURF      O   5069     -0.550     15.999   ;
  5070       OC23      1   SURF      O   5070     -0.550     15.999   ;
  5071       OC23      1   SURF      O   5071     -0.550     15.999   ;
  5072       OC23      1   SURF      O   5072     -0.550     15.999   ;
  5073        SC4      1   SURF     Si   5073      1.100     28.086   ;
  5074       OC23      1   SURF      O   5074     -0.550     15.999   ;
  5075       OC23      1   SURF      O   5075     -0.550     15.999   ;
  5076        SC4      1   SURF     Si   5076      1.100     28.086   ;
  5077       OC23      1   SURF      O   5077     -0.550     15.999   ;
  5078       OC23      1   SURF      O   5078     -0.550     15.999   ;
  5079        SC4      1   SURF     Si   5079      1.100     28.086   ;
  5080       OC23      1   SURF      O   5080     -0.550     15.999   ;
  5081       OC24      1   SURF      O   5081     -0.675     15.999   ;
  5082       OC24      1   SURF      O   5082     -0.675     15.999   ;
  5083        SC4      1   SURF     Si   5083      1.100     28.086   ;
  5084       OC23      1   SURF      O   5084     -0.550     15.999   ;
  5085        SC4      1   SURF     Si   5085      1.100     28.086   ;
  5086       OC23      1   SURF      O   5086     -0.550     15.999   ;
  5087       OC23      1   SURF      O   5087     -0.550     15.999   ;
  5088       OC23      1   SURF      O   5088     -0.550     15.999   ;
  5089       OC23      1   SURF      O   5089     -0.550     15.999   ;
  5090        SC4      1   SURF     Si   5090      1.100     28.086   ;
  5091       OC23      1   SURF      O   5091     -0.550     15.999   ;
  5092       OC23      1   SURF      O   5092     -0.550     15.999   ;
  5093        SC4      1   SURF     Si   5093      1.100     28.086   ;
  5094       OC23      1   SURF      O   5094     -0.550     15.999   ;
  5095       OC23      1   SURF      O   5095     -0.550     15.999   ;
  5096        SC4      1   SURF     Si   5096      1.100     28.086   ;
  5097       OC23      1   SURF      O   5097     -0.550     15.999   ;
  5098       OC24      1   SURF      O   5098     -0.675     15.999   ;
  5099       OC24      1   SURF      O   5099     -0.675     15.999   ;
  5100        SC4      1   SURF     Si   5100      1.100     28.086   ;
  5101       OC23      1   SURF      O   5101     -0.550     15.999   ;
  5102        SC4      1   SURF     Si   5102      1.100     28.086   ;
  5103       OC23      1   SURF      O   5103     -0.550     15.999   ;
  5104       OC23      1   SURF      O   5104     -0.550     15.999   ;
  5105       OC23      1   SURF      O   5105     -0.550     15.999   ;
  5106       OC23      1   SURF      O   5106     -0.550     15.999   ;
  5107        SC4      1   SURF     Si   5107      1.100     28.086   ;
  5108       OC23      1   SURF      O   5108     -0.550     15.999   ;
  5109       OC23      1   SURF      O   5109     -0.550     15.999   ;
  5110        SC4      1   SURF     Si   5110      1.100     28.086   ;
  5111       OC23      1   SURF      O   5111     -0.550     15.999   ;
  5112       OC23      1   SURF      O   5112     -0.550     15.999   ;
  5113        SC4      1   SURF     Si   5113      1.100     28.086   ;
  5114       OC23      1   SURF      O   5114     -0.550     15.999   ;
  5115       OC24      1   SURF      O   5115     -0.675     15.999   ;
  5116       OC24      1   SURF      O   5116     -0.675     15.999   ;
  5117        SC4      1   SURF     Si   5117      1.100     28.086   ;
  5118       OC23      1   SURF      O   5118     -0.550     15.999   ;
  5119        SC4      1   SURF     Si   5119      1.100     28.086   ;
  5120       OC23      1   SURF      O   5120     -0.550     15.999   ;
  5121       OC23      1   SURF      O   5121     -0.550     15.999   ;
  5122       OC23      1   SURF      O   5122     -0.550     15.999   ;
  5123       OC23      1   SURF      O   5123     -0.550     15.999   ;
  5124        SC4      1   SURF     Si   5124      1.100     28.086   ;
  5125       OC23      1   SURF      O   5125     -0.550     15.999   ;
  5126       OC23      1   SURF      O   5126     -0.550     15.999   ;
  5127        SC4      1   SURF     Si   5127      1.100     28.086   ;
  5128       OC23      1   SURF      O   5128     -0.550     15.999   ;
  5129       OC23      1   SURF      O   5129     -0.550     15.999   ;
  5130        SC4      1   SURF     Si   5130      1.100     28.086   ;
  5131       OC23      1   SURF      O   5131     -0.550     15.999   ;
  5132       OC24      1   SURF      O   5132     -0.675     15.999   ;
  5133       OC24      1   SURF      O   5133     -0.675     15.999   ;
  5134        SC4      1   SURF     Si   5134      1.100     28.086   ;
  5135       OC23      1   SURF      O   5135     -0.550     15.999   ;
  5136        SC4      1   SURF     Si   5136      1.100     28.086   ;
  5137       OC23      1   SURF      O   5137     -0.550     15.999   ;
  5138       OC23      1   SURF      O   5138     -0.550     15.999   ;
  5139       OC23      1   SURF      O   5139     -0.550     15.999   ;
  5140       OC23      1   SURF      O   5140     -0.550     15.999   ;
  5141        SC4      1   SURF     Si   5141      1.100     28.086   ;
  5142       OC23      1   SURF      O   5142     -0.550     15.999   ;
  5143       OC23      1   SURF      O   5143     -0.550     15.999   ;
  5144        SC4      1   SURF     Si   5144      1.100     28.086   ;
  5145       OC23      1   SURF      O   5145     -0.550     15.999   ;
  5146       OC23      1   SURF      O   5146     -0.550     15.999   ;
  5147        SC4      1   SURF     Si   5147      1.100     28.086   ;
  5148       OC23      1   SURF      O   5148     -0.550     15.999   ;
  5149       OC24      1   SURF      O   5149     -0.675     15.999   ;
  5150       OC24      1   SURF      O   5150     -0.675     15.999   ;
  5151        SC4      1   SURF     Si   5151      1.100     28.086   ;
  5152       OC23      1   SURF      O   5152     -0.550     15.999   ;
  5153        SC4      1   SURF     Si   5153      1.100     28.086   ;
  5154       OC23      1   SURF      O   5154     -0.550     15.999   ;
  5155       OC23      1   SURF      O   5155     -0.550     15.999   ;
  5156       OC23      1   SURF      O   5156     -0.550     15.999   ;
  5157       OC23      1   SURF      O   5157     -0.550     15.999   ;
  5158        SC4      1   SURF     Si   5158      1.100     28.086   ;
  5159       OC23      1   SURF      O   5159     -0.550     15.999   ;
  5160       OC23      1   SURF      O   5160     -0.550     15.999   ;
  5161        SC4      1   SURF     Si   5161      1.100     28.086   ;
  5162       OC23      1   SURF      O   5162     -0.550     15.999   ;
  5163       OC23      1   SURF      O   5163     -0.550     15.999   ;
  5164        SC4      1   SURF     Si   5164      1.100     28.086   ;
  5165       OC23      1   SURF      O   5165     -0.550     15.999   ;
  5166       OC24      1   SURF      O   5166     -0.675     15.999   ;
  5167       OC24      1   SURF      O   5167     -0.675     15.999   ;
  5168        SC4      1   SURF     Si   5168      1.100     28.086   ;
  5169       OC23      1   SURF      O   5169     -0.550     15.999   ;
  5170        SC4      1   SURF     Si   5170      1.100     28.086   ;
  5171       OC23      1   SURF      O   5171     -0.550     15.999   ;
  5172       OC23      1   SURF      O   5172     -0.550     15.999   ;
  5173       OC23      1   SURF      O   5173     -0.550     15.999   ;
  5174       OC23      1   SURF      O   5174     -0.550     15.999   ;
  5175        SC4      1   SURF     Si   5175      1.100     28.086   ;
  5176       OC23      1   SURF      O   5176     -0.550     15.999   ;
  5177       OC23      1   SURF      O   5177     -0.550     15.999   ;
  5178        SC4      1   SURF     Si   5178      1.100     28.086   ;
  5179       OC23      1   SURF      O   5179     -0.550     15.999   ;
  5180       OC23      1   SURF      O   5180     -0.550     15.999   ;
  5181        SC4      1   SURF     Si   5181      1.100     28.086   ;
  5182       OC23      1   SURF      O   5182     -0.550     15.999   ;
  5183       OC24      1   SURF      O   5183     -0.675     15.999   ;
  5184       OC24      1   SURF      O   5184     -0.675     15.999   ;
  5185        SC4      1   SURF     Si   5185      1.100     28.086   ;
  5186       OC23      1   SURF      O   5186     -0.550     15.999   ;
  5187        SC4      1   SURF     Si   5187      1.100     28.086   ;
  5188       OC23      1   SURF      O   5188     -0.550     15.999   ;
  5189       OC23      1   SURF      O   5189     -0.550     15.999   ;
  5190       OC23      1   SURF      O   5190     -0.550     15.999   ;
  5191       OC23      1   SURF      O   5191     -0.550     15.999   ;
  5192        SC4      1   SURF     Si   5192      1.100     28.086   ;
  5193       OC23      1   SURF      O   5193     -0.550     15.999   ;
  5194       OC23      1   SURF      O   5194     -0.550     15.999   ;
  5195        SC4      1   SURF     Si   5195      1.100     28.086   ;
  5196       OC23      1   SURF      O   5196     -0.550     15.999   ;
  5197       OC23      1   SURF      O   5197     -0.550     15.999   ;
  5198        SC4      1   SURF     Si   5198      1.100     28.086   ;
  5199       OC23      1   SURF      O   5199     -0.550     15.999   ;
  5200       OC24      1   SURF      O   5200     -0.675     15.999   ;
  5201       OC24      1   SURF      O   5201     -0.675     15.999   ;
  5202        SC4      1   SURF     Si   5202      1.100     28.086   ;
  5203       OC23      1   SURF      O   5203     -0.550     15.999   ;
  5204        SC4      1   SURF     Si   5204      1.100     28.086   ;
  5205       OC23      1   SURF      O   5205     -0.550     15.999   ;
  5206       OC23      1   SURF      O   5206     -0.550     15.999   ;
  5207       OC23      1   SURF      O   5207     -0.550     15.999   ;
  5208       OC23      1   SURF      O   5208     -0.550     15.999   ;
  5209        SC4      1   SURF     Si   5209      1.100     28.086   ;
  5210       OC23      1   SURF      O   5210     -0.550     15.999   ;
  5211       OC23      1   SURF      O   5211     -0.550     15.999   ;
  5212        SC4      1   SURF     Si   5212      1.100     28.086   ;
  5213       OC23      1   SURF      O   5213     -0.550     15.999   ;
  5214       OC23      1   SURF      O   5214     -0.550     15.999   ;
  5215        SC4      1   SURF     Si   5215      1.100     28.086   ;
  5216       OC23      1   SURF      O   5216     -0.550     15.999   ;
  5217       OC24      1   SURF      O   5217     -0.675     15.999   ;
  5218       OC24      1   SURF      O   5218     -0.675     15.999   ;
  5219        SC4      1   SURF     Si   5219      1.100     28.086   ;
  5220       OC24      1   SURF      O   5220     -0.675     15.999   ;
  5221        SC4      1   SURF     Si   5221      1.100     28.086   ;
  5222       OC23      1   SURF      O   5222     -0.550     15.999   ;
  5223       OC23      1   SURF      O   5223     -0.550     15.999   ;
  5224       OC23      1   SURF      O   5224     -0.550     15.999   ;
  5225       OC23      1   SURF      O   5225     -0.550     15.999   ;
  5226       OC24      1   SURF      O   5226     -0.675     15.999   ;
  5227       OC24      1   SURF      O   5227     -0.675     15.999   ;
  5228        SC4      1   SURF     Si   5228      1.100     28.086   ;
  5229       OC23      1   SURF      O   5229     -0.550     15.999   ;
  5230       OC23      1   SURF      O   5230     -0.550     15.999   ;
  5231        SC4      1   SURF     Si   5231      1.100     28.086   ;
  5232       OC23      1   SURF      O   5232     -0.550     15.999   ;
  5233       OC24      1   SURF      O   5233     -0.675     15.999   ;
  5234       OC24      1   SURF      O   5234     -0.675     15.999   ;
  5235        SC4      1   SURF     Si   5235      1.100     28.086   ;
  5236       OC24      1   SURF      O   5236     -0.675     15.999   ;
  5237        SC4      1   SURF     Si   5237      1.100     28.086   ;
  5238       OC23      1   SURF      O   5238     -0.550     15.999   ;
  5239       OC23      1   SURF      O   5239     -0.550     15.999   ;
  5240       OC23      1   SURF      O   5240     -0.550     15.999   ;
  5241        SC4      1   SURF     Si   5241      1.100     28.086   ;
  5242       OC24      1   SURF      O   5242     -0.675     15.999   ;
  5243       OC23      1   SURF      O   5243     -0.550     15.999   ;
  5244        SC4      1   SURF     Si   5244      1.100     28.086   ;
  5245       OC23      1   SURF      O   5245     -0.550     15.999   ;
  5246       OC23      1   SURF      O   5246     -0.550     15.999   ;
  5247       OC24      1   SURF      O   5247     -0.675     15.999   ;
  5248       OC24      1   SURF      O   5248     -0.675     15.999   ;
  5249        SC4      1   SURF     Si   5249      1.100     28.086   ;
  5250       OC23      1   SURF      O   5250     -0.550     15.999   ;
  5251       OC24      1   SURF      O   5251     -0.675     15.999   ;
  5252       OC23      1   SURF      O   5252     -0.550     15.999   ;
  5253       OC23      1   SURF      O   5253     -0.550     15.999   ;
  5254       OC24      1   SURF      O   5254     -0.675     15.999   ;
  5255       OC24      1   SURF      O   5255     -0.675     15.999   ;
  5256        SC4      1   SURF     Si   5256      1.100     28.086   ;
  5257       OC23      1   SURF      O   5257     -0.550     15.999   ;
  5258       OC24      1   SURF      O   5258     -0.675     15.999   ;
  5259        SC4      1   SURF     Si   5259      1.100     28.086   ;
  5260       OC24      1   SURF      O   5260     -0.675     15.999   ;
  5261        SC4      1   SURF     Si   5261      1.100     28.086   ;
  5262       OC23      1   SURF      O   5262     -0.550     15.999   ;
  5263       OC23      1   SURF      O   5263     -0.550     15.999   ;
  5264       OC23      1   SURF      O   5264     -0.550     15.999   ;
  5265        SC4      1   SURF     Si   5265      1.100     28.086   ;
  5266       OC24      1   SURF      O   5266     -0.675     15.999   ;
  5267       OC23      1   SURF      O   5267     -0.550     15.999   ;
  5268        SC4      1   SURF     Si   5268      1.100     28.086   ;
  5269       OC23      1   SURF      O   5269     -0.550     15.999   ;
  5270       OC24      1   SURF      O   5270     -0.675     15.999   ;
  5271        SC4      1   SURF     Si   5271      1.100     28.086   ;
  5272       OC23      1   SURF      O   5272     -0.550     15.999   ;
  5273       OC24      1   SURF      O   5273     -0.675     15.999   ;
  5274       OC24      1   SURF      O   5274     -0.675     15.999   ;
  5275        SC4      1   SURF     Si   5275      1.100     28.086   ;
  5276       OC24      1   SURF      O   5276     -0.675     15.999   ;
  5277        SC4      1   SURF     Si   5277      1.100     28.086   ;
  5278       OC23      1   SURF      O   5278     -0.550     15.999   ;
  5279       OC23      1   SURF      O   5279     -0.550     15.999   ;
  5280       OC23      1   SURF      O   5280     -0.550     15.999   ;
  5281       OC23      1   SURF      O   5281     -0.550     15.999   ;
  5282        SC4      1   SURF     Si   5282      1.100     28.086   ;
  5283       OC23      1   SURF      O   5283     -0.550     15.999   ;
  5284       OC23      1   SURF      O   5284     -0.550     15.999   ;
  5285        SC4      1   SURF     Si   5285      1.100     28.086   ;
  5286       OC23      1   SURF      O   5286     -0.550     15.999   ;
  5287       OC23      1   SURF      O   5287     -0.550     15.999   ;
  5288        SC4      1   SURF     Si   5288      1.100     28.086   ;
  5289       OC23      1   SURF      O   5289     -0.550     15.999   ;
  5290       OC24      1   SURF      O   5290     -0.675     15.999   ;
  5291       OC24      1   SURF      O   5291     -0.675     15.999   ;
  5292        SC4      1   SURF     Si   5292      1.100     28.086   ;
  5293       OC23      1   SURF      O   5293     -0.550     15.999   ;
  5294        SC4      1   SURF     Si   5294      1.100     28.086   ;
  5295       OC23      1   SURF      O   5295     -0.550     15.999   ;
  5296       OC23      1   SURF      O   5296     -0.550     15.999   ;
  5297       OC23      1   SURF      O   5297     -0.550     15.999   ;
  5298       OC23      1   SURF      O   5298     -0.550     15.999   ;
  5299        SC4      1   SURF     Si   5299      1.100     28.086   ;
  5300       OC23      1   SURF      O   5300     -0.550     15.999   ;
  5301       OC23      1   SURF      O   5301     -0.550     15.999   ;
  5302        SC4      1   SURF     Si   5302      1.100     28.086   ;
  5303       OC23      1   SURF      O   5303     -0.550     15.999   ;
  5304       OC23      1   SURF      O   5304     -0.550     15.999   ;
  5305        SC4      1   SURF     Si   5305      1.100     28.086   ;
  5306       OC23      1   SURF      O   5306     -0.550     15.999   ;
  5307       OC24      1   SURF      O   5307     -0.675     15.999   ;
  5308       OC24      1   SURF      O   5308     -0.675     15.999   ;
  5309        SC4      1   SURF     Si   5309      1.100     28.086   ;
  5310       OC23      1   SURF      O   5310     -0.550     15.999   ;
  5311        SC4      1   SURF     Si   5311      1.100     28.086   ;
  5312       OC23      1   SURF      O   5312     -0.550     15.999   ;
  5313       OC23      1   SURF      O   5313     -0.550     15.999   ;
  5314       OC23      1   SURF      O   5314     -0.550     15.999   ;
  5315       OC23      1   SURF      O   5315     -0.550     15.999   ;
  5316        SC4      1   SURF     Si   5316      1.100     28.086   ;
  5317       OC23      1   SURF      O   5317     -0.550     15.999   ;
  5318       OC23      1   SURF      O   5318     -0.550     15.999   ;
  5319        SC4      1   SURF     Si   5319      1.100     28.086   ;
  5320       OC23      1   SURF      O   5320     -0.550     15.999   ;
  5321       OC23      1   SURF      O   5321     -0.550     15.999   ;
  5322        SC4      1   SURF     Si   5322      1.100     28.086   ;
  5323       OC23      1   SURF      O   5323     -0.550     15.999   ;
  5324       OC24      1   SURF      O   5324     -0.675     15.999   ;
  5325       OC24      1   SURF      O   5325     -0.675     15.999   ;
  5326        SC4      1   SURF     Si   5326      1.100     28.086   ;
  5327       OC23      1   SURF      O   5327     -0.550     15.999   ;
  5328        SC4      1   SURF     Si   5328      1.100     28.086   ;
  5329       OC23      1   SURF      O   5329     -0.550     15.999   ;
  5330       OC23      1   SURF      O   5330     -0.550     15.999   ;
  5331       OC23      1   SURF      O   5331     -0.550     15.999   ;
  5332       OC23      1   SURF      O   5332     -0.550     15.999   ;
  5333        SC4      1   SURF     Si   5333      1.100     28.086   ;
  5334       OC23      1   SURF      O   5334     -0.550     15.999   ;
  5335       OC23      1   SURF      O   5335     -0.550     15.999   ;
  5336        SC4      1   SURF     Si   5336      1.100     28.086   ;
  5337       OC23      1   SURF      O   5337     -0.550     15.999   ;
  5338       OC23      1   SURF      O   5338     -0.550     15.999   ;
  5339        SC4      1   SURF     Si   5339      1.100     28.086   ;
  5340       OC23      1   SURF      O   5340     -0.550     15.999   ;
  5341       OC24      1   SURF      O   5341     -0.675     15.999   ;
  5342       OC24      1   SURF      O   5342     -0.675     15.999   ;
  5343        SC4      1   SURF     Si   5343      1.100     28.086   ;
  5344       OC23      1   SURF      O   5344     -0.550     15.999   ;
  5345        SC4      1   SURF     Si   5345      1.100     28.086   ;
  5346       OC23      1   SURF      O   5346     -0.550     15.999   ;
  5347       OC23      1   SURF      O   5347     -0.550     15.999   ;
  5348       OC23      1   SURF      O   5348     -0.550     15.999   ;
  5349       OC23      1   SURF      O   5349     -0.550     15.999   ;
  5350        SC4      1   SURF     Si   5350      1.100     28.086   ;
  5351       OC23      1   SURF      O   5351     -0.550     15.999   ;
  5352       OC23      1   SURF      O   5352     -0.550     15.999   ;
  5353        SC4      1   SURF     Si   5353      1.100     28.086   ;
  5354       OC23      1   SURF      O   5354     -0.550     15.999   ;
  5355       OC23      1   SURF      O   5355     -0.550     15.999   ;
  5356        SC4      1   SURF     Si   5356      1.100     28.086   ;
  5357       OC23      1   SURF      O   5357     -0.550     15.999   ;
  5358       OC24      1   SURF      O   5358     -0.675     15.999   ;
  5359       OC24      1   SURF      O   5359     -0.675     15.999   ;
  5360        SC4      1   SURF     Si   5360      1.100     28.086   ;
  5361       OC23      1   SURF      O   5361     -0.550     15.999   ;
  5362        SC4      1   SURF     Si   5362      1.100     28.086   ;
  5363       OC23      1   SURF      O   5363     -0.550     15.999   ;
  5364       OC23      1   SURF      O   5364     -0.550     15.999   ;
  5365       OC23      1   SURF      O   5365     -0.550     15.999   ;
  5366       OC23      1   SURF      O   5366     -0.550     15.999   ;
  5367        SC4      1   SURF     Si   5367      1.100     28.086   ;
  5368       OC23      1   SURF      O   5368     -0.550     15.999   ;
  5369       OC23      1   SURF      O   5369     -0.550     15.999   ;
  5370        SC4      1   SURF     Si   5370      1.100     28.086   ;
  5371       OC23      1   SURF      O   5371     -0.550     15.999   ;
  5372       OC23      1   SURF      O   5372     -0.550     15.999   ;
  5373        SC4      1   SURF     Si   5373      1.100     28.086   ;
  5374       OC23      1   SURF      O   5374     -0.550     15.999   ;
  5375       OC24      1   SURF      O   5375     -0.675     15.999   ;
  5376       OC24      1   SURF      O   5376     -0.675     15.999   ;
  5377        SC4      1   SURF     Si   5377      1.100     28.086   ;
  5378       OC23      1   SURF      O   5378     -0.550     15.999   ;
  5379        SC4      1   SURF     Si   5379      1.100     28.086   ;
  5380       OC23      1   SURF      O   5380     -0.550     15.999   ;
  5381       OC23      1   SURF      O   5381     -0.550     15.999   ;
  5382       OC23      1   SURF      O   5382     -0.550     15.999   ;
  5383       OC23      1   SURF      O   5383     -0.550     15.999   ;
  5384        SC4      1   SURF     Si   5384      1.100     28.086   ;
  5385       OC23      1   SURF      O   5385     -0.550     15.999   ;
  5386       OC23      1   SURF      O   5386     -0.550     15.999   ;
  5387        SC4      1   SURF     Si   5387      1.100     28.086   ;
  5388       OC23      1   SURF      O   5388     -0.550     15.999   ;
  5389       OC23      1   SURF      O   5389     -0.550     15.999   ;
  5390        SC4      1   SURF     Si   5390      1.100     28.086   ;
  5391       OC23      1   SURF      O   5391     -0.550     15.999   ;
  5392       OC24      1   SURF      O   5392     -0.675     15.999   ;
  5393       OC24      1   SURF      O   5393     -0.675     15.999   ;
  5394        SC4      1   SURF     Si   5394      1.100     28.086   ;
  5395       OC23      1   SURF      O   5395     -0.550     15.999   ;
  5396        SC4      1   SURF     Si   5396      1.100     28.086   ;
  5397       OC23      1   SURF      O   5397     -0.550     15.999   ;
  5398       OC23      1   SURF      O   5398     -0.550     15.999   ;
  5399       OC23      1   SURF      O   5399     -0.550     15.999   ;
  5400       OC23      1   SURF      O   5400     -0.550     15.999   ;
  5401        SC4      1   SURF     Si   5401      1.100     28.086   ;
  5402       OC23      1   SURF      O   5402     -0.550     15.999   ;
  5403       OC23      1   SURF      O   5403     -0.550     15.999   ;
  5404        SC4      1   SURF     Si   5404      1.100     28.086   ;
  5405       OC23      1   SURF      O   5405     -0.550     15.999   ;
  5406       OC23      1   SURF      O   5406     -0.550     15.999   ;
  5407        SC4      1   SURF     Si   5407      1.100     28.086   ;
  5408       OC23      1   SURF      O   5408     -0.550     15.999   ;
  5409       OC24      1   SURF      O   5409     -0.675     15.999   ;
  5410       OC24      1   SURF      O   5410     -0.675     15.999   ;
  5411        SC4      1   SURF     Si   5411      1.100     28.086   ;
  5412       OC23      1   SURF      O   5412     -0.550     15.999   ;
  5413        SC4      1   SURF     Si   5413      1.100     28.086   ;
  5414       OC23      1   SURF      O   5414     -0.550     15.999   ;
  5415       OC23      1   SURF      O   5415     -0.550     15.999   ;
  5416       OC23      1   SURF      O   5416     -0.550     15.999   ;
  5417       OC23      1   SURF      O   5417     -0.550     15.999   ;
  5418        SC4      1   SURF     Si   5418      1.100     28.086   ;
  5419       OC23      1   SURF      O   5419     -0.550     15.999   ;
  5420       OC23      1   SURF      O   5420     -0.550     15.999   ;
  5421        SC4      1   SURF     Si   5421      1.100     28.086   ;
  5422       OC23      1   SURF      O   5422     -0.550     15.999   ;
  5423       OC23      1   SURF      O   5423     -0.550     15.999   ;
  5424        SC4      1   SURF     Si   5424      1.100     28.086   ;
  5425       OC23      1   SURF      O   5425     -0.550     15.999   ;
  5426       OC24      1   SURF      O   5426     -0.675     15.999   ;
  5427       OC24      1   SURF      O   5427     -0.675     15.999   ;
  5428        SC4      1   SURF     Si   5428      1.100     28.086   ;
  5429       OC23      1   SURF      O   5429     -0.550     15.999   ;
  5430        SC4      1   SURF     Si   5430      1.100     28.086   ;
  5431       OC23      1   SURF      O   5431     -0.550     15.999   ;
  5432       OC23      1   SURF      O   5432     -0.550     15.999   ;
  5433       OC23      1   SURF      O   5433     -0.550     15.999   ;
  5434       OC23      1   SURF      O   5434     -0.550     15.999   ;
  5435        SC4      1   SURF     Si   5435      1.100     28.086   ;
  5436       OC23      1   SURF      O   5436     -0.550     15.999   ;
  5437       OC23      1   SURF      O   5437     -0.550     15.999   ;
  5438        SC4      1   SURF     Si   5438      1.100     28.086   ;
  5439       OC23      1   SURF      O   5439     -0.550     15.999   ;
  5440       OC23      1   SURF      O   5440     -0.550     15.999   ;
  5441        SC4      1   SURF     Si   5441      1.100     28.086   ;
  5442       OC23      1   SURF      O   5442     -0.550     15.999   ;
  5443       OC24      1   SURF      O   5443     -0.675     15.999   ;
  5444       OC24      1   SURF      O   5444     -0.675     15.999   ;
  5445        SC4      1   SURF     Si   5445      1.100     28.086   ;
  5446       OC23      1   SURF      O   5446     -0.550     15.999   ;
  5447        SC4      1   SURF     Si   5447      1.100     28.086   ;
  5448       OC23      1   SURF      O   5448     -0.550     15.999   ;
  5449       OC23      1   SURF      O   5449     -0.550     15.999   ;
  5450       OC23      1   SURF      O   5450     -0.550     15.999   ;
  5451       OC23      1   SURF      O   5451     -0.550     15.999   ;
  5452        SC4      1   SURF     Si   5452      1.100     28.086   ;
  5453       OC23      1   SURF      O   5453     -0.550     15.999   ;
  5454        SC4      1   SURF     Si   5454      1.100     28.086   ;
  5455       OC23      1   SURF      O   5455     -0.550     15.999   ;
  5456       OC23      1   SURF      O   5456     -0.550     15.999   ;
  5457       OC23      1   SURF      O   5457     -0.550     15.999   ;
  5458       OC23      1   SURF      O   5458     -0.550     15.999   ;
  5459        SC4      1   SURF     Si   5459      1.100     28.086   ;
  5460       OC23      1   SURF      O   5460     -0.550     15.999   ;
  5461       OC23      1   SURF      O   5461     -0.550     15.999   ;
  5462        SC4      1   SURF     Si   5462      1.100     28.086   ;
  5463       OC23      1   SURF      O   5463     -0.550     15.999   ;
  5464        SC4      1   SURF     Si   5464      1.100     28.086   ;
  5465       OC23      1   SURF      O   5465     -0.550     15.999   ;
  5466       OC24      1   SURF      O   5466     -0.675     15.999   ;
  5467       OC24      1   SURF      O   5467     -0.675     15.999   ;
  5468       OC23      1   SURF      O   5468     -0.550     15.999   ;
  5469        SC4      1   SURF     Si   5469      1.100     28.086   ;
  5470       OC23      1   SURF      O   5470     -0.550     15.999   ;
  5471       OC24      1   SURF      O   5471     -0.675     15.999   ;
  5472       OC24      1   SURF      O   5472     -0.675     15.999   ;
  5473       OC23      1   SURF      O   5473     -0.550     15.999   ;
  5474        SC4      1   SURF     Si   5474      1.100     28.086   ;
  5475       OC23      1   SURF      O   5475     -0.550     15.999   ;
  5476       OC23      1   SURF      O   5476     -0.550     15.999   ;
  5477        SC4      1   SURF     Si   5477      1.100     28.086   ;
  5478       OC23      1   SURF      O   5478     -0.550     15.999   ;
  5479        SC4      1   SURF     Si   5479      1.100     28.086   ;
  5480       OC23      1   SURF      O   5480     -0.550     15.999   ;
  5481        SC4      1   SURF     Si   5481      1.100     28.086   ;
  5482       OC23      1   SURF      O   5482     -0.550     15.999   ;
  5483       OC23      1   SURF      O   5483     -0.550     15.999   ;
  5484       OC23      1   SURF      O   5484     -0.550     15.999   ;
  5485       OC23      1   SURF      O   5485     -0.550     15.999   ;
  5486        SC4      1   SURF     Si   5486      1.100     28.086   ;
  5487       OC23      1   SURF      O   5487     -0.550     15.999   ;
  5488       OC23      1   SURF      O   5488     -0.550     15.999   ;
  5489        SC4      1   SURF     Si   5489      1.100     28.086   ;
  5490       OC23      1   SURF      O   5490     -0.550     15.999   ;
  5491       OC23      1   SURF      O   5491     -0.550     15.999   ;
  5492        SC4      1   SURF     Si   5492      1.100     28.086   ;
  5493       OC23      1   SURF      O   5493     -0.550     15.999   ;
  5494       OC24      1   SURF      O   5494     -0.675     15.999   ;
  5495       OC24      1   SURF      O   5495     -0.675     15.999   ;
  5496        SC4      1   SURF     Si   5496      1.100     28.086   ;
  5497       OC23      1   SURF      O   5497     -0.550     15.999   ;
  5498        SC4      1   SURF     Si   5498      1.100     28.086   ;
  5499       OC23      1   SURF      O   5499     -0.550     15.999   ;
  5500       OC23      1   SURF      O   5500     -0.550     15.999   ;
  5501       OC23      1   SURF      O   5501     -0.550     15.999   ;
  5502       OC23      1   SURF      O   5502     -0.550     15.999   ;
  5503        SC4      1   SURF     Si   5503      1.100     28.086   ;
  5504       OC23      1   SURF      O   5504     -0.550     15.999   ;
  5505       OC23      1   SURF      O   5505     -0.550     15.999   ;
  5506        SC4      1   SURF     Si   5506      1.100     28.086   ;
  5507       OC23      1   SURF      O   5507     -0.550     15.999   ;
  5508       OC23      1   SURF      O   5508     -0.550     15.999   ;
  5509        SC4      1   SURF     Si   5509      1.100     28.086   ;
  5510       OC23      1   SURF      O   5510     -0.550     15.999   ;
  5511       OC24      1   SURF      O   5511     -0.675     15.999   ;
  5512       OC24      1   SURF      O   5512     -0.675     15.999   ;
  5513        SC4      1   SURF     Si   5513      1.100     28.086   ;
  5514       OC23      1   SURF      O   5514     -0.550     15.999   ;
  5515        SC4      1   SURF     Si   5515      1.100     28.086   ;
  5516       OC23      1   SURF      O   5516     -0.550     15.999   ;
  5517       OC23      1   SURF      O   5517     -0.550     15.999   ;
  5518       OC23      1   SURF      O   5518     -0.550     15.999   ;
  5519       OC23      1   SURF      O   5519     -0.550     15.999   ;
  5520        SC4      1   SURF     Si   5520      1.100     28.086   ;
  5521       OC23      1   SURF      O   5521     -0.550     15.999   ;
  5522       OC23      1   SURF      O   5522     -0.550     15.999   ;
  5523        SC4      1   SURF     Si   5523      1.100     28.086   ;
  5524       OC23      1   SURF      O   5524     -0.550     15.999   ;
  5525       OC23      1   SURF      O   5525     -0.550     15.999   ;
  5526        SC4      1   SURF     Si   5526      1.100     28.086   ;
  5527       OC23      1   SURF      O   5527     -0.550     15.999   ;
  5528       OC24      1   SURF      O   5528     -0.675     15.999   ;
  5529       OC24      1   SURF      O   5529     -0.675     15.999   ;
  5530        SC4      1   SURF     Si   5530      1.100     28.086   ;
  5531       OC23      1   SURF      O   5531     -0.550     15.999   ;
  5532        SC4      1   SURF     Si   5532      1.100     28.086   ;
  5533       OC23      1   SURF      O   5533     -0.550     15.999   ;
  5534       OC23      1   SURF      O   5534     -0.550     15.999   ;
  5535       OC23      1   SURF      O   5535     -0.550     15.999   ;
  5536       OC23      1   SURF      O   5536     -0.550     15.999   ;
[truncated: 9,780,537 more chars]
