# Supplementary material for: Biohybrid Membrane Formation by Directed Insertion of Aquaporin into a Solid-State Nanopore
Source: ACS Appl Mater Interfaces. 2022 Oct 16;14(42):48029–36. doi: 10.1021/acsami.2c14250 (PMC9614727; doi:10.1021/acsami.2c14250)
Supplement: Supplementary file 2 — am2c14250_si_002.zip [file am2c14250_si_002.zip › files_simulation/forcefield.itp]

;;
;; Generated by CHARMM-GUI FF-Converter
;;


[ defaults ]
; nbfunc	comb-rule	gen-pairs	fudgeLJ	fudgeQQ
1	2	yes	1.000000	1.000000

[ atomtypes ]
; name	at.num	mass	charge	ptype	sigma	epsilon	;	sigma_14	epsilon_14
       H     1     1.0080      0.310     A    4.00013524445e-02    1.924640e-01 
     HA1     1     1.0080      0.090     A    2.38760856462e-01    1.882800e-01 
     HA2     1     1.0080      0.090     A    2.38760856462e-01    1.422560e-01 
     HA3     1     1.0080      0.090     A    2.38760856462e-01    1.004160e-01 
    HAL1     1     1.0080      0.090     A    2.35197261589e-01    9.204800e-02 
    HAL2     1     1.0080      0.090     A    2.38760856462e-01    1.171520e-01 
    HAL3     1     1.0080      0.090     A    2.38760856462e-01    1.004160e-01 
     HB1     1     1.0080      0.100     A    2.35197261589e-01    9.204800e-02 
     HB2     1     1.0080      0.090     A    2.38760856462e-01    1.171520e-01 
      HC     1     1.0080      0.330     A    4.00013524445e-02    1.924640e-01 
    HEL1     1     1.0080      0.150     A    2.22724679535e-01    1.297040e-01 
      HL     1     1.0080      0.250     A    1.24725820540e-01    1.924640e-01 
      HP     1     1.0080      0.115     A    2.42003727796e-01    1.255200e-01 ;   2.42003727796e-01    1.255200e-01 
     HR1     1     1.0080      0.130     A    1.60361769265e-01    1.924640e-01 
     HR3     1     1.0080      0.100     A    2.61567863646e-01    3.263520e-02 
      HS     1     1.0080      0.160     A    8.01808846326e-02    4.184000e-01 
      HT     1     1.0080      0.417     A    4.00013524445e-02    1.924640e-01 
       C     6    12.0110      0.510     A    3.56359487256e-01    4.602400e-01 
      CA     6    12.0110      0.000     A    3.55005321205e-01    2.928800e-01 
     CAI     6    12.0110     -0.250     A    3.54577689820e-01    3.054320e-01 
      CC     6    12.0110      0.620     A    3.56359487256e-01    2.928800e-01 
    CEL1     6    12.0110     -0.150     A    3.72395664183e-01    2.845120e-01 
      CL     6    12.0110      0.900     A    3.56359487256e-01    2.928800e-01 
     CP1     6    12.0110      0.020     A    4.05358916754e-01    8.368000e-02 ;   3.38541512893e-01    4.184000e-02 
     CP2     6    12.0110     -0.180     A    3.87540942391e-01    2.301200e-01 ;   3.38541512893e-01    4.184000e-02 
     CP3     6    12.0110      0.000     A    3.87540942391e-01    2.301200e-01 ;   3.38541512893e-01    4.184000e-02 
    CPH1     6    12.0110     -0.050     A    3.20723538531e-01    2.092000e-01 
    CPH2     6    12.0110      0.250     A    3.20723538531e-01    2.092000e-01 
     CPT     6    12.0110      0.240     A    3.31414323148e-01    4.142160e-01 
     CT1     6    12.0110      0.210     A    3.56359487256e-01    1.338880e-01 ;   3.38541512893e-01    4.184000e-02 
     CT2     6    12.0110     -0.180     A    3.58141284692e-01    2.343040e-01 ;   3.38541512893e-01    4.184000e-02 
    CT2A     6    12.0110     -0.180     A    3.58141284692e-01    2.343040e-01 ;   3.38541512893e-01    4.184000e-02 
     CT3     6    12.0110     -0.220     A    3.63486677001e-01    3.263520e-01 ;   3.38541512893e-01    4.184000e-02 
    CTL1     6    12.0110      0.170     A    4.05358916754e-01    8.368000e-02 ;   3.38541512893e-01    4.184000e-02 
    CTL2     6    12.0110     -0.100     A    3.58141284692e-01    2.343040e-01 ;   3.38541512893e-01    4.184000e-02 
    CTL3     6    12.0110     -0.270     A    3.63486677001e-01    3.263520e-01 ;   3.38541512893e-01    4.184000e-02 
    CTL5     6    12.0110     -0.350     A    3.67050271874e-01    3.347200e-01 ;   3.38541512893e-01    4.184000e-02 
      CY     6    12.0110     -0.030     A    3.54577689820e-01    3.054320e-01 
       N     7    14.0070     -0.290     A    3.29632525712e-01    8.368000e-01 ;   3.29632525712e-01    4.184000e-04 
     NC2     7    14.0070     -0.700     A    3.29632525712e-01    8.368000e-01 
     NH1     7    14.0070     -0.470     A    3.29632525712e-01    8.368000e-01 ;   2.76178602624e-01    8.368000e-01 
     NH2     7    14.0070     -0.620     A    3.29632525712e-01    8.368000e-01 
     NH3     7    14.0070     -0.300     A    3.29632525712e-01    8.368000e-01 
     NR1     7    14.0070     -0.360     A    3.29632525712e-01    8.368000e-01 
     NR2     7    14.0070     -0.700     A    3.29632525712e-01    8.368000e-01 
     NTL     7    14.0070     -0.600     A    3.29632525712e-01    8.368000e-01 
      NY     7    14.0070     -0.510     A    3.29632525712e-01    8.368000e-01 
       O     8    15.9990     -0.510     A    3.02905564168e-01    5.020800e-01 ;   2.49451641079e-01    5.020800e-01 
     O2L     8    15.9994     -0.780     A    3.02905564168e-01    5.020800e-01 
     OBL     8    15.9994     -0.630     A    3.02905564168e-01    5.020800e-01 ;   2.49451641079e-01    5.020800e-01 
      OC     8    15.9990     -0.760     A    3.02905564168e-01    5.020800e-01 
     OH1     8    15.9990     -0.660     A    3.15378146222e-01    6.363864e-01 
     OSL     8    15.9994     -0.490     A    2.93996576986e-01    4.184000e-01 
    OSLP     8    15.9994     -0.570     A    2.93996576986e-01    4.184000e-01 
      OT     8    15.9994     -0.834     A    3.15057422683e-01    6.363864e-01 
     SOD    11    22.9898      1.000     A    2.51367073323e-01    1.962296e-01 
      PL    15    30.9740      1.500     A    3.83086448800e-01    2.447640e+00 
       S    16    32.0600     -0.090     A    3.56359487256e-01    1.882800e+00 

[ nonbond_params ]
; i	j	func	sigma	epsilon
    NC2      OC     1  3.24019863788e-01  6.48181096000e-01 
    SOD     O2L     1  2.81523994932e-01  3.13883680000e-01 
    SOD     OBL     1  2.78851298778e-01  3.13883680000e-01 
    SOD      OC     1  2.87760285959e-01  3.13883680000e-01 

[ bondtypes ]
; i	j	func	b0	Kb
     CA      CA     1  1.375000e-01  2.552240e+05
     CA     CAI     1  1.375000e-01  2.552240e+05
   CEL1    CEL1     1  1.340000e-01  3.681920e+05
   CEL1    CTL2     1  1.502000e-01  3.054320e+05
    CP1       C     1  1.490000e-01  2.092000e+05
    CP2     CP1     1  1.527000e-01  1.861880e+05
    CP2     CP2     1  1.537000e-01  1.861880e+05
    CP3     CP2     1  1.537000e-01  1.861880e+05
   CPH1    CPH1     1  1.360000e-01  3.430880e+05
    CPT     CAI     1  1.360000e-01  2.510400e+05
    CPT     CPT     1  1.385000e-01  3.012480e+05
    CT1       C     1  1.490000e-01  2.092000e+05
    CT1      CC     1  1.522000e-01  1.673600e+05
    CT1     CT1     1  1.500000e-01  1.861880e+05
    CT2       C     1  1.490000e-01  2.092000e+05
    CT2      CA     1  1.490000e-01  1.924640e+05
    CT2      CC     1  1.522000e-01  1.673600e+05
    CT2    CPH1     1  1.500000e-01  1.921544e+05
    CT2     CT1     1  1.538000e-01  1.861880e+05
    CT2     CT2     1  1.530000e-01  1.861880e+05
    CT2    CT2A     1  1.530000e-01  1.861880e+05
   CT2A      CC     1  1.522000e-01  1.673600e+05
   CT2A     CT1     1  1.538000e-01  1.861880e+05
   CT2A     HA2     1  1.111000e-01  2.585712e+05
    CT3     CT1     1  1.538000e-01  1.861880e+05
    CT3     CT2     1  1.528000e-01  1.861880e+05
   CTL1    CTL2     1  1.538000e-01  1.861880e+05
   CTL1    HAL1     1  1.111000e-01  2.585712e+05
   CTL1     OSL     1  1.430000e-01  2.845120e+05
   CTL2      CL     1  1.522000e-01  1.673600e+05
   CTL2    CTL2     1  1.530000e-01  1.861880e+05
   CTL2    CTL3     1  1.528000e-01  1.861880e+05
   CTL2    HAL2     1  1.111000e-01  2.585712e+05
   CTL2      HL     1  1.080000e-01  2.510400e+05
   CTL2     OSL     1  1.430000e-01  2.845120e+05
   CTL2    OSLP     1  1.430000e-01  2.845120e+05
   CTL3    HAL3     1  1.111000e-01  2.694496e+05
   CTL5      HL     1  1.080000e-01  2.510400e+05
     CY      CA     1  1.365000e-01  2.928800e+05
     CY     CPT     1  1.430000e-01  2.928800e+05
     CY     CT2     1  1.492000e-01  3.138000e+05
    HA1     CT1     1  1.111000e-01  2.585712e+05
    HA2     CP2     1  1.111000e-01  2.585712e+05
    HA2     CP3     1  1.111000e-01  2.585712e+05
    HA2     CT2     1  1.111000e-01  2.585712e+05
    HA3     CT3     1  1.111000e-01  2.694496e+05
    HB1     CP1     1  1.080000e-01  2.761440e+05
    HB1     CT1     1  1.080000e-01  2.761440e+05
    HB2     CT2     1  1.080000e-01  2.761440e+05
   HEL1    CEL1     1  1.100000e-01  3.016664e+05
     HP      CA     1  1.080000e-01  2.845120e+05
     HP     CAI     1  1.080000e-01  2.845120e+05
    HR1    CPH2     1  1.090000e-01  2.845120e+05
    HR3    CPH1     1  1.083000e-01  3.054320e+05
     HT      HT     1  1.513900e-01  0.000000e+00
     HT      OT     1  9.572000e-02  3.765600e+05
      N       C     1  1.300000e-01  2.175680e+05
      N     CP1     1  1.434000e-01  2.677760e+05
      N     CP3     1  1.455000e-01  2.677760e+05
    NC2       C     1  1.365000e-01  3.765600e+05
    NC2     CT2     1  1.490000e-01  3.263520e+05
    NC2      HC     1  1.000000e-01  3.807440e+05
    NH1       C     1  1.345000e-01  3.096160e+05
    NH1     CT1     1  1.430000e-01  2.677760e+05
    NH1     CT2     1  1.430000e-01  2.677760e+05
    NH1       H     1  9.970000e-02  3.681920e+05
    NH2      CC     1  1.360000e-01  3.598240e+05
    NH2       H     1  1.000000e-01  4.016640e+05
    NH3     CT1     1  1.480000e-01  1.673600e+05
    NH3     CT2     1  1.480000e-01  1.673600e+05
    NH3      HC     1  1.040000e-01  3.372304e+05
    NR1    CPH1     1  1.380000e-01  3.347200e+05
    NR1    CPH2     1  1.360000e-01  3.347200e+05
    NR1       H     1  1.000000e-01  3.899488e+05
    NR2    CPH1     1  1.380000e-01  3.347200e+05
    NR2    CPH2     1  1.320000e-01  3.347200e+05
    NTL    CTL2     1  1.510000e-01  1.799120e+05
    NTL    CTL5     1  1.510000e-01  1.799120e+05
     NY      CA     1  1.370000e-01  2.259360e+05
     NY     CPT     1  1.370000e-01  2.259360e+05
     NY       H     1  9.760000e-02  4.497800e+05
      O       C     1  1.230000e-01  5.188160e+05
      O      CC     1  1.230000e-01  5.439200e+05
    O2L      PL     1  1.480000e-01  4.853440e+05
    OBL      CL     1  1.220000e-01  6.276000e+05
     OC      CC     1  1.260000e-01  4.393200e+05
    OH1      CA     1  1.411000e-01  2.797422e+05
    OH1     CT1     1  1.420000e-01  3.581504e+05
    OH1     CT2     1  1.420000e-01  3.581504e+05
    OH1       H     1  9.600000e-02  4.560560e+05
    OSL      CL     1  1.334000e-01  1.255200e+05
   OSLP      PL     1  1.600000e-01  2.259360e+05
      S     CT2     1  1.818000e-01  1.656864e+05
      S     CT3     1  1.816000e-01  2.008320e+05
      S      HS     1  1.325000e-01  2.301200e+05

[ pairtypes ]
; i	j	func	sigma1-4	epsilon1-4
      H     CP1     1  1.89271432669e-01  8.97368027066e-02 
      H     CP2     1  1.89271432669e-01  8.97368027066e-02 
      H     CP3     1  1.89271432669e-01  8.97368027066e-02 
      H     CT1     1  1.89271432669e-01  8.97368027066e-02 
      H     CT2     1  1.89271432669e-01  8.97368027066e-02 
      H    CT2A     1  1.89271432669e-01  8.97368027066e-02 
      H     CT3     1  1.89271432669e-01  8.97368027066e-02 
      H    CTL1     1  1.89271432669e-01  8.97368027066e-02 
      H    CTL2     1  1.89271432669e-01  8.97368027066e-02 
      H    CTL3     1  1.89271432669e-01  8.97368027066e-02 
      H    CTL5     1  1.89271432669e-01  8.97368027066e-02 
      H       N     1  1.84816939078e-01  8.97368027066e-03 
      H     NH1     1  1.58089977534e-01  4.01315181871e-01 
      H       O     1  1.44726496762e-01  3.10857403193e-01 
      H     OBL     1  1.44726496762e-01  3.10857403193e-01 
    HA1     CP1     1  2.88651184677e-01  8.87560431745e-02 
    HA1     CP2     1  2.88651184677e-01  8.87560431745e-02 
    HA1     CP3     1  2.88651184677e-01  8.87560431745e-02 
    HA1     CT1     1  2.88651184677e-01  8.87560431745e-02 
    HA1     CT2     1  2.88651184677e-01  8.87560431745e-02 
    HA1    CT2A     1  2.88651184677e-01  8.87560431745e-02 
    HA1     CT3     1  2.88651184677e-01  8.87560431745e-02 
    HA1    CTL1     1  2.88651184677e-01  8.87560431745e-02 
    HA1    CTL2     1  2.88651184677e-01  8.87560431745e-02 
    HA1    CTL3     1  2.88651184677e-01  8.87560431745e-02 
    HA1    CTL5     1  2.88651184677e-01  8.87560431745e-02 
    HA1       N     1  2.84196691087e-01  8.87560431745e-03 
    HA1     NH1     1  2.57469729543e-01  3.96929091904e-01 
    HA1       O     1  2.44106248770e-01  3.07459952514e-01 
    HA1     OBL     1  2.44106248770e-01  3.07459952514e-01 
    HA2     CP1     1  2.88651184677e-01  7.71491480186e-02 
    HA2     CP2     1  2.88651184677e-01  7.71491480186e-02 
    HA2     CP3     1  2.88651184677e-01  7.71491480186e-02 
    HA2     CT1     1  2.88651184677e-01  7.71491480186e-02 
    HA2     CT2     1  2.88651184677e-01  7.71491480186e-02 
    HA2    CT2A     1  2.88651184677e-01  7.71491480186e-02 
    HA2     CT3     1  2.88651184677e-01  7.71491480186e-02 
    HA2    CTL1     1  2.88651184677e-01  7.71491480186e-02 
    HA2    CTL2     1  2.88651184677e-01  7.71491480186e-02 
    HA2    CTL3     1  2.88651184677e-01  7.71491480186e-02 
    HA2    CTL5     1  2.88651184677e-01  7.71491480186e-02 
    HA2       N     1  2.84196691087e-01  7.71491480186e-03 
    HA2     NH1     1  2.57469729543e-01  3.45021478752e-01 
    HA2       O     1  2.44106248770e-01  2.67252488258e-01 
    HA2     OBL     1  2.44106248770e-01  2.67252488258e-01 
    HA3     CP1     1  2.88651184677e-01  6.48182492821e-02 
    HA3     CP2     1  2.88651184677e-01  6.48182492821e-02 
    HA3     CP3     1  2.88651184677e-01  6.48182492821e-02 
    HA3     CT1     1  2.88651184677e-01  6.48182492821e-02 
    HA3     CT2     1  2.88651184677e-01  6.48182492821e-02 
    HA3    CT2A     1  2.88651184677e-01  6.48182492821e-02 
    HA3     CT3     1  2.88651184677e-01  6.48182492821e-02 
    HA3    CTL1     1  2.88651184677e-01  6.48182492821e-02 
    HA3    CTL2     1  2.88651184677e-01  6.48182492821e-02 
    HA3    CTL3     1  2.88651184677e-01  6.48182492821e-02 
    HA3    CTL5     1  2.88651184677e-01  6.48182492821e-02 
    HA3       N     1  2.84196691087e-01  6.48182492821e-03 
    HA3     NH1     1  2.57469729543e-01  2.89876023155e-01 
    HA3       O     1  2.44106248770e-01  2.24537002029e-01 
    HA3     OBL     1  2.44106248770e-01  2.24537002029e-01 
   HAL1     CP1     1  2.86869387241e-01  6.20587489400e-02 
   HAL1     CP2     1  2.86869387241e-01  6.20587489400e-02 
   HAL1     CP3     1  2.86869387241e-01  6.20587489400e-02 
   HAL1     CT1     1  2.86869387241e-01  6.20587489400e-02 
   HAL1     CT2     1  2.86869387241e-01  6.20587489400e-02 
   HAL1    CT2A     1  2.86869387241e-01  6.20587489400e-02 
   HAL1     CT3     1  2.86869387241e-01  6.20587489400e-02 
   HAL1    CTL1     1  2.86869387241e-01  6.20587489400e-02 
   HAL1    CTL2     1  2.86869387241e-01  6.20587489400e-02 
   HAL1    CTL3     1  2.86869387241e-01  6.20587489400e-02 
   HAL1    CTL5     1  2.86869387241e-01  6.20587489400e-02 
   HAL1       N     1  2.82414893650e-01  6.20587489400e-03 
   HAL1     NH1     1  2.55687932106e-01  2.77535162457e-01 
   HAL1       O     1  2.42324451334e-01  2.14977812437e-01 
   HAL1     OBL     1  2.42324451334e-01  2.14977812437e-01 
   HAL2     CP1     1  2.88651184677e-01  7.00117110204e-02 
   HAL2     CP2     1  2.88651184677e-01  7.00117110204e-02 
   HAL2     CP3     1  2.88651184677e-01  7.00117110204e-02 
   HAL2     CT1     1  2.88651184677e-01  7.00117110204e-02 
   HAL2     CT2     1  2.88651184677e-01  7.00117110204e-02 
   HAL2    CT2A     1  2.88651184677e-01  7.00117110204e-02 
   HAL2     CT3     1  2.88651184677e-01  7.00117110204e-02 
   HAL2    CTL1     1  2.88651184677e-01  7.00117110204e-02 
   HAL2    CTL2     1  2.88651184677e-01  7.00117110204e-02 
   HAL2    CTL3     1  2.88651184677e-01  7.00117110204e-02 
   HAL2    CTL5     1  2.88651184677e-01  7.00117110204e-02 
   HAL2       N     1  2.84196691087e-01  7.00117110204e-03 
   HAL2     NH1     1  2.57469729543e-01  3.13101890125e-01 
   HAL2       O     1  2.44106248770e-01  2.42527681224e-01 
   HAL2     OBL     1  2.44106248770e-01  2.42527681224e-01 
   HAL3     CP1     1  2.88651184677e-01  6.48182492821e-02 
   HAL3     CP2     1  2.88651184677e-01  6.48182492821e-02 
   HAL3     CP3     1  2.88651184677e-01  6.48182492821e-02 
   HAL3     CT1     1  2.88651184677e-01  6.48182492821e-02 
   HAL3     CT2     1  2.88651184677e-01  6.48182492821e-02 
   HAL3    CT2A     1  2.88651184677e-01  6.48182492821e-02 
   HAL3     CT3     1  2.88651184677e-01  6.48182492821e-02 
   HAL3    CTL1     1  2.88651184677e-01  6.48182492821e-02 
   HAL3    CTL2     1  2.88651184677e-01  6.48182492821e-02 
   HAL3    CTL3     1  2.88651184677e-01  6.48182492821e-02 
   HAL3    CTL5     1  2.88651184677e-01  6.48182492821e-02 
   HAL3       N     1  2.84196691087e-01  6.48182492821e-03 
   HAL3     NH1     1  2.57469729543e-01  2.89876023155e-01 
   HAL3       O     1  2.44106248770e-01  2.24537002029e-01 
   HAL3     OBL     1  2.44106248770e-01  2.24537002029e-01 
    HB1     CP1     1  2.86869387241e-01  6.20587489400e-02 
    HB1     CP2     1  2.86869387241e-01  6.20587489400e-02 
    HB1     CP3     1  2.86869387241e-01  6.20587489400e-02 
    HB1     CT1     1  2.86869387241e-01  6.20587489400e-02 
    HB1     CT2     1  2.86869387241e-01  6.20587489400e-02 
    HB1    CT2A     1  2.86869387241e-01  6.20587489400e-02 
    HB1     CT3     1  2.86869387241e-01  6.20587489400e-02 
    HB1    CTL1     1  2.86869387241e-01  6.20587489400e-02 
    HB1    CTL2     1  2.86869387241e-01  6.20587489400e-02 
    HB1    CTL3     1  2.86869387241e-01  6.20587489400e-02 
    HB1    CTL5     1  2.86869387241e-01  6.20587489400e-02 
    HB1       N     1  2.82414893650e-01  6.20587489400e-03 
    HB1     NH1     1  2.55687932106e-01  2.77535162457e-01 
    HB1       O     1  2.42324451334e-01  2.14977812437e-01 
    HB1     OBL     1  2.42324451334e-01  2.14977812437e-01 
    HB2     CP1     1  2.88651184677e-01  7.00117110204e-02 
    HB2     CP2     1  2.88651184677e-01  7.00117110204e-02 
    HB2     CP3     1  2.88651184677e-01  7.00117110204e-02 
    HB2     CT1     1  2.88651184677e-01  7.00117110204e-02 
    HB2     CT2     1  2.88651184677e-01  7.00117110204e-02 
    HB2    CT2A     1  2.88651184677e-01  7.00117110204e-02 
    HB2     CT3     1  2.88651184677e-01  7.00117110204e-02 
    HB2    CTL1     1  2.88651184677e-01  7.00117110204e-02 
    HB2    CTL2     1  2.88651184677e-01  7.00117110204e-02 
    HB2    CTL3     1  2.88651184677e-01  7.00117110204e-02 
    HB2    CTL5     1  2.88651184677e-01  7.00117110204e-02 
    HB2       N     1  2.84196691087e-01  7.00117110204e-03 
    HB2     NH1     1  2.57469729543e-01  3.13101890125e-01 
    HB2       O     1  2.44106248770e-01  2.42527681224e-01 
    HB2     OBL     1  2.44106248770e-01  2.42527681224e-01 
     HC     CP1     1  1.89271432669e-01  8.97368027066e-02 
     HC     CP2     1  1.89271432669e-01  8.97368027066e-02 
     HC     CP3     1  1.89271432669e-01  8.97368027066e-02 
     HC     CT1     1  1.89271432669e-01  8.97368027066e-02 
     HC     CT2     1  1.89271432669e-01  8.97368027066e-02 
     HC    CT2A     1  1.89271432669e-01  8.97368027066e-02 
     HC     CT3     1  1.89271432669e-01  8.97368027066e-02 
     HC    CTL1     1  1.89271432669e-01  8.97368027066e-02 
     HC    CTL2     1  1.89271432669e-01  8.97368027066e-02 
     HC    CTL3     1  1.89271432669e-01  8.97368027066e-02 
     HC    CTL5     1  1.89271432669e-01  8.97368027066e-02 
     HC       N     1  1.84816939078e-01  8.97368027066e-03 
     HC     NH1     1  1.58089977534e-01  4.01315181871e-01 
     HC       O     1  1.44726496762e-01  3.10857403193e-01 
     HC     OBL     1  1.44726496762e-01  3.10857403193e-01 
   HEL1     CP1     1  2.80633096214e-01  7.36669217492e-02 
   HEL1     CP2     1  2.80633096214e-01  7.36669217492e-02 
   HEL1     CP3     1  2.80633096214e-01  7.36669217492e-02 
   HEL1     CT1     1  2.80633096214e-01  7.36669217492e-02 
   HEL1     CT2     1  2.80633096214e-01  7.36669217492e-02 
   HEL1    CT2A     1  2.80633096214e-01  7.36669217492e-02 
   HEL1     CT3     1  2.80633096214e-01  7.36669217492e-02 
   HEL1    CTL1     1  2.80633096214e-01  7.36669217492e-02 
   HEL1    CTL2     1  2.80633096214e-01  7.36669217492e-02 
   HEL1    CTL3     1  2.80633096214e-01  7.36669217492e-02 
   HEL1    CTL5     1  2.80633096214e-01  7.36669217492e-02 
   HEL1       N     1  2.76178602624e-01  7.36669217492e-03 
   HEL1     NH1     1  2.49451641079e-01  3.29448489449e-01 
   HEL1       O     1  2.36088160307e-01  2.55189702614e-01 
   HEL1     OBL     1  2.36088160307e-01  2.55189702614e-01 
     HL     CP1     1  2.31633666716e-01  8.97368027066e-02 
     HL     CP2     1  2.31633666716e-01  8.97368027066e-02 
     HL     CP3     1  2.31633666716e-01  8.97368027066e-02 
     HL     CT1     1  2.31633666716e-01  8.97368027066e-02 
     HL     CT2     1  2.31633666716e-01  8.97368027066e-02 
     HL    CT2A     1  2.31633666716e-01  8.97368027066e-02 
     HL     CT3     1  2.31633666716e-01  8.97368027066e-02 
     HL    CTL1     1  2.31633666716e-01  8.97368027066e-02 
     HL    CTL2     1  2.31633666716e-01  8.97368027066e-02 
     HL    CTL3     1  2.31633666716e-01  8.97368027066e-02 
     HL    CTL5     1  2.31633666716e-01  8.97368027066e-02 
     HL       N     1  2.27179173126e-01  8.97368027066e-03 
     HL     NH1     1  2.00452211582e-01  4.01315181871e-01 
     HL       O     1  1.87088730809e-01  3.10857403193e-01 
     HL     OBL     1  1.87088730809e-01  3.10857403193e-01 
     HP     CP1     1  2.90272620344e-01  7.24690057887e-02 
     HP     CP2     1  2.90272620344e-01  7.24690057887e-02 
     HP     CP3     1  2.90272620344e-01  7.24690057887e-02 
     HP     CT1     1  2.90272620344e-01  7.24690057887e-02 
     HP     CT2     1  2.90272620344e-01  7.24690057887e-02 
     HP    CT2A     1  2.90272620344e-01  7.24690057887e-02 
     HP     CT3     1  2.90272620344e-01  7.24690057887e-02 
     HP    CTL1     1  2.90272620344e-01  7.24690057887e-02 
     HP    CTL2     1  2.90272620344e-01  7.24690057887e-02 
     HP    CTL3     1  2.90272620344e-01  7.24690057887e-02 
     HP    CTL5     1  2.90272620344e-01  7.24690057887e-02 
     HP       N     1  2.85818126754e-01  7.24690057887e-03 
     HP     NH1     1  2.59091165210e-01  3.24091246411e-01 
     HP       O     1  2.45727684437e-01  2.51040000000e-01 
     HP     OBL     1  2.45727684437e-01  2.51040000000e-01 
    HR1     CP1     1  2.49451641079e-01  8.97368027066e-02 
    HR1     CP2     1  2.49451641079e-01  8.97368027066e-02 
    HR1     CP3     1  2.49451641079e-01  8.97368027066e-02 
    HR1     CT1     1  2.49451641079e-01  8.97368027066e-02 
    HR1     CT2     1  2.49451641079e-01  8.97368027066e-02 
    HR1    CT2A     1  2.49451641079e-01  8.97368027066e-02 
    HR1     CT3     1  2.49451641079e-01  8.97368027066e-02 
    HR1    CTL1     1  2.49451641079e-01  8.97368027066e-02 
    HR1    CTL2     1  2.49451641079e-01  8.97368027066e-02 
    HR1    CTL3     1  2.49451641079e-01  8.97368027066e-02 
    HR1    CTL5     1  2.49451641079e-01  8.97368027066e-02 
    HR1       N     1  2.44997147489e-01  8.97368027066e-03 
    HR1     NH1     1  2.18270185944e-01  4.01315181871e-01 
    HR1       O     1  2.04906705172e-01  3.10857403193e-01 
    HR1     OBL     1  2.04906705172e-01  3.10857403193e-01 
    HR3     CP1     1  3.00054688270e-01  3.69520874647e-02 
    HR3     CP2     1  3.00054688270e-01  3.69520874647e-02 
    HR3     CP3     1  3.00054688270e-01  3.69520874647e-02 
    HR3     CT1     1  3.00054688270e-01  3.69520874647e-02 
    HR3     CT2     1  3.00054688270e-01  3.69520874647e-02 
    HR3    CT2A     1  3.00054688270e-01  3.69520874647e-02 
    HR3     CT3     1  3.00054688270e-01  3.69520874647e-02 
    HR3    CTL1     1  3.00054688270e-01  3.69520874647e-02 
    HR3    CTL2     1  3.00054688270e-01  3.69520874647e-02 
    HR3    CTL3     1  3.00054688270e-01  3.69520874647e-02 
    HR3    CTL5     1  3.00054688270e-01  3.69520874647e-02 
    HR3       N     1  2.95600194679e-01  3.69520874647e-03 
    HR3     NH1     1  2.68873233135e-01  1.65254758963e-01 
    HR3       O     1  2.55509752363e-01  1.28005785869e-01 
    HR3     OBL     1  2.55509752363e-01  1.28005785869e-01 
     HS     CP1     1  2.09361198763e-01  1.32309697301e-01 
     HS     CP2     1  2.09361198763e-01  1.32309697301e-01 
     HS     CP3     1  2.09361198763e-01  1.32309697301e-01 
     HS     CT1     1  2.09361198763e-01  1.32309697301e-01 
     HS     CT2     1  2.09361198763e-01  1.32309697301e-01 
     HS    CT2A     1  2.09361198763e-01  1.32309697301e-01 
     HS     CT3     1  2.09361198763e-01  1.32309697301e-01 
     HS    CTL1     1  2.09361198763e-01  1.32309697301e-01 
     HS    CTL2     1  2.09361198763e-01  1.32309697301e-01 
     HS    CTL3     1  2.09361198763e-01  1.32309697301e-01 
     HS    CTL5     1  2.09361198763e-01  1.32309697301e-01 
     HS       N     1  2.04906705172e-01  1.32309697301e-02 
     HS     NH1     1  1.78179743628e-01  5.91706954497e-01 
     HS       O     1  1.64816262856e-01  4.58334236120e-01 
     HS     OBL     1  1.64816262856e-01  4.58334236120e-01 
     HT     CP1     1  1.89271432669e-01  8.97368027066e-02 
     HT     CP2     1  1.89271432669e-01  8.97368027066e-02 
     HT     CP3     1  1.89271432669e-01  8.97368027066e-02 
     HT     CT1     1  1.89271432669e-01  8.97368027066e-02 
     HT     CT2     1  1.89271432669e-01  8.97368027066e-02 
     HT    CT2A     1  1.89271432669e-01  8.97368027066e-02 
     HT     CT3     1  1.89271432669e-01  8.97368027066e-02 
     HT    CTL1     1  1.89271432669e-01  8.97368027066e-02 
     HT    CTL2     1  1.89271432669e-01  8.97368027066e-02 
     HT    CTL3     1  1.89271432669e-01  8.97368027066e-02 
     HT    CTL5     1  1.89271432669e-01  8.97368027066e-02 
     HT       N     1  1.84816939078e-01  8.97368027066e-03 
     HT     NH1     1  1.58089977534e-01  4.01315181871e-01 
     HT       O     1  1.44726496762e-01  3.10857403193e-01 
     HT     OBL     1  1.44726496762e-01  3.10857403193e-01 
      C     CP1     1  3.47450500075e-01  1.38767581228e-01 
      C     CP2     1  3.47450500075e-01  1.38767581228e-01 
      C     CP3     1  3.47450500075e-01  1.38767581228e-01 
      C     CT1     1  3.47450500075e-01  1.38767581228e-01 
      C     CT2     1  3.47450500075e-01  1.38767581228e-01 
      C    CT2A     1  3.47450500075e-01  1.38767581228e-01 
      C     CT3     1  3.47450500075e-01  1.38767581228e-01 
      C    CTL1     1  3.47450500075e-01  1.38767581228e-01 
      C    CTL2     1  3.47450500075e-01  1.38767581228e-01 
      C    CTL3     1  3.47450500075e-01  1.38767581228e-01 
      C    CTL5     1  3.47450500075e-01  1.38767581228e-01 
      C       N     1  3.42996006484e-01  1.38767581228e-02 
      C     NH1     1  3.16269044940e-01  6.20587489400e-01 
      C       O     1  3.02905564168e-01  4.80705002262e-01 
      C     OBL     1  3.02905564168e-01  4.80705002262e-01 
     CA     CP1     1  3.46773417049e-01  1.10698234855e-01 
     CA     CP2     1  3.46773417049e-01  1.10698234855e-01 
     CA     CP3     1  3.46773417049e-01  1.10698234855e-01 
     CA     CT1     1  3.46773417049e-01  1.10698234855e-01 
     CA     CT2     1  3.46773417049e-01  1.10698234855e-01 
     CA    CT2A     1  3.46773417049e-01  1.10698234855e-01 
     CA     CT3     1  3.46773417049e-01  1.10698234855e-01 
     CA    CTL1     1  3.46773417049e-01  1.10698234855e-01 
     CA    CTL2     1  3.46773417049e-01  1.10698234855e-01 
     CA    CTL3     1  3.46773417049e-01  1.10698234855e-01 
     CA    CTL5     1  3.46773417049e-01  1.10698234855e-01 
     CA       N     1  3.42318923458e-01  1.10698234855e-02 
     CA     NH1     1  3.15591961914e-01  4.95057556250e-01 
     CA       O     1  3.02228481142e-01  3.83469934154e-01 
     CA     OBL     1  3.02228481142e-01  3.83469934154e-01 
    CAI     CP1     1  3.46559601357e-01  1.13045454929e-01 
    CAI     CP2     1  3.46559601357e-01  1.13045454929e-01 
    CAI     CP3     1  3.46559601357e-01  1.13045454929e-01 
    CAI     CT1     1  3.46559601357e-01  1.13045454929e-01 
    CAI     CT2     1  3.46559601357e-01  1.13045454929e-01 
    CAI    CT2A     1  3.46559601357e-01  1.13045454929e-01 
    CAI     CT3     1  3.46559601357e-01  1.13045454929e-01 
    CAI    CTL1     1  3.46559601357e-01  1.13045454929e-01 
    CAI    CTL2     1  3.46559601357e-01  1.13045454929e-01 
    CAI    CTL3     1  3.46559601357e-01  1.13045454929e-01 
    CAI    CTL5     1  3.46559601357e-01  1.13045454929e-01 
    CAI       N     1  3.42105107766e-01  1.13045454929e-02 
    CAI     NH1     1  3.15378146222e-01  5.05554643535e-01 
    CAI       O     1  3.02014665450e-01  3.91600943002e-01 
    CAI     OBL     1  3.02014665450e-01  3.91600943002e-01 
     CC     CP1     1  3.47450500075e-01  1.10698234855e-01 
     CC     CP2     1  3.47450500075e-01  1.10698234855e-01 
     CC     CP3     1  3.47450500075e-01  1.10698234855e-01 
     CC     CT1     1  3.47450500075e-01  1.10698234855e-01 
     CC     CT2     1  3.47450500075e-01  1.10698234855e-01 
     CC    CT2A     1  3.47450500075e-01  1.10698234855e-01 
     CC     CT3     1  3.47450500075e-01  1.10698234855e-01 
     CC    CTL1     1  3.47450500075e-01  1.10698234855e-01 
     CC    CTL2     1  3.47450500075e-01  1.10698234855e-01 
     CC    CTL3     1  3.47450500075e-01  1.10698234855e-01 
     CC    CTL5     1  3.47450500075e-01  1.10698234855e-01 
     CC       N     1  3.42996006484e-01  1.10698234855e-02 
     CC     NH1     1  3.16269044940e-01  4.95057556250e-01 
     CC       O     1  3.02905564168e-01  3.83469934154e-01 
     CC     OBL     1  3.02905564168e-01  3.83469934154e-01 
   CEL1     CP1     1  3.55468588538e-01  1.09105371453e-01 
   CEL1     CP2     1  3.55468588538e-01  1.09105371453e-01 
   CEL1     CP3     1  3.55468588538e-01  1.09105371453e-01 
   CEL1     CT1     1  3.55468588538e-01  1.09105371453e-01 
   CEL1     CT2     1  3.55468588538e-01  1.09105371453e-01 
   CEL1    CT2A     1  3.55468588538e-01  1.09105371453e-01 
   CEL1     CT3     1  3.55468588538e-01  1.09105371453e-01 
   CEL1    CTL1     1  3.55468588538e-01  1.09105371453e-01 
   CEL1    CTL2     1  3.55468588538e-01  1.09105371453e-01 
   CEL1    CTL3     1  3.55468588538e-01  1.09105371453e-01 
   CEL1    CTL5     1  3.55468588538e-01  1.09105371453e-01 
   CEL1       N     1  3.51014094947e-01  1.09105371453e-02 
   CEL1     NH1     1  3.24287133403e-01  4.87934054561e-01 
   CEL1       O     1  3.10923652631e-01  3.77952093472e-01 
   CEL1     OBL     1  3.10923652631e-01  3.77952093472e-01 
     CL     CP1     1  3.47450500075e-01  1.10698234855e-01 
     CL     CP2     1  3.47450500075e-01  1.10698234855e-01 
     CL     CP3     1  3.47450500075e-01  1.10698234855e-01 
     CL     CT1     1  3.47450500075e-01  1.10698234855e-01 
     CL     CT2     1  3.47450500075e-01  1.10698234855e-01 
     CL    CT2A     1  3.47450500075e-01  1.10698234855e-01 
     CL     CT3     1  3.47450500075e-01  1.10698234855e-01 
     CL    CTL1     1  3.47450500075e-01  1.10698234855e-01 
     CL    CTL2     1  3.47450500075e-01  1.10698234855e-01 
     CL    CTL3     1  3.47450500075e-01  1.10698234855e-01 
     CL    CTL5     1  3.47450500075e-01  1.10698234855e-01 
     CL       N     1  3.42996006484e-01  1.10698234855e-02 
     CL     NH1     1  3.16269044940e-01  4.95057556250e-01 
     CL       O     1  3.02905564168e-01  3.83469934154e-01 
     CL     OBL     1  3.02905564168e-01  3.83469934154e-01 
    CP1     CP1     1  3.38541512893e-01  4.18400000000e-02 
    CP1     CP2     1  3.38541512893e-01  4.18400000000e-02 
    CP1     CP3     1  3.38541512893e-01  4.18400000000e-02 
    CP1    CPH1     1  3.29632525712e-01  9.35570841786e-02 
    CP1    CPH2     1  3.29632525712e-01  9.35570841786e-02 
    CP1     CPT     1  3.34977918021e-01  1.31646486622e-01 
    CP1     CT1     1  3.38541512893e-01  4.18400000000e-02 
    CP1     CT2     1  3.38541512893e-01  4.18400000000e-02 
    CP1    CT2A     1  3.38541512893e-01  4.18400000000e-02 
    CP1     CT3     1  3.38541512893e-01  4.18400000000e-02 
    CP1    CTL1     1  3.38541512893e-01  4.18400000000e-02 
    CP1    CTL2     1  3.38541512893e-01  4.18400000000e-02 
    CP1    CTL3     1  3.38541512893e-01  4.18400000000e-02 
    CP1    CTL5     1  3.38541512893e-01  4.18400000000e-02 
    CP1      CY     1  3.46559601357e-01  1.13045454929e-01 
    CP1       N     1  3.34087019303e-01  4.18400000000e-03 
    CP1     NC2     1  3.34087019303e-01  1.87114168357e-01 
    CP1     NH1     1  3.07360057758e-01  1.87114168357e-01 
    CP1     NH2     1  3.34087019303e-01  1.87114168357e-01 
    CP1     NH3     1  3.34087019303e-01  1.87114168357e-01 
    CP1     NR1     1  3.34087019303e-01  1.87114168357e-01 
    CP1     NR2     1  3.34087019303e-01  1.87114168357e-01 
    CP1     NTL     1  3.34087019303e-01  1.87114168357e-01 
    CP1      NY     1  3.34087019303e-01  1.87114168357e-01 
    CP1       O     1  2.93996576986e-01  1.44938011577e-01 
    CP1     O2L     1  3.20723538531e-01  1.44938011577e-01 
    CP1     OBL     1  2.93996576986e-01  1.44938011577e-01 
    CP1      OC     1  3.20723538531e-01  1.44938011577e-01 
    CP1     OH1     1  3.26959829558e-01  1.63176000000e-01 
    CP1     OSL     1  3.16269044940e-01  1.32309697301e-01 
    CP1    OSLP     1  3.16269044940e-01  1.32309697301e-01 
    CP1      OT     1  3.26799467788e-01  1.63176000000e-01 
    CP1     SOD     1  2.94954293108e-01  9.06104103511e-02 
    CP1      PL     1  3.60813980847e-01  3.20014464673e-01 
    CP1       S     1  3.47450500075e-01  2.80671252536e-01 
    CP2     CP2     1  3.38541512893e-01  4.18400000000e-02 
    CP2     CP3     1  3.38541512893e-01  4.18400000000e-02 
    CP2    CPH1     1  3.29632525712e-01  9.35570841786e-02 
    CP2    CPH2     1  3.29632525712e-01  9.35570841786e-02 
    CP2     CPT     1  3.34977918021e-01  1.31646486622e-01 
    CP2     CT1     1  3.38541512893e-01  4.18400000000e-02 
    CP2     CT2     1  3.38541512893e-01  4.18400000000e-02 
    CP2    CT2A     1  3.38541512893e-01  4.18400000000e-02 
    CP2     CT3     1  3.38541512893e-01  4.18400000000e-02 
    CP2    CTL1     1  3.38541512893e-01  4.18400000000e-02 
    CP2    CTL2     1  3.38541512893e-01  4.18400000000e-02 
    CP2    CTL3     1  3.38541512893e-01  4.18400000000e-02 
    CP2    CTL5     1  3.38541512893e-01  4.18400000000e-02 
    CP2      CY     1  3.46559601357e-01  1.13045454929e-01 
    CP2       N     1  3.34087019303e-01  4.18400000000e-03 
    CP2     NC2     1  3.34087019303e-01  1.87114168357e-01 
    CP2     NH1     1  3.07360057758e-01  1.87114168357e-01 
    CP2     NH2     1  3.34087019303e-01  1.87114168357e-01 
    CP2     NH3     1  3.34087019303e-01  1.87114168357e-01 
    CP2     NR1     1  3.34087019303e-01  1.87114168357e-01 
    CP2     NR2     1  3.34087019303e-01  1.87114168357e-01 
    CP2     NTL     1  3.34087019303e-01  1.87114168357e-01 
    CP2      NY     1  3.34087019303e-01  1.87114168357e-01 
    CP2       O     1  2.93996576986e-01  1.44938011577e-01 
    CP2     O2L     1  3.20723538531e-01  1.44938011577e-01 
    CP2     OBL     1  2.93996576986e-01  1.44938011577e-01 
    CP2      OC     1  3.20723538531e-01  1.44938011577e-01 
    CP2     OH1     1  3.26959829558e-01  1.63176000000e-01 
    CP2     OSL     1  3.16269044940e-01  1.32309697301e-01 
    CP2    OSLP     1  3.16269044940e-01  1.32309697301e-01 
    CP2      OT     1  3.26799467788e-01  1.63176000000e-01 
    CP2     SOD     1  2.94954293108e-01  9.06104103511e-02 
    CP2      PL     1  3.60813980847e-01  3.20014464673e-01 
    CP2       S     1  3.47450500075e-01  2.80671252536e-01 
    CP3     CP3     1  3.38541512893e-01  4.18400000000e-02 
    CP3    CPH1     1  3.29632525712e-01  9.35570841786e-02 
    CP3    CPH2     1  3.29632525712e-01  9.35570841786e-02 
    CP3     CPT     1  3.34977918021e-01  1.31646486622e-01 
    CP3     CT1     1  3.38541512893e-01  4.18400000000e-02 
    CP3     CT2     1  3.38541512893e-01  4.18400000000e-02 
    CP3    CT2A     1  3.38541512893e-01  4.18400000000e-02 
    CP3     CT3     1  3.38541512893e-01  4.18400000000e-02 
    CP3    CTL1     1  3.38541512893e-01  4.18400000000e-02 
    CP3    CTL2     1  3.38541512893e-01  4.18400000000e-02 
    CP3    CTL3     1  3.38541512893e-01  4.18400000000e-02 
    CP3    CTL5     1  3.38541512893e-01  4.18400000000e-02 
    CP3      CY     1  3.46559601357e-01  1.13045454929e-01 
    CP3       N     1  3.34087019303e-01  4.18400000000e-03 
    CP3     NC2     1  3.34087019303e-01  1.87114168357e-01 
    CP3     NH1     1  3.07360057758e-01  1.87114168357e-01 
    CP3     NH2     1  3.34087019303e-01  1.87114168357e-01 
    CP3     NH3     1  3.34087019303e-01  1.87114168357e-01 
    CP3     NR1     1  3.34087019303e-01  1.87114168357e-01 
    CP3     NR2     1  3.34087019303e-01  1.87114168357e-01 
    CP3     NTL     1  3.34087019303e-01  1.87114168357e-01 
    CP3      NY     1  3.34087019303e-01  1.87114168357e-01 
    CP3       O     1  2.93996576986e-01  1.44938011577e-01 
    CP3     O2L     1  3.20723538531e-01  1.44938011577e-01 
    CP3     OBL     1  2.93996576986e-01  1.44938011577e-01 
    CP3      OC     1  3.20723538531e-01  1.44938011577e-01 
    CP3     OH1     1  3.26959829558e-01  1.63176000000e-01 
    CP3     OSL     1  3.16269044940e-01  1.32309697301e-01 
    CP3    OSLP     1  3.16269044940e-01  1.32309697301e-01 
    CP3      OT     1  3.26799467788e-01  1.63176000000e-01 
    CP3     SOD     1  2.94954293108e-01  9.06104103511e-02 
    CP3      PL     1  3.60813980847e-01  3.20014464673e-01 
    CP3       S     1  3.47450500075e-01  2.80671252536e-01 
   CPH1     CT1     1  3.29632525712e-01  9.35570841786e-02 
   CPH1     CT2     1  3.29632525712e-01  9.35570841786e-02 
   CPH1    CT2A     1  3.29632525712e-01  9.35570841786e-02 
   CPH1     CT3     1  3.29632525712e-01  9.35570841786e-02 
   CPH1    CTL1     1  3.29632525712e-01  9.35570841786e-02 
   CPH1    CTL2     1  3.29632525712e-01  9.35570841786e-02 
   CPH1    CTL3     1  3.29632525712e-01  9.35570841786e-02 
   CPH1    CTL5     1  3.29632525712e-01  9.35570841786e-02 
   CPH1       N     1  3.25178032121e-01  9.35570841786e-03 
   CPH1     NH1     1  2.98451070577e-01  4.18400000000e-01 
   CPH1       O     1  2.85087589805e-01  3.24091246411e-01 
   CPH1     OBL     1  2.85087589805e-01  3.24091246411e-01 
   CPH2     CT1     1  3.29632525712e-01  9.35570841786e-02 
   CPH2     CT2     1  3.29632525712e-01  9.35570841786e-02 
   CPH2    CT2A     1  3.29632525712e-01  9.35570841786e-02 
   CPH2     CT3     1  3.29632525712e-01  9.35570841786e-02 
   CPH2    CTL1     1  3.29632525712e-01  9.35570841786e-02 
   CPH2    CTL2     1  3.29632525712e-01  9.35570841786e-02 
   CPH2    CTL3     1  3.29632525712e-01  9.35570841786e-02 
   CPH2    CTL5     1  3.29632525712e-01  9.35570841786e-02 
   CPH2       N     1  3.25178032121e-01  9.35570841786e-03 
   CPH2     NH1     1  2.98451070577e-01  4.18400000000e-01 
   CPH2       O     1  2.85087589805e-01  3.24091246411e-01 
   CPH2     OBL     1  2.85087589805e-01  3.24091246411e-01 
    CPT     CT1     1  3.34977918021e-01  1.31646486622e-01 
    CPT     CT2     1  3.34977918021e-01  1.31646486622e-01 
    CPT    CT2A     1  3.34977918021e-01  1.31646486622e-01 
    CPT     CT3     1  3.34977918021e-01  1.31646486622e-01 
    CPT    CTL1     1  3.34977918021e-01  1.31646486622e-01 
    CPT    CTL2     1  3.34977918021e-01  1.31646486622e-01 
    CPT    CTL3     1  3.34977918021e-01  1.31646486622e-01 
    CPT    CTL5     1  3.34977918021e-01  1.31646486622e-01 
    CPT       N     1  3.30523424430e-01  1.31646486622e-02 
    CPT     NH1     1  3.03796462886e-01  5.88740986173e-01 
    CPT       O     1  2.90432982114e-01  4.56036806936e-01 
    CPT     OBL     1  2.90432982114e-01  4.56036806936e-01 
    CT1     CT1     1  3.38541512893e-01  4.18400000000e-02 
    CT1     CT2     1  3.38541512893e-01  4.18400000000e-02 
    CT1    CT2A     1  3.38541512893e-01  4.18400000000e-02 
    CT1     CT3     1  3.38541512893e-01  4.18400000000e-02 
    CT1    CTL1     1  3.38541512893e-01  4.18400000000e-02 
    CT1    CTL2     1  3.38541512893e-01  4.18400000000e-02 
    CT1    CTL3     1  3.38541512893e-01  4.18400000000e-02 
    CT1    CTL5     1  3.38541512893e-01  4.18400000000e-02 
    CT1      CY     1  3.46559601357e-01  1.13045454929e-01 
    CT1       N     1  3.34087019303e-01  4.18400000000e-03 
    CT1     NC2     1  3.34087019303e-01  1.87114168357e-01 
    CT1     NH1     1  3.07360057758e-01  1.87114168357e-01 
    CT1     NH2     1  3.34087019303e-01  1.87114168357e-01 
    CT1     NH3     1  3.34087019303e-01  1.87114168357e-01 
    CT1     NR1     1  3.34087019303e-01  1.87114168357e-01 
    CT1     NR2     1  3.34087019303e-01  1.87114168357e-01 
    CT1     NTL     1  3.34087019303e-01  1.87114168357e-01 
    CT1      NY     1  3.34087019303e-01  1.87114168357e-01 
    CT1       O     1  2.93996576986e-01  1.44938011577e-01 
    CT1     O2L     1  3.20723538531e-01  1.44938011577e-01 
    CT1     OBL     1  2.93996576986e-01  1.44938011577e-01 
    CT1      OC     1  3.20723538531e-01  1.44938011577e-01 
    CT1     OH1     1  3.26959829558e-01  1.63176000000e-01 
    CT1     OSL     1  3.16269044940e-01  1.32309697301e-01 
    CT1    OSLP     1  3.16269044940e-01  1.32309697301e-01 
    CT1      OT     1  3.26799467788e-01  1.63176000000e-01 
    CT1     SOD     1  2.94954293108e-01  9.06104103511e-02 
    CT1      PL     1  3.60813980847e-01  3.20014464673e-01 
    CT1       S     1  3.47450500075e-01  2.80671252536e-01 
    CT2     CT2     1  3.38541512893e-01  4.18400000000e-02 
    CT2    CT2A     1  3.38541512893e-01  4.18400000000e-02 
    CT2     CT3     1  3.38541512893e-01  4.18400000000e-02 
    CT2    CTL1     1  3.38541512893e-01  4.18400000000e-02 
    CT2    CTL2     1  3.38541512893e-01  4.18400000000e-02 
    CT2    CTL3     1  3.38541512893e-01  4.18400000000e-02 
    CT2    CTL5     1  3.38541512893e-01  4.18400000000e-02 
    CT2      CY     1  3.46559601357e-01  1.13045454929e-01 
    CT2       N     1  3.34087019303e-01  4.18400000000e-03 
    CT2     NC2     1  3.34087019303e-01  1.87114168357e-01 
    CT2     NH1     1  3.07360057758e-01  1.87114168357e-01 
    CT2     NH2     1  3.34087019303e-01  1.87114168357e-01 
    CT2     NH3     1  3.34087019303e-01  1.87114168357e-01 
    CT2     NR1     1  3.34087019303e-01  1.87114168357e-01 
    CT2     NR2     1  3.34087019303e-01  1.87114168357e-01 
    CT2     NTL     1  3.34087019303e-01  1.87114168357e-01 
    CT2      NY     1  3.34087019303e-01  1.87114168357e-01 
    CT2       O     1  2.93996576986e-01  1.44938011577e-01 
    CT2     O2L     1  3.20723538531e-01  1.44938011577e-01 
    CT2     OBL     1  2.93996576986e-01  1.44938011577e-01 
    CT2      OC     1  3.20723538531e-01  1.44938011577e-01 
    CT2     OH1     1  3.26959829558e-01  1.63176000000e-01 
    CT2     OSL     1  3.16269044940e-01  1.32309697301e-01 
    CT2    OSLP     1  3.16269044940e-01  1.32309697301e-01 
    CT2      OT     1  3.26799467788e-01  1.63176000000e-01 
    CT2     SOD     1  2.94954293108e-01  9.06104103511e-02 
    CT2      PL     1  3.60813980847e-01  3.20014464673e-01 
    CT2       S     1  3.47450500075e-01  2.80671252536e-01 
   CT2A    CT2A     1  3.38541512893e-01  4.18400000000e-02 
   CT2A     CT3     1  3.38541512893e-01  4.18400000000e-02 
   CT2A    CTL1     1  3.38541512893e-01  4.18400000000e-02 
   CT2A    CTL2     1  3.38541512893e-01  4.18400000000e-02 
   CT2A    CTL3     1  3.38541512893e-01  4.18400000000e-02 
   CT2A    CTL5     1  3.38541512893e-01  4.18400000000e-02 
   CT2A      CY     1  3.46559601357e-01  1.13045454929e-01 
   CT2A       N     1  3.34087019303e-01  4.18400000000e-03 
   CT2A     NC2     1  3.34087019303e-01  1.87114168357e-01 
   CT2A     NH1     1  3.07360057758e-01  1.87114168357e-01 
   CT2A     NH2     1  3.34087019303e-01  1.87114168357e-01 
   CT2A     NH3     1  3.34087019303e-01  1.87114168357e-01 
   CT2A     NR1     1  3.34087019303e-01  1.87114168357e-01 
   CT2A     NR2     1  3.34087019303e-01  1.87114168357e-01 
   CT2A     NTL     1  3.34087019303e-01  1.87114168357e-01 
   CT2A      NY     1  3.34087019303e-01  1.87114168357e-01 
   CT2A       O     1  2.93996576986e-01  1.44938011577e-01 
   CT2A     O2L     1  3.20723538531e-01  1.44938011577e-01 
   CT2A     OBL     1  2.93996576986e-01  1.44938011577e-01 
   CT2A      OC     1  3.20723538531e-01  1.44938011577e-01 
   CT2A     OH1     1  3.26959829558e-01  1.63176000000e-01 
   CT2A     OSL     1  3.16269044940e-01  1.32309697301e-01 
   CT2A    OSLP     1  3.16269044940e-01  1.32309697301e-01 
   CT2A      OT     1  3.26799467788e-01  1.63176000000e-01 
   CT2A     SOD     1  2.94954293108e-01  9.06104103511e-02 
   CT2A      PL     1  3.60813980847e-01  3.20014464673e-01 
   CT2A       S     1  3.47450500075e-01  2.80671252536e-01 
    CT3     CT3     1  3.38541512893e-01  4.18400000000e-02 
    CT3    CTL1     1  3.38541512893e-01  4.18400000000e-02 
    CT3    CTL2     1  3.38541512893e-01  4.18400000000e-02 
    CT3    CTL3     1  3.38541512893e-01  4.18400000000e-02 
    CT3    CTL5     1  3.38541512893e-01  4.18400000000e-02 
    CT3      CY     1  3.46559601357e-01  1.13045454929e-01 
    CT3       N     1  3.34087019303e-01  4.18400000000e-03 
    CT3     NC2     1  3.34087019303e-01  1.87114168357e-01 
    CT3     NH1     1  3.07360057758e-01  1.87114168357e-01 
    CT3     NH2     1  3.34087019303e-01  1.87114168357e-01 
    CT3     NH3     1  3.34087019303e-01  1.87114168357e-01 
    CT3     NR1     1  3.34087019303e-01  1.87114168357e-01 
    CT3     NR2     1  3.34087019303e-01  1.87114168357e-01 
    CT3     NTL     1  3.34087019303e-01  1.87114168357e-01 
    CT3      NY     1  3.34087019303e-01  1.87114168357e-01 
    CT3       O     1  2.93996576986e-01  1.44938011577e-01 
    CT3     O2L     1  3.20723538531e-01  1.44938011577e-01 
    CT3     OBL     1  2.93996576986e-01  1.44938011577e-01 
    CT3      OC     1  3.20723538531e-01  1.44938011577e-01 
    CT3     OH1     1  3.26959829558e-01  1.63176000000e-01 
    CT3     OSL     1  3.16269044940e-01  1.32309697301e-01 
    CT3    OSLP     1  3.16269044940e-01  1.32309697301e-01 
    CT3      OT     1  3.26799467788e-01  1.63176000000e-01 
    CT3     SOD     1  2.94954293108e-01  9.06104103511e-02 
    CT3      PL     1  3.60813980847e-01  3.20014464673e-01 
    CT3       S     1  3.47450500075e-01  2.80671252536e-01 
   CTL1    CTL1     1  3.38541512893e-01  4.18400000000e-02 
   CTL1    CTL2     1  3.38541512893e-01  4.18400000000e-02 
   CTL1    CTL3     1  3.38541512893e-01  4.18400000000e-02 
   CTL1    CTL5     1  3.38541512893e-01  4.18400000000e-02 
   CTL1      CY     1  3.46559601357e-01  1.13045454929e-01 
   CTL1       N     1  3.34087019303e-01  4.18400000000e-03 
   CTL1     NC2     1  3.34087019303e-01  1.87114168357e-01 
   CTL1     NH1     1  3.07360057758e-01  1.87114168357e-01 
   CTL1     NH2     1  3.34087019303e-01  1.87114168357e-01 
   CTL1     NH3     1  3.34087019303e-01  1.87114168357e-01 
   CTL1     NR1     1  3.34087019303e-01  1.87114168357e-01 
   CTL1     NR2     1  3.34087019303e-01  1.87114168357e-01 
   CTL1     NTL     1  3.34087019303e-01  1.87114168357e-01 
   CTL1      NY     1  3.34087019303e-01  1.87114168357e-01 
   CTL1       O     1  2.93996576986e-01  1.44938011577e-01 
   CTL1     O2L     1  3.20723538531e-01  1.44938011577e-01 
   CTL1     OBL     1  2.93996576986e-01  1.44938011577e-01 
   CTL1      OC     1  3.20723538531e-01  1.44938011577e-01 
   CTL1     OH1     1  3.26959829558e-01  1.63176000000e-01 
   CTL1     OSL     1  3.16269044940e-01  1.32309697301e-01 
   CTL1    OSLP     1  3.16269044940e-01  1.32309697301e-01 
   CTL1      OT     1  3.26799467788e-01  1.63176000000e-01 
   CTL1     SOD     1  2.94954293108e-01  9.06104103511e-02 
   CTL1      PL     1  3.60813980847e-01  3.20014464673e-01 
   CTL1       S     1  3.47450500075e-01  2.80671252536e-01 
   CTL2    CTL2     1  3.38541512893e-01  4.18400000000e-02 
   CTL2    CTL3     1  3.38541512893e-01  4.18400000000e-02 
   CTL2    CTL5     1  3.38541512893e-01  4.18400000000e-02 
   CTL2      CY     1  3.46559601357e-01  1.13045454929e-01 
   CTL2       N     1  3.34087019303e-01  4.18400000000e-03 
   CTL2     NC2     1  3.34087019303e-01  1.87114168357e-01 
   CTL2     NH1     1  3.07360057758e-01  1.87114168357e-01 
   CTL2     NH2     1  3.34087019303e-01  1.87114168357e-01 
   CTL2     NH3     1  3.34087019303e-01  1.87114168357e-01 
   CTL2     NR1     1  3.34087019303e-01  1.87114168357e-01 
   CTL2     NR2     1  3.34087019303e-01  1.87114168357e-01 
   CTL2     NTL     1  3.34087019303e-01  1.87114168357e-01 
   CTL2      NY     1  3.34087019303e-01  1.87114168357e-01 
   CTL2       O     1  2.93996576986e-01  1.44938011577e-01 
   CTL2     O2L     1  3.20723538531e-01  1.44938011577e-01 
   CTL2     OBL     1  2.93996576986e-01  1.44938011577e-01 
   CTL2      OC     1  3.20723538531e-01  1.44938011577e-01 
   CTL2     OH1     1  3.26959829558e-01  1.63176000000e-01 
   CTL2     OSL     1  3.16269044940e-01  1.32309697301e-01 
   CTL2    OSLP     1  3.16269044940e-01  1.32309697301e-01 
   CTL2      OT     1  3.26799467788e-01  1.63176000000e-01 
   CTL2     SOD     1  2.94954293108e-01  9.06104103511e-02 
   CTL2      PL     1  3.60813980847e-01  3.20014464673e-01 
   CTL2       S     1  3.47450500075e-01  2.80671252536e-01 
   CTL3    CTL3     1  3.38541512893e-01  4.18400000000e-02 
   CTL3    CTL5     1  3.38541512893e-01  4.18400000000e-02 
   CTL3      CY     1  3.46559601357e-01  1.13045454929e-01 
   CTL3       N     1  3.34087019303e-01  4.18400000000e-03 
   CTL3     NC2     1  3.34087019303e-01  1.87114168357e-01 
   CTL3     NH1     1  3.07360057758e-01  1.87114168357e-01 
   CTL3     NH2     1  3.34087019303e-01  1.87114168357e-01 
   CTL3     NH3     1  3.34087019303e-01  1.87114168357e-01 
   CTL3     NR1     1  3.34087019303e-01  1.87114168357e-01 
   CTL3     NR2     1  3.34087019303e-01  1.87114168357e-01 
   CTL3     NTL     1  3.34087019303e-01  1.87114168357e-01 
   CTL3      NY     1  3.34087019303e-01  1.87114168357e-01 
   CTL3       O     1  2.93996576986e-01  1.44938011577e-01 
   CTL3     O2L     1  3.20723538531e-01  1.44938011577e-01 
   CTL3     OBL     1  2.93996576986e-01  1.44938011577e-01 
   CTL3      OC     1  3.20723538531e-01  1.44938011577e-01 
   CTL3     OH1     1  3.26959829558e-01  1.63176000000e-01 
   CTL3     OSL     1  3.16269044940e-01  1.32309697301e-01 
   CTL3    OSLP     1  3.16269044940e-01  1.32309697301e-01 
   CTL3      OT     1  3.26799467788e-01  1.63176000000e-01 
   CTL3     SOD     1  2.94954293108e-01  9.06104103511e-02 
   CTL3      PL     1  3.60813980847e-01  3.20014464673e-01 
   CTL3       S     1  3.47450500075e-01  2.80671252536e-01 
   CTL5    CTL5     1  3.38541512893e-01  4.18400000000e-02 
   CTL5      CY     1  3.46559601357e-01  1.13045454929e-01 
   CTL5       N     1  3.34087019303e-01  4.18400000000e-03 
   CTL5     NC2     1  3.34087019303e-01  1.87114168357e-01 
   CTL5     NH1     1  3.07360057758e-01  1.87114168357e-01 
   CTL5     NH2     1  3.34087019303e-01  1.87114168357e-01 
   CTL5     NH3     1  3.34087019303e-01  1.87114168357e-01 
   CTL5     NR1     1  3.34087019303e-01  1.87114168357e-01 
   CTL5     NR2     1  3.34087019303e-01  1.87114168357e-01 
   CTL5     NTL     1  3.34087019303e-01  1.87114168357e-01 
   CTL5      NY     1  3.34087019303e-01  1.87114168357e-01 
   CTL5       O     1  2.93996576986e-01  1.44938011577e-01 
   CTL5     O2L     1  3.20723538531e-01  1.44938011577e-01 
   CTL5     OBL     1  2.93996576986e-01  1.44938011577e-01 
   CTL5      OC     1  3.20723538531e-01  1.44938011577e-01 
   CTL5     OH1     1  3.26959829558e-01  1.63176000000e-01 
   CTL5     OSL     1  3.16269044940e-01  1.32309697301e-01 
   CTL5    OSLP     1  3.16269044940e-01  1.32309697301e-01 
   CTL5      OT     1  3.26799467788e-01  1.63176000000e-01 
   CTL5     SOD     1  2.94954293108e-01  9.06104103511e-02 
   CTL5      PL     1  3.60813980847e-01  3.20014464673e-01 
   CTL5       S     1  3.47450500075e-01  2.80671252536e-01 
     CY       N     1  3.42105107766e-01  1.13045454929e-02 
     CY     NH1     1  3.15378146222e-01  5.05554643535e-01 
     CY       O     1  3.02014665450e-01  3.91600943002e-01 
     CY     OBL     1  3.02014665450e-01  3.91600943002e-01 
      N       N     1  3.29632525712e-01  4.18400000000e-04 
      N     NC2     1  3.29632525712e-01  1.87114168357e-02 
      N     NH1     1  3.02905564168e-01  1.87114168357e-02 
      N     NH2     1  3.29632525712e-01  1.87114168357e-02 
      N     NH3     1  3.29632525712e-01  1.87114168357e-02 
      N     NR1     1  3.29632525712e-01  1.87114168357e-02 
      N     NR2     1  3.29632525712e-01  1.87114168357e-02 
      N     NTL     1  3.29632525712e-01  1.87114168357e-02 
      N      NY     1  3.29632525712e-01  1.87114168357e-02 
      N       O     1  2.89542083396e-01  1.44938011577e-02 
      N     O2L     1  3.16269044940e-01  1.44938011577e-02 
      N     OBL     1  2.89542083396e-01  1.44938011577e-02 
      N      OC     1  3.16269044940e-01  1.44938011577e-02 
      N     OH1     1  3.22505335967e-01  1.63176000000e-02 
      N     OSL     1  3.11814551349e-01  1.32309697301e-02 
      N    OSLP     1  3.11814551349e-01  1.32309697301e-02 
      N      OT     1  3.22344974198e-01  1.63176000000e-02 
      N     SOD     1  2.90499799518e-01  9.06104103511e-03 
      N      PL     1  3.56359487256e-01  3.20014464673e-02 
      N       S     1  3.42996006484e-01  2.80671252536e-02 
    NC2     NH1     1  3.02905564168e-01  8.36800000000e-01 
    NC2       O     1  2.89542083396e-01  6.48182492821e-01 
    NC2     OBL     1  2.89542083396e-01  6.48182492821e-01 
    NH1     NH1     1  2.76178602624e-01  8.36800000000e-01 
    NH1     NH2     1  3.02905564168e-01  8.36800000000e-01 
    NH1     NH3     1  3.02905564168e-01  8.36800000000e-01 
    NH1     NR1     1  3.02905564168e-01  8.36800000000e-01 
    NH1     NR2     1  3.02905564168e-01  8.36800000000e-01 
    NH1     NTL     1  3.02905564168e-01  8.36800000000e-01 
    NH1      NY     1  3.02905564168e-01  8.36800000000e-01 
    NH1       O     1  2.62815121851e-01  6.48182492821e-01 
    NH1     O2L     1  2.89542083396e-01  6.48182492821e-01 
    NH1     OBL     1  2.62815121851e-01  6.48182492821e-01 
    NH1      OC     1  2.89542083396e-01  6.48182492821e-01 
    NH1     OH1     1  2.95778374423e-01  7.29745256593e-01 
    NH1     OSL     1  2.85087589805e-01  5.91706954497e-01 
    NH1    OSLP     1  2.85087589805e-01  5.91706954497e-01 
    NH1      OT     1  2.95618012653e-01  7.29745256593e-01 
    NH1     SOD     1  2.63772837973e-01  4.05222074029e-01 
    NH1      PL     1  3.29632525712e-01  1.43114819358e+00 
    NH1       S     1  3.16269044940e-01  1.25520000000e+00 
    NH2       O     1  2.89542083396e-01  6.48182492821e-01 
    NH2     OBL     1  2.89542083396e-01  6.48182492821e-01 
    NH3       O     1  2.89542083396e-01  6.48182492821e-01 
    NH3     OBL     1  2.89542083396e-01  6.48182492821e-01 
    NR1       O     1  2.89542083396e-01  6.48182492821e-01 
    NR1     OBL     1  2.89542083396e-01  6.48182492821e-01 
    NR2       O     1  2.89542083396e-01  6.48182492821e-01 
    NR2     OBL     1  2.89542083396e-01  6.48182492821e-01 
    NTL       O     1  2.89542083396e-01  6.48182492821e-01 
    NTL     OBL     1  2.89542083396e-01  6.48182492821e-01 
     NY       O     1  2.89542083396e-01  6.48182492821e-01 
     NY     OBL     1  2.89542083396e-01  6.48182492821e-01 
      O       O     1  2.49451641079e-01  5.02080000000e-01 
      O     O2L     1  2.76178602624e-01  5.02080000000e-01 
      O     OBL     1  2.49451641079e-01  5.02080000000e-01 
      O      OC     1  2.76178602624e-01  5.02080000000e-01 
      O     OH1     1  2.82414893650e-01  5.65258245152e-01 
      O     OSL     1  2.71724109033e-01  4.58334236120e-01 
      O    OSLP     1  2.71724109033e-01  4.58334236120e-01 
      O      OT     1  2.82254531881e-01  5.65258245152e-01 
      O     SOD     1  2.50409357201e-01  3.13883668846e-01 
      O      PL     1  3.16269044940e-01  1.10856262394e+00 
      O       S     1  3.02905564168e-01  9.72273739232e-01 
    O2L     OBL     1  2.76178602624e-01  5.02080000000e-01 
    OBL     OBL     1  2.49451641079e-01  5.02080000000e-01 
    OBL      OC     1  2.76178602624e-01  5.02080000000e-01 
    OBL     OH1     1  2.82414893650e-01  5.65258245152e-01 
    OBL     OSL     1  2.71724109033e-01  4.58334236120e-01 
    OBL    OSLP     1  2.71724109033e-01  4.58334236120e-01 
    OBL      OT     1  2.82254531881e-01  5.65258245152e-01 
    OBL      PL     1  3.16269044940e-01  1.10856262394e+00 
    OBL       S     1  3.02905564168e-01  9.72273739232e-01 

[ angletypes ]
; i	j	k	func	th0	Kth	s0	Kub
     CA      CA      CA     5  1.2000000e+02  3.3472000e+02  2.4162000e-01  2.9288000e+04
    CAI      CA      CA     5  1.2000000e+02  3.3472000e+02  2.4162000e-01  2.9288000e+04
   CEL1    CEL1    CTL2     5  1.2350000e+02  4.0166400e+02  0.0000000e+00  0.0000000e+00
   CEL1    CTL2    CTL2     5  1.1220000e+02  2.6777600e+02  0.0000000e+00  0.0000000e+00
     CL     OSL    CTL1     5  1.0960000e+02  3.3472000e+02  2.2651000e-01  2.5104000e+04
     CL     OSL    CTL2     5  1.0960000e+02  3.3472000e+02  2.2651000e-01  2.5104000e+04
    CP1       N       C     5  1.1700000e+02  5.0208000e+02  0.0000000e+00  0.0000000e+00
    CP2     CP1       C     5  1.1230000e+02  4.3513600e+02  0.0000000e+00  0.0000000e+00
    CP2     CP2     CP1     5  1.0850000e+02  5.8576000e+02  0.0000000e+00  0.0000000e+00
    CP3     CP2     CP2     5  1.0850000e+02  5.8576000e+02  0.0000000e+00  0.0000000e+00
    CP3       N       C     5  1.1700000e+02  5.0208000e+02  0.0000000e+00  0.0000000e+00
    CP3       N     CP1     5  1.1420000e+02  8.3680000e+02  0.0000000e+00  0.0000000e+00
   CPH2     NR1    CPH1     5  1.0750000e+02  1.0878400e+03  0.0000000e+00  0.0000000e+00
   CPH2     NR2    CPH1     5  1.0400000e+02  1.0878400e+03  0.0000000e+00  0.0000000e+00
    CPT     CAI      CA     5  1.1320000e+02  4.1840000e+02  0.0000000e+00  0.0000000e+00
    CPT     CPT     CAI     5  1.1000000e+02  4.1840000e+02  0.0000000e+00  0.0000000e+00
    CPT      CY      CA     5  1.0640000e+02  7.1128000e+02  2.2610000e-01  2.0920000e+04
    CPT      NY      CA     5  1.1200000e+02  7.1128000e+02  0.0000000e+00  0.0000000e+00
    CT1     CT1       C     5  1.0800000e+02  4.3513600e+02  0.0000000e+00  0.0000000e+00
    CT1     CT2      CA     5  1.0750000e+02  4.3346240e+02  0.0000000e+00  0.0000000e+00
    CT1     CT2      CC     5  1.0800000e+02  4.3513600e+02  0.0000000e+00  0.0000000e+00
    CT1     CT2    CPH1     5  1.1300000e+02  4.8827280e+02  0.0000000e+00  0.0000000e+00
    CT1     CT2     CT1     5  1.1350000e+02  4.8827280e+02  2.5610000e-01  9.3386880e+03
    CT1    CT2A      CC     5  1.0800000e+02  4.3513600e+02  0.0000000e+00  0.0000000e+00
    CT1    CT2A     CT2     5  1.1350000e+02  4.8827280e+02  2.5610000e-01  9.3386880e+03
    CT1    CT2A     HA2     5  1.1010000e+02  2.2175200e+02  2.1790000e-01  1.8853104e+04
    CT1     NH1       C     5  1.2000000e+02  4.1840000e+02  0.0000000e+00  0.0000000e+00
    CT2      CA      CA     5  1.2230000e+02  3.8325440e+02  0.0000000e+00  0.0000000e+00
    CT2    CPH1    CPH1     5  1.3000000e+02  3.8325440e+02  0.0000000e+00  0.0000000e+00
    CT2     CT1       C     5  1.0800000e+02  4.3513600e+02  0.0000000e+00  0.0000000e+00
    CT2     CT1      CC     5  1.0800000e+02  4.3513600e+02  0.0000000e+00  0.0000000e+00
    CT2     CT1     CT1     5  1.1100000e+02  4.4643280e+02  2.5610000e-01  6.6944000e+03
    CT2     CT2      CC     5  1.0800000e+02  4.3513600e+02  0.0000000e+00  0.0000000e+00
    CT2     CT2     CT1     5  1.1350000e+02  4.8827280e+02  2.5610000e-01  9.3386880e+03
    CT2     CT2     CT2     5  1.1360000e+02  4.8827280e+02  2.5610000e-01  9.3386880e+03
    CT2      CY      CA     5  1.2700000e+02  2.5104000e+02  0.0000000e+00  0.0000000e+00
    CT2      CY     CPT     5  1.2670000e+02  2.5104000e+02  0.0000000e+00  0.0000000e+00
    CT2     NC2       C     5  1.2000000e+02  5.2132640e+02  0.0000000e+00  0.0000000e+00
    CT2     NH1       C     5  1.2000000e+02  4.1840000e+02  0.0000000e+00  0.0000000e+00
   CT2A     CT1       C     5  1.0800000e+02  4.3513600e+02  0.0000000e+00  0.0000000e+00
   CT2A     CT1      CC     5  1.0800000e+02  4.3513600e+02  0.0000000e+00  0.0000000e+00
   CT2A     CT2      CC     5  1.0800000e+02  4.3513600e+02  0.0000000e+00  0.0000000e+00
   CT2A     CT2     HA2     5  1.1010000e+02  2.2175200e+02  2.1790000e-01  1.8853104e+04
    CT3     CT1       C     5  1.0800000e+02  4.3513600e+02  0.0000000e+00  0.0000000e+00
    CT3     CT1     CT1     5  1.0850000e+02  4.4643280e+02  2.5610000e-01  6.6944000e+03
    CT3     CT1     CT2     5  1.1400000e+02  4.4643280e+02  2.5610000e-01  6.6944000e+03
    CT3     CT1     CT3     5  1.1400000e+02  4.4643280e+02  2.5610000e-01  6.6944000e+03
    CT3     CT2     CT1     5  1.1350000e+02  4.8827280e+02  2.5610000e-01  9.3386880e+03
    CT3       S     CT2     5  9.5000000e+01  2.8451200e+02  0.0000000e+00  0.0000000e+00
   CTL2    CTL1    CTL2     5  1.1350000e+02  4.8827280e+02  2.5610000e-01  9.3386880e+03
   CTL2    CTL2      CL     5  1.0800000e+02  4.3513600e+02  0.0000000e+00  0.0000000e+00
   CTL2    CTL2    CTL2     5  1.1360000e+02  4.8827280e+02  2.5610000e-01  9.3386880e+03
   CTL2    CTL2    CTL3     5  1.1500000e+02  4.8534400e+02  2.5610000e-01  6.6944000e+03
   CTL2    OSLP      PL     5  1.2000000e+02  1.6736000e+02  2.3300000e-01  2.9288000e+04
   CTL5     NTL    CTL2     5  1.0950000e+02  5.0208000e+02  2.4660000e-01  2.1756800e+04
   CTL5     NTL    CTL5     5  1.0950000e+02  5.0208000e+02  2.4660000e-01  2.1756800e+04
     CY     CPT     CAI     5  1.3350000e+02  1.0878400e+03  0.0000000e+00  0.0000000e+00
     CY     CPT     CPT     5  1.0800000e+02  7.1128000e+02  0.0000000e+00  0.0000000e+00
     CY     CT2     CT1     5  1.1400000e+02  4.8827280e+02  0.0000000e+00  0.0000000e+00
      H     NH1       C     5  1.2300000e+02  2.8451200e+02  0.0000000e+00  0.0000000e+00
      H     NH1     CT1     5  1.1700000e+02  2.9288000e+02  0.0000000e+00  0.0000000e+00
      H     NH1     CT2     5  1.1700000e+02  2.9288000e+02  0.0000000e+00  0.0000000e+00
      H     NH2      CC     5  1.2000000e+02  4.1840000e+02  0.0000000e+00  0.0000000e+00
      H     NH2       H     5  1.2000000e+02  1.9246400e+02  0.0000000e+00  0.0000000e+00
      H     NR1    CPH1     5  1.2550000e+02  2.5104000e+02  2.1500000e-01  1.6736000e+04
      H     NR1    CPH2     5  1.2700000e+02  2.5104000e+02  2.1400000e-01  1.6736000e+04
      H      NY      CA     5  1.2600000e+02  2.3430400e+02  0.0000000e+00  0.0000000e+00
      H      NY     CPT     5  1.2600000e+02  2.3430400e+02  0.0000000e+00  0.0000000e+00
      H     OH1      CA     5  1.0800000e+02  5.4392000e+02  0.0000000e+00  0.0000000e+00
      H     OH1     CT1     5  1.0600000e+02  4.8116000e+02  0.0000000e+00  0.0000000e+00
      H     OH1     CT2     5  1.0600000e+02  4.8116000e+02  0.0000000e+00  0.0000000e+00
    HA1     CT1     CT1     5  1.1010000e+02  2.8869600e+02  2.1790000e-01  1.8853104e+04
    HA1     CT1     CT2     5  1.1010000e+02  2.8869600e+02  2.1790000e-01  1.8853104e+04
    HA1     CT1     CT3     5  1.1010000e+02  2.8869600e+02  2.1790000e-01  1.8853104e+04
    HA2     CP2     CP1     5  1.1010000e+02  2.7974224e+02  2.1790000e-01  1.8853104e+04
    HA2     CP2     CP2     5  1.1010000e+02  2.2175200e+02  2.1790000e-01  1.8853104e+04
    HA2     CP2     CP3     5  1.1010000e+02  2.2175200e+02  2.1790000e-01  1.8853104e+04
    HA2     CP2     HA2     5  1.0900000e+02  2.9706400e+02  1.8020000e-01  4.5187200e+03
    HA2     CP3     CP2     5  1.1010000e+02  2.2175200e+02  2.1790000e-01  1.8853104e+04
    HA2     CP3     HA2     5  1.0900000e+02  2.9706400e+02  1.8020000e-01  4.5187200e+03
    HA2     CT2      CA     5  1.0750000e+02  4.1254240e+02  0.0000000e+00  0.0000000e+00
    HA2     CT2      CC     5  1.0950000e+02  2.7614400e+02  2.1630000e-01  2.5104000e+04
    HA2     CT2    CPH1     5  1.0950000e+02  2.7974224e+02  0.0000000e+00  0.0000000e+00
    HA2     CT2     CT1     5  1.1010000e+02  2.2175200e+02  2.1790000e-01  1.8853104e+04
    HA2     CT2     CT2     5  1.1010000e+02  2.2175200e+02  2.1790000e-01  1.8853104e+04
    HA2     CT2     CT3     5  1.1010000e+02  2.8953280e+02  2.1790000e-01  1.8853104e+04
    HA2     CT2      CY     5  1.0950000e+02  4.6024000e+02  0.0000000e+00  0.0000000e+00
    HA2     CT2     HA2     5  1.0900000e+02  2.9706400e+02  1.8020000e-01  4.5187200e+03
    HA2    CT2A      CC     5  1.0950000e+02  2.7614400e+02  2.1630000e-01  2.5104000e+04
    HA2    CT2A     CT2     5  1.1010000e+02  2.2175200e+02  2.1790000e-01  1.8853104e+04
    HA2    CT2A     HA2     5  1.0900000e+02  2.9706400e+02  1.8020000e-01  4.5187200e+03
    HA3     CT3     CT1     5  1.1010000e+02  2.7974224e+02  2.1790000e-01  1.8853104e+04
    HA3     CT3     CT2     5  1.1010000e+02  2.8953280e+02  2.1790000e-01  1.8853104e+04
    HA3     CT3     HA3     5  1.0840000e+02  2.9706400e+02  1.8020000e-01  4.5187200e+03
   HAL1    CTL1    CTL2     5  1.1010000e+02  2.8869600e+02  2.1790000e-01  1.8853104e+04
   HAL1    CTL1     OSL     5  1.0950000e+02  5.0208000e+02  0.0000000e+00  0.0000000e+00
   HAL2    CTL2    CEL1     5  1.1150000e+02  3.7656000e+02  0.0000000e+00  0.0000000e+00
   HAL2    CTL2      CL     5  1.0950000e+02  2.7614400e+02  2.1630000e-01  2.5104000e+04
   HAL2    CTL2    CTL1     5  1.1010000e+02  2.2175200e+02  2.1790000e-01  1.8853104e+04
   HAL2    CTL2    CTL2     5  1.1010000e+02  2.2175200e+02  2.1790000e-01  1.8853104e+04
   HAL2    CTL2    CTL3     5  1.1010000e+02  2.8953280e+02  2.1790000e-01  1.8853104e+04
   HAL2    CTL2    HAL2     5  1.0900000e+02  2.9706400e+02  1.8020000e-01  4.5187200e+03
   HAL2    CTL2     OSL     5  1.0950000e+02  5.0208000e+02  0.0000000e+00  0.0000000e+00
   HAL2    CTL2    OSLP     5  1.0950000e+02  5.0208000e+02  0.0000000e+00  0.0000000e+00
   HAL3    CTL3    CTL2     5  1.1010000e+02  2.8953280e+02  2.1790000e-01  1.8853104e+04
   HAL3    CTL3    HAL3     5  1.0840000e+02  2.9706400e+02  1.8020000e-01  4.5187200e+03
    HB1     CP1       C     5  1.1200000e+02  4.1840000e+02  0.0000000e+00  0.0000000e+00
    HB1     CP1     CP2     5  1.1800000e+02  2.9288000e+02  0.0000000e+00  0.0000000e+00
    HB1     CT1       C     5  1.0950000e+02  4.1840000e+02  0.0000000e+00  0.0000000e+00
    HB1     CT1      CC     5  1.0950000e+02  4.1840000e+02  0.0000000e+00  0.0000000e+00
    HB1     CT1     CT1     5  1.1100000e+02  2.9288000e+02  0.0000000e+00  0.0000000e+00
    HB1     CT1     CT2     5  1.1100000e+02  2.9288000e+02  0.0000000e+00  0.0000000e+00
    HB1     CT1    CT2A     5  1.1100000e+02  2.9288000e+02  0.0000000e+00  0.0000000e+00
    HB1     CT1     CT3     5  1.1100000e+02  2.9288000e+02  0.0000000e+00  0.0000000e+00
    HB2     CT2       C     5  1.0950000e+02  4.1840000e+02  0.0000000e+00  0.0000000e+00
    HB2     CT2     HB2     5  1.1500000e+02  3.0124800e+02  0.0000000e+00  0.0000000e+00
     HC     NC2       C     5  1.2000000e+02  4.1003200e+02  0.0000000e+00  0.0000000e+00
     HC     NC2     CT2     5  1.2000000e+02  3.3806720e+02  0.0000000e+00  0.0000000e+00
     HC     NC2      HC     5  1.2000000e+02  2.0920000e+02  0.0000000e+00  0.0000000e+00
     HC     NH3     CT1     5  1.0950000e+02  2.5104000e+02  2.0740000e-01  1.6736000e+04
     HC     NH3     CT2     5  1.0950000e+02  2.5104000e+02  2.0740000e-01  1.6736000e+04
     HC     NH3      HC     5  1.0950000e+02  3.6819200e+02  0.0000000e+00  0.0000000e+00
   HEL1    CEL1    CEL1     5  1.1950000e+02  4.3513600e+02  0.0000000e+00  0.0000000e+00
   HEL1    CEL1    CTL2     5  1.1600000e+02  3.3472000e+02  0.0000000e+00  0.0000000e+00
     HL    CTL2    CTL2     5  1.1010000e+02  2.7974224e+02  2.1790000e-01  1.8853104e+04
     HL    CTL2      HL     5  1.0950000e+02  2.0083200e+02  1.7670000e-01  2.3430400e+04
     HL    CTL5      HL     5  1.0950000e+02  2.0083200e+02  1.7670000e-01  2.3430400e+04
     HP      CA      CA     5  1.2000000e+02  2.5104000e+02  2.1525000e-01  1.8409600e+04
     HP      CA     CAI     5  1.2000000e+02  2.5104000e+02  2.1525000e-01  1.8409600e+04
     HP      CA      CY     5  1.2500000e+02  2.6777600e+02  2.1730000e-01  2.0920000e+04
     HP     CAI      CA     5  1.2000000e+02  2.5104000e+02  2.1525000e-01  1.8409600e+04
     HP     CAI     CPT     5  1.2200000e+02  2.5104000e+02  2.1460000e-01  1.8409600e+04
    HR3    CPH1    CPH1     5  1.3000000e+02  2.0920000e+02  2.2000000e-01  1.6736000e+04
     HS       S     CT2     5  9.5000000e+01  3.2467840e+02  0.0000000e+00  0.0000000e+00
     HT      OT      HT     5  1.0452000e+02  4.6024000e+02  0.0000000e+00  0.0000000e+00
      N       C     CT1     5  1.1250000e+02  1.6736000e+02  0.0000000e+00  0.0000000e+00
      N       C     CT2     5  1.1250000e+02  1.6736000e+02  0.0000000e+00  0.0000000e+00
      N     CP1       C     5  1.0820000e+02  4.1840000e+02  0.0000000e+00  0.0000000e+00
      N     CP1     CP2     5  1.1080000e+02  5.8576000e+02  0.0000000e+00  0.0000000e+00
      N     CP1     HB1     5  1.1200000e+02  4.0166400e+02  0.0000000e+00  0.0000000e+00
      N     CP3     CP2     5  1.1050000e+02  5.8576000e+02  0.0000000e+00  0.0000000e+00
      N     CP3     HA2     5  1.0800000e+02  4.0166400e+02  0.0000000e+00  0.0000000e+00
    NC2       C     NC2     5  1.2000000e+02  3.3472000e+02  2.3100000e-01  5.8576000e+04
    NC2     CT2     CT2     5  1.0750000e+02  5.6651360e+02  0.0000000e+00  0.0000000e+00
    NC2     CT2     HA2     5  1.0750000e+02  4.7279200e+02  0.0000000e+00  0.0000000e+00
    NH1       C     CP1     5  1.1650000e+02  6.6944000e+02  0.0000000e+00  0.0000000e+00
    NH1       C     CT1     5  1.1650000e+02  6.6944000e+02  0.0000000e+00  0.0000000e+00
    NH1       C     CT2     5  1.1650000e+02  6.6944000e+02  0.0000000e+00  0.0000000e+00
    NH1     CT1       C     5  1.0700000e+02  4.1840000e+02  0.0000000e+00  0.0000000e+00
    NH1     CT1      CC     5  1.0700000e+02  4.1840000e+02  0.0000000e+00  0.0000000e+00
    NH1     CT1     CT1     5  1.1350000e+02  5.8576000e+02  0.0000000e+00  0.0000000e+00
    NH1     CT1     CT2     5  1.1350000e+02  5.8576000e+02  0.0000000e+00  0.0000000e+00
    NH1     CT1    CT2A     5  1.1350000e+02  5.8576000e+02  0.0000000e+00  0.0000000e+00
    NH1     CT1     CT3     5  1.1350000e+02  5.8576000e+02  0.0000000e+00  0.0000000e+00
    NH1     CT1     HB1     5  1.0800000e+02  4.0166400e+02  0.0000000e+00  0.0000000e+00
    NH1     CT2       C     5  1.0700000e+02  4.1840000e+02  0.0000000e+00  0.0000000e+00
    NH1     CT2     HB2     5  1.0800000e+02  4.0166400e+02  0.0000000e+00  0.0000000e+00
    NH2      CC     CT2     5  1.1650000e+02  4.1840000e+02  2.4500000e-01  4.1840000e+04
    NH3     CT1       C     5  1.1000000e+02  3.6568160e+02  0.0000000e+00  0.0000000e+00
    NH3     CT1     CT2     5  1.1000000e+02  5.6651360e+02  0.0000000e+00  0.0000000e+00
    NH3     CT1     HB1     5  1.0750000e+02  4.3095200e+02  0.0000000e+00  0.0000000e+00
    NH3     CT2     CT2     5  1.1000000e+02  5.6651360e+02  0.0000000e+00  0.0000000e+00
    NH3     CT2     HA2     5  1.0750000e+02  3.7656000e+02  2.1010000e-01  2.9288000e+04
    NR1    CPH1    CPH1     5  1.0600000e+02  1.0878400e+03  0.0000000e+00  0.0000000e+00
    NR1    CPH1     CT2     5  1.2400000e+02  3.8325440e+02  0.0000000e+00  0.0000000e+00
    NR1    CPH2     HR1     5  1.2250000e+02  2.0920000e+02  2.1400000e-01  1.6736000e+04
    NR2    CPH1    CPH1     5  1.1000000e+02  1.0878400e+03  0.0000000e+00  0.0000000e+00
    NR2    CPH1     HR3     5  1.2000000e+02  2.0920000e+02  2.1400000e-01  1.6736000e+04
    NR2    CPH2     HR1     5  1.2500000e+02  2.0920000e+02  2.1200000e-01  1.6736000e+04
    NR2    CPH2     NR1     5  1.1250000e+02  1.0878400e+03  0.0000000e+00  0.0000000e+00
    NTL    CTL2    CTL2     5  1.1500000e+02  5.6651360e+02  0.0000000e+00  0.0000000e+00
    NTL    CTL2      HL     5  1.0950000e+02  3.3472000e+02  2.1300000e-01  2.2593600e+04
    NTL    CTL5      HL     5  1.0950000e+02  3.3472000e+02  2.1300000e-01  2.2593600e+04
     NY      CA      CY     5  1.1050000e+02  7.1128000e+02  2.2400000e-01  2.0920000e+04
     NY      CA      HP     5  1.2500000e+02  2.6777600e+02  2.1770000e-01  2.0920000e+04
     NY     CPT     CAI     5  1.2950000e+02  1.0878400e+03  0.0000000e+00  0.0000000e+00
     NY     CPT     CPT     5  1.0740000e+02  7.9496000e+02  0.0000000e+00  0.0000000e+00
      O       C     CP1     5  1.1800000e+02  6.6944000e+02  0.0000000e+00  0.0000000e+00
      O       C     CT1     5  1.2100000e+02  6.6944000e+02  0.0000000e+00  0.0000000e+00
      O       C     CT2     5  1.2100000e+02  6.6944000e+02  0.0000000e+00  0.0000000e+00
      O       C       N     5  1.2250000e+02  6.6944000e+02  0.0000000e+00  0.0000000e+00
      O       C     NH1     5  1.2250000e+02  6.6944000e+02  0.0000000e+00  0.0000000e+00
      O      CC     CT2     5  1.2100000e+02  1.2552000e+02  2.4400000e-01  4.1840000e+04
      O      CC     NH2     5  1.2250000e+02  6.2760000e+02  2.3700000e-01  4.1840000e+04
    O2L      PL     O2L     5  1.2000000e+02  1.0041600e+03  0.0000000e+00  0.0000000e+00
    OBL      CL    CTL2     5  1.2500000e+02  5.8576000e+02  2.4420000e-01  1.6736000e+04
     OC      CC     CT1     5  1.1800000e+02  3.3472000e+02  2.3880000e-01  4.1840000e+04
     OC      CC     CT2     5  1.1800000e+02  3.3472000e+02  2.3880000e-01  4.1840000e+04
     OC      CC    CT2A     5  1.1800000e+02  3.3472000e+02  2.3880000e-01  4.1840000e+04
     OC      CC      OC     5  1.2400000e+02  8.3680000e+02  2.2250000e-01  5.8576000e+04
    OH1      CA      CA     5  1.2000000e+02  3.7823360e+02  0.0000000e+00  0.0000000e+00
    OH1     CT1     CT1     5  1.1010000e+02  6.3345760e+02  0.0000000e+00  0.0000000e+00
    OH1     CT1     CT3     5  1.1010000e+02  6.3345760e+02  0.0000000e+00  0.0000000e+00
    OH1     CT1     HA1     5  1.0889000e+02  3.8409120e+02  0.0000000e+00  0.0000000e+00
    OH1     CT2     CT1     5  1.1010000e+02  6.3345760e+02  0.0000000e+00  0.0000000e+00
    OH1     CT2     HA2     5  1.0889000e+02  3.8409120e+02  0.0000000e+00  0.0000000e+00
    OSL      CL    CTL2     5  1.0900000e+02  4.6024000e+02  2.3260000e-01  1.6736000e+04
    OSL      CL     OBL     5  1.2590000e+02  7.5312000e+02  2.2576000e-01  1.3388800e+05
    OSL    CTL1    CTL2     5  1.1010000e+02  6.3345760e+02  0.0000000e+00  0.0000000e+00
    OSL    CTL2    CTL1     5  1.1010000e+02  6.3345760e+02  0.0000000e+00  0.0000000e+00
   OSLP    CTL2    CTL1     5  1.1010000e+02  6.3345760e+02  0.0000000e+00  0.0000000e+00
   OSLP    CTL2    CTL2     5  1.1010000e+02  6.3345760e+02  0.0000000e+00  0.0000000e+00
   OSLP      PL     O2L     5  1.1160000e+02  8.2759520e+02  0.0000000e+00  0.0000000e+00
   OSLP      PL    OSLP     5  1.0430000e+02  6.6944000e+02  0.0000000e+00  0.0000000e+00
      S     CT2     CT1     5  1.1250000e+02  4.8534400e+02  0.0000000e+00  0.0000000e+00
      S     CT2     CT2     5  1.1450000e+02  4.8534400e+02  0.0000000e+00  0.0000000e+00
      S     CT2     HA2     5  1.1130000e+02  3.8576480e+02  0.0000000e+00  0.0000000e+00
      S     CT3     HA3     5  1.1130000e+02  3.8576480e+02  0.0000000e+00  0.0000000e+00

[ dihedraltypes ]
; i	j	k	l	func	phi0	Kphi	mult
      C     CT1     CT1     CT2     9  1.800000e+02  4.184000e-01      1
      C     CT1     CT1     CT2     9  1.800000e+02  2.175680e+00      2
      C     CT1     CT1     CT2     9  1.800000e+02  1.213360e+00      3
      C     CT1     CT1     CT3     9  1.800000e+02  5.857600e-01      1
      C     CT1     CT1     CT3     9  1.800000e+02  1.087840e+00      2
      C     CT1     CT1     CT3     9  1.800000e+02  1.380720e+00      3
      C     CT1     CT1     OH1     9  1.800000e+02  3.305360e+00      1
      C     CT1     CT1     OH1     9  1.800000e+02  1.631760e+00      2
      C     CT1     CT1     OH1     9  1.800000e+02  4.142160e+00      3
      C     CT1     CT2      CA     9  1.800000e+02  5.355520e+00      1
      C     CT1     CT2      CA     9  1.800000e+02  3.932960e+00      2
      C     CT1     CT2      CA     9  1.800000e+02  6.568880e+00      3
      C     CT1     CT2      CC     9  1.800000e+02  5.899440e+00      1
      C     CT1     CT2      CC     9  1.800000e+02  5.397360e+00      2
      C     CT1     CT2      CC     9  1.800000e+02  2.468560e+00      3
      C     CT1     CT2    CPH1     9  1.800000e+02  7.531200e-01      1
      C     CT1     CT2    CPH1     9  1.800000e+02  2.677760e+00      2
      C     CT1     CT2    CPH1     9  1.800000e+02  3.640080e+00      3
      C     CT1     CT2     CT1     9  1.800000e+02  1.338880e+00      1
      C     CT1     CT2     CT1     9  1.800000e+02  2.552240e+00      2
      C     CT1     CT2     CT1     9  1.800000e+02  3.012480e+00      3
      C     CT1     CT2     CT2     9  1.800000e+02  1.464400e+00      1
      C     CT1     CT2     CT2     9  1.800000e+02  1.757280e+00      2
      C     CT1     CT2     CT2     9  1.800000e+02  7.991440e+00      3
      C     CT1     CT2      CY     9  1.800000e+02  4.560560e+00      1
      C     CT1     CT2      CY     9  1.800000e+02  2.092000e+00      2
      C     CT1     CT2      CY     9  1.800000e+02  4.895280e+00      3
      C     CT1     CT2     OH1     9  1.800000e+02  2.719600e+00      1
      C     CT1     CT2     OH1     9  1.800000e+02  1.046000e+00      2
      C     CT1     CT2     OH1     9  1.800000e+02  4.895280e+00      3
      C     CT1     CT2       S     9  1.800000e+02  1.004160e+00      1
      C     CT1     CT2       S     9  1.800000e+02  3.138000e+00      2
      C     CT1     CT2       S     9  1.800000e+02  5.648400e+00      3
      C     CT1    CT2A      CC     9  1.800000e+02  6.736240e+00      1
      C     CT1    CT2A      CC     9  1.800000e+02  5.397360e+00      2
      C     CT1    CT2A      CC     9  1.800000e+02  2.468560e+00      3
      C     CT1    CT2A     CT2     9  0.000000e+00  4.602400e-01      1
      C     CT1    CT2A     CT2     9  1.800000e+02  4.100320e+00      2
      C     CT1    CT2A     CT2     9  1.800000e+02  6.694400e+00      3
      C     CT1     NH1       C     9  1.800000e+02  8.368000e-01      1
      C     CT2     NH1       C     9  1.800000e+02  8.368000e-01      1
      C       N     CP1       C     9  0.000000e+00  3.347200e+00      3
      C     NH1     CT1    CT2A     9  0.000000e+00  7.531200e+00      1
     CA      CA      CA      CA     9  1.800000e+02  1.297040e+01      2
     CA      CA     CT2     CT1     9  0.000000e+00  4.476880e+00      1
     CA      CA     CT2     CT1     9  1.800000e+02  1.004160e+00      2
     CA      CA     CT2     CT1     9  1.800000e+02  7.112800e-01      3
     CA     CT2     CT1     NH1     9  1.800000e+02  2.175680e+00      1
     CA     CT2     CT1     NH1     9  1.800000e+02  2.594080e+00      2
     CA     CT2     CT1     NH1     9  0.000000e+00  6.610720e+00      3
     CA      CY     CPT     CAI     9  1.800000e+02  1.255200e+01      2
     CA      CY     CT2     CT1     9  0.000000e+00  1.255200e-01      1
     CA      CY     CT2     CT1     9  0.000000e+00  2.301200e+00      2
     CA      CY     CT2     CT1     9  1.800000e+02  1.631760e+00      3
     CA      NY     CPT     CAI     9  1.800000e+02  1.255200e+01      2
    CAI      CA      CA     CAI     9  1.800000e+02  1.297040e+01      2
    CAI     CPT     CPT     CAI     9  1.800000e+02  1.255200e+01      2
     CC     CT1     NH1       C     9  1.800000e+02  8.368000e-01      1
     CC     CT2     CT1     NH1     9  1.800000e+02  1.171520e+00      1
     CC     CT2     CT1     NH1     9  1.800000e+02  2.092000e+00      2
     CC     CT2     CT1     NH1     9  0.000000e+00  1.589920e+00      3
     CC     CT2     CT2     CT1     9  1.800000e+02  7.698560e+00      1
     CC     CT2     CT2     CT1     9  1.800000e+02  3.514560e+00      2
     CC     CT2     CT2     CT1     9  1.800000e+02  1.631760e+00      3
     CC     CT2    CT2A     CT1     9  1.800000e+02  0.000000e+00      1
     CC     CT2    CT2A     CT1     9  1.800000e+02  1.589920e+00      2
     CC     CT2    CT2A     CT1     9  1.800000e+02  2.468560e+00      3
     CC    CT2A     CT1      CC     9  0.000000e+00  8.368000e-01      3
     CC    CT2A     CT1     NH1     9  1.800000e+02  2.845120e+00      1
     CC    CT2A     CT1     NH1     9  1.800000e+02  4.184000e-01      2
     CC    CT2A     CT1     NH1     9  0.000000e+00  1.589920e+00      3
   CEL1    CEL1    CTL2    CTL2     9  1.800000e+02  3.807440e+00      1
   CEL1    CEL1    CTL2    CTL2     9  1.800000e+02  7.531200e-01      2
   CEL1    CEL1    CTL2    CTL2     9  1.800000e+02  7.112800e-01      3
   CEL1    CEL1    CTL2    HAL2     9  1.800000e+02  1.255200e+00      3
   CEL1    CTL2    CTL2    CTL2     9  1.800000e+02  5.857600e-01      1
   CEL1    CTL2    CTL2    CTL2     9  0.000000e+00  7.112800e-01      2
   CEL1    CTL2    CTL2    CTL2     9  1.800000e+02  2.092000e-01      3
     CL     OSL    CTL1    CTL2     9  0.000000e+00  0.000000e+00      4
     CL     OSL    CTL1    CTL2     9  1.800000e+02  6.276000e-01      3
     CL     OSL    CTL1    CTL2     9  1.800000e+02  6.079352e+00      2
     CL     OSL    CTL1    CTL2     9  1.800000e+02  3.502008e+00      1
     CL     OSL    CTL2    CTL1     9  1.800000e+02  1.117128e+00      3
     CL     OSL    CTL2    CTL1     9  0.000000e+00  7.238320e-01      2
     CL     OSL    CTL2    CTL1     9  1.800000e+02  3.267704e+00      1
    CP2     CP1       N       C     9  0.000000e+00  3.347200e+00      3
    CP2     CP3       N       C     9  1.800000e+02  0.000000e+00      3
    CP2     CP3       N     CP1     9  0.000000e+00  4.184000e-01      3
    CP3       N     CP1       C     9  0.000000e+00  4.184000e-01      3
    CP3       N     CP1     CP2     9  0.000000e+00  4.184000e-01      3
   CPH1    CPH1     CT2     CT1     9  0.000000e+00  7.280160e+00      1
   CPH1    CPH1     CT2     CT1     9  0.000000e+00  6.276000e-01      2
   CPH1    CPH1     CT2     CT1     9  1.800000e+02  3.221680e+00      3
   CPH1     CT2     CT1     NH1     9  0.000000e+00  0.000000e+00      1
   CPH1     CT2     CT1     NH1     9  1.800000e+02  0.000000e+00      2
   CPH1     CT2     CT1     NH1     9  0.000000e+00  3.765600e+00      3
   CPH2     NR1    CPH1    CPH1     9  1.800000e+02  5.857600e+01      2
   CPH2     NR2    CPH1    CPH1     9  1.800000e+02  5.857600e+01      2
    CPT     CAI      CA      CA     9  1.800000e+02  1.255200e+01      2
    CPT     CPT     CAI      CA     9  1.800000e+02  1.255200e+01      2
    CPT     CPT      CY      CA     9  1.800000e+02  2.092000e+01      2
    CPT     CPT      NY      CA     9  1.800000e+02  2.719600e+01      2
    CPT      CY     CT2     CT1     9  1.800000e+02  1.506240e+00      1
    CPT      CY     CT2     CT1     9  0.000000e+00  2.092000e-01      2
    CPT      CY     CT2     CT1     9  1.800000e+02  7.949600e-01      3
    CT1       C       N     CP1     9  1.800000e+02  1.150600e+01      2
    CT1       C       N     CP1     9  0.000000e+00  1.255200e+00      4
    CT1       C       N     CP3     9  1.800000e+02  1.150600e+01      2
    CT1       C       N     CP3     9  0.000000e+00  1.255200e+00      4
    CT1       C     NH1     CT1     9  0.000000e+00  6.694400e+00      1
    CT1       C     NH1     CT1     9  1.800000e+02  1.046000e+01      2
    CT1     CT1     CT2     CT3     9  1.800000e+02  1.589920e+00      1
    CT1     CT1     CT2     CT3     9  1.800000e+02  5.439200e-01      2
    CT1     CT1     CT2     CT3     9  1.800000e+02  1.213360e+00      3
    CT1     CT1     CT2     HA2     9  0.000000e+00  8.368000e-01      3
    CT1     CT1     CT3     HA3     9  0.000000e+00  8.368000e-01      3
    CT1     CT1     NH1       C     9  0.000000e+00  7.531200e+00      1
    CT1     CT1     OH1       H     9  0.000000e+00  7.531200e-01      1
    CT1     CT1     OH1       H     9  0.000000e+00  2.510400e-01      2
    CT1     CT1     OH1       H     9  0.000000e+00  1.046000e+00      3
    CT1     CT2      CC     NH2     9  1.800000e+02  2.594080e+00      1
    CT1     CT2      CC     NH2     9  1.800000e+02  2.761440e+00      2
    CT1     CT2      CC     NH2     9  1.800000e+02  3.012480e+00      3
    CT1     CT2      CC       O     9  1.800000e+02  1.757280e+00      1
    CT1     CT2      CC       O     9  1.800000e+02  6.276000e-01      2
    CT1     CT2      CC       O     9  1.800000e+02  3.974800e+00      3
    CT1     CT2    CPH1     NR1     9  0.000000e+00  6.234160e+00      1
    CT1     CT2    CPH1     NR1     9  1.800000e+02  3.765600e-01      2
    CT1     CT2    CPH1     NR1     9  1.800000e+02  3.305360e+00      3
    CT1     CT2     CT1     CT3     9  0.000000e+00  2.092000e-01      1
    CT1     CT2     CT1     CT3     9  1.800000e+02  4.184000e-01      2
    CT1     CT2     CT1     CT3     9  1.800000e+02  4.184000e-02      3
    CT1     CT2     CT1     HA1     9  0.000000e+00  8.368000e-01      3
    CT1     CT2     CT1     NH1     9  1.800000e+02  2.008320e+00      1
    CT1     CT2     CT1     NH1     9  1.800000e+02  1.757280e+00      2
    CT1     CT2     CT1     NH1     9  0.000000e+00  2.719600e+00      3
    CT1     CT2     CT2     CT2     9  1.800000e+02  2.635920e+00      1
    CT1     CT2     CT2     CT2     9  0.000000e+00  4.184000e-02      2
    CT1     CT2     CT2     CT2     9  0.000000e+00  6.276000e-01      3
    CT1     CT2     CT2     HA2     9  0.000000e+00  7.949600e-01      3
    CT1     CT2     CT2       S     9  1.800000e+02  5.857600e-01      1
    CT1     CT2     CT2       S     9  0.000000e+00  2.259360e+00      2
    CT1     CT2     CT2       S     9  0.000000e+00  2.886960e+00      3
    CT1     CT2     CT3     HA3     9  0.000000e+00  6.694400e-01      3
    CT1     CT2     OH1       H     9  0.000000e+00  8.368000e-02      1
    CT1     CT2     OH1       H     9  0.000000e+00  2.343040e+00      2
    CT1     CT2     OH1       H     9  0.000000e+00  2.050160e+00      3
    CT1     CT2       S      HS     9  0.000000e+00  8.368000e-01      1
    CT1     CT2       S      HS     9  0.000000e+00  2.719600e+00      2
    CT1     CT2       S      HS     9  0.000000e+00  9.204800e-01      3
    CT1    CT2A      CC      OC     9  0.000000e+00  3.514560e+00      1
    CT1    CT2A      CC      OC     9  1.800000e+02  4.100320e+00      2
    CT1    CT2A      CC      OC     9  0.000000e+00  6.108640e+00      3
    CT1    CT2A     CT2     HA2     9  0.000000e+00  7.949600e-01      3
    CT1     NH1       C     CP1     9  0.000000e+00  6.694400e+00      1
    CT1     NH1       C     CP1     9  1.800000e+02  1.046000e+01      2
    CT2       C       N     CP1     9  1.800000e+02  1.150600e+01      2
    CT2       C       N     CP1     9  0.000000e+00  1.255200e+00      4
    CT2       C       N     CP3     9  1.800000e+02  1.150600e+01      2
    CT2       C       N     CP3     9  0.000000e+00  1.255200e+00      4
    CT2       C     NH1     CT1     9  0.000000e+00  6.694400e+00      1
    CT2       C     NH1     CT1     9  1.800000e+02  1.046000e+01      2
    CT2       C     NH1     CT2     9  0.000000e+00  6.694400e+00      1
    CT2       C     NH1     CT2     9  1.800000e+02  1.046000e+01      2
    CT2      CA      CA      CA     9  1.800000e+02  1.297040e+01      2
    CT2    CPH1     NR1    CPH2     9  1.800000e+02  1.255200e+01      2
    CT2     CT1     CT1     NH1     9  1.800000e+02  5.020800e-01      1
    CT2     CT1     CT1     NH1     9  1.800000e+02  1.506240e+00      2
    CT2     CT1     CT1     NH1     9  0.000000e+00  1.715440e+00      3
    CT2     CT1     NH1       C     9  0.000000e+00  7.531200e+00      1
    CT2     CT2      CC     NH2     9  1.800000e+02  2.092000e-01      6
    CT2     CT2      CC       O     9  1.800000e+02  2.092000e-01      6
    CT2     CT2     CT1     NH1     9  1.800000e+02  3.681920e+00      1
    CT2     CT2     CT1     NH1     9  1.800000e+02  0.000000e+00      2
    CT2     CT2     CT1     NH1     9  0.000000e+00  7.949600e+00      3
    CT2     CT2     CT2     CT2     9  1.800000e+02  4.184000e-01      2
    CT2     CT2     CT2     CT2     9  0.000000e+00  6.276000e-01      4
    CT2     CT2     CT2     CT2     9  1.800000e+02  4.184000e-01      6
    CT2     CT2     CT2     HA2     9  0.000000e+00  7.949600e-01      3
    CT2     CT2     CT2     NC2     9  0.000000e+00  7.949600e-01      3
    CT2     CT2     CT2     NH3     9  0.000000e+00  7.949600e-01      3
    CT2     CT2     NC2       C     9  1.800000e+02  0.000000e+00      6
    CT2     CT2     NC2      HC     9  1.800000e+02  0.000000e+00      6
    CT2     CT2     NH3      HC     9  0.000000e+00  4.184000e-01      3
    CT2    CT2A     CT1     NH1     9  0.000000e+00  1.255200e+00      1
    CT2    CT2A     CT1     NH1     9  0.000000e+00  1.464400e+00      2
    CT2    CT2A     CT1     NH1     9  0.000000e+00  7.363840e+00      3
    CT2      CY     CPT     CAI     9  1.800000e+02  1.046000e+01      2
    CT2      CY     CPT     CPT     9  1.800000e+02  1.255200e+01      2
    CT2     NC2       C     NC2     9  1.800000e+02  9.414000e+00      2
    CT2     NH1       C     CP1     9  0.000000e+00  6.694400e+00      1
    CT2     NH1       C     CP1     9  1.800000e+02  1.046000e+01      2
    CT2     NH1       C     CT1     9  0.000000e+00  6.694400e+00      1
    CT2     NH1       C     CT1     9  1.800000e+02  1.046000e+01      2
   CT2A     CT1       C       N     9  0.000000e+00  0.000000e+00      1
   CT2A     CT1       C     NH1     9  0.000000e+00  0.000000e+00      1
   CT2A     CT1       C       O     9  0.000000e+00  5.857600e+00      1
    CT3     CT1     CT1     NH1     9  0.000000e+00  7.531200e-01      1
    CT3     CT1     CT1     NH1     9  0.000000e+00  2.510400e-01      2
    CT3     CT1     CT1     NH1     9  0.000000e+00  2.468560e+00      3
    CT3     CT1     CT2     CT3     9  0.000000e+00  8.368000e-01      3
    CT3     CT1     CT2     HA2     9  0.000000e+00  8.368000e-01      3
    CT3     CT1     CT3     HA3     9  0.000000e+00  8.368000e-01      3
    CT3     CT1     NH1       C     9  0.000000e+00  7.531200e+00      1
    CT3       S     CT2     CT2     9  1.800000e+02  1.004160e+00      1
    CT3       S     CT2     CT2     9  0.000000e+00  1.548080e+00      3
   CTL2    CEL1    CEL1    HEL1     9  1.800000e+02  2.510400e+01      2
   CTL2    CTL1    CTL2     OSL     9  0.000000e+00  0.000000e+00      3
   CTL2    CTL2      CL     OSL     9  0.000000e+00  0.000000e+00      6
   CTL2    CTL2      CL     OSL     9  1.800000e+02  1.255200e-01      3
   CTL2    CTL2      CL     OSL     9  1.800000e+02  1.807488e+00      2
   CTL2    CTL2      CL     OSL     9  0.000000e+00  1.389088e+00      1
   CTL2    CTL2    CTL2      CL     9  1.800000e+02  0.000000e+00      5
   CTL2    CTL2    CTL2      CL     9  1.800000e+02  1.326328e+00      3
   CTL2    CTL2    CTL2      CL     9  0.000000e+00  2.330488e+00      2
   CTL2    CTL2    CTL2      CL     9  0.000000e+00  3.150552e+00      1
   CTL2    CTL2    CTL2    CTL2     9  0.000000e+00  4.225840e-01      2
   CTL2    CTL2    CTL2    CTL2     9  1.800000e+02  5.941280e-01      3
   CTL2    CTL2    CTL2    CTL2     9  0.000000e+00  3.096160e-01      4
   CTL2    CTL2    CTL2    CTL2     9  0.000000e+00  4.058480e-01      5
   CTL2    CTL2    CTL2    CTL3     9  0.000000e+00  6.778080e-01      2
   CTL2    CTL2    CTL2    CTL3     9  1.800000e+02  1.966480e-01      3
   CTL2    CTL2    CTL2    CTL3     9  0.000000e+00  4.393200e-01      4
   CTL2    CTL2    CTL2    CTL3     9  0.000000e+00  7.405680e-01      5
     CY      CA      NY     CPT     9  1.800000e+02  2.510400e+01      2
     CY     CPT     CAI      CA     9  1.800000e+02  1.673600e+01      2
     CY     CPT     CPT     CAI     9  1.800000e+02  1.673600e+01      2
     CY     CT2     CT1     NH1     9  1.800000e+02  1.213360e+00      1
     CY     CT2     CT1     NH1     9  1.800000e+02  2.761440e+00      2
     CY     CT2     CT1     NH1     9  0.000000e+00  4.895280e+00      3
      H     NH1       C     CP1     9  1.800000e+02  1.046000e+01      2
      H     NH1       C     CT1     9  1.800000e+02  1.046000e+01      2
      H     NH1       C     CT2     9  1.800000e+02  1.046000e+01      2
      H     NH1     CT1       C     9  0.000000e+00  0.000000e+00      1
      H     NH1     CT1      CC     9  0.000000e+00  0.000000e+00      1
      H     NH1     CT1     CT1     9  0.000000e+00  0.000000e+00      1
      H     NH1     CT1     CT2     9  0.000000e+00  0.000000e+00      1
      H     NH1     CT1    CT2A     9  0.000000e+00  0.000000e+00      1
      H     NH1     CT1     CT3     9  0.000000e+00  0.000000e+00      1
      H     NH1     CT2       C     9  0.000000e+00  0.000000e+00      1
      H     NH2      CC     CT2     9  1.800000e+02  5.857600e+00      2
      H     NR1    CPH1    CPH1     9  1.800000e+02  4.184000e+00      2
      H     NR1    CPH1     CT2     9  1.800000e+02  4.184000e+00      2
      H      NY      CA      CY     9  1.800000e+02  2.092000e-01      2
      H      NY     CPT     CAI     9  1.800000e+02  8.368000e-01      2
      H      NY     CPT     CPT     9  1.800000e+02  3.556400e+00      2
      H     OH1      CA      CA     9  1.800000e+02  4.142160e+00      2
      H     OH1     CT1     CT3     9  0.000000e+00  5.564720e+00      1
      H     OH1     CT1     CT3     9  0.000000e+00  7.531200e-01      2
      H     OH1     CT1     CT3     9  0.000000e+00  1.338880e+00      3
    HA1     CT1     CT1       C     9  0.000000e+00  8.368000e-01      3
    HA1     CT1     CT2     CT3     9  0.000000e+00  8.368000e-01      3
    HA1     CT1     CT2     HA2     9  0.000000e+00  8.368000e-01      3
    HA1     CT1     CT3     HA3     9  0.000000e+00  8.368000e-01      3
    HA1     CT1     OH1       H     9  0.000000e+00  5.857600e-01      3
    HA2     CP3       N       C     9  1.800000e+02  0.000000e+00      3
    HA2     CP3       N     CP1     9  0.000000e+00  4.184000e-01      3
    HA2     CT2      CA      CA     9  0.000000e+00  0.000000e+00      6
    HA2     CT2      CC      OC     9  1.800000e+02  2.092000e-01      6
    HA2     CT2    CPH1    CPH1     9  0.000000e+00  0.000000e+00      3
    HA2     CT2     CT1       C     9  0.000000e+00  8.368000e-01      3
    HA2     CT2     CT2      CC     9  0.000000e+00  7.949600e-01      3
    HA2     CT2     CT2     HA2     9  0.000000e+00  7.949600e-01      3
    HA2     CT2     CT2     NC2     9  0.000000e+00  7.949600e-01      3
    HA2     CT2     CT2     NH3     9  0.000000e+00  7.949600e-01      3
    HA2     CT2     CT3     HA3     9  0.000000e+00  6.694400e-01      3
    HA2     CT2      CY      CA     9  0.000000e+00  4.184000e-02      3
    HA2     CT2      CY     CPT     9  0.000000e+00  8.368000e-01      3
    HA2     CT2     NC2       C     9  1.800000e+02  0.000000e+00      6
    HA2     CT2     NC2      HC     9  1.800000e+02  0.000000e+00      6
    HA2     CT2     NH3      HC     9  0.000000e+00  4.184000e-01      3
    HA2     CT2     OH1       H     9  0.000000e+00  5.857600e-01      3
    HA2     CT2       S     CT3     9  0.000000e+00  1.171520e+00      3
    HA2    CT2A      CC      OC     9  1.800000e+02  2.092000e-01      6
    HA2    CT2A     CT1       C     9  0.000000e+00  8.368000e-01      3
    HA2    CT2A     CT1      CC     9  0.000000e+00  8.368000e-01      3
    HA2    CT2A     CT2      CC     9  0.000000e+00  7.949600e-01      3
    HA2    CT2A     CT2     HA2     9  0.000000e+00  7.949600e-01      3
    HA3     CT3     CT1     CT2     9  0.000000e+00  8.368000e-01      3
    HA3     CT3       S     CT2     9  0.000000e+00  1.171520e+00      3
    HB1     CP1       N       C     9  0.000000e+00  3.347200e+00      3
    HB1     CP1       N     CP3     9  0.000000e+00  4.184000e-01      3
    HB1     CT1     CT1     CT2     9  0.000000e+00  8.368000e-01      3
    HB1     CT1     CT1     CT3     9  0.000000e+00  8.368000e-01      3
    HB1     CT1     CT1     HA1     9  0.000000e+00  8.368000e-01      3
    HB1     CT1     CT1     OH1     9  0.000000e+00  8.368000e-01      3
    HB1     CT1     CT2      CA     9  0.000000e+00  8.368000e-01      3
    HB1     CT1     CT2      CC     9  0.000000e+00  8.368000e-01      3
    HB1     CT1     CT2    CPH1     9  0.000000e+00  8.368000e-01      3
    HB1     CT1     CT2     CT1     9  0.000000e+00  8.368000e-01      3
    HB1     CT1     CT2     CT2     9  0.000000e+00  8.368000e-01      3
    HB1     CT1     CT2      CY     9  0.000000e+00  8.368000e-01      3
    HB1     CT1     CT2     HA2     9  0.000000e+00  8.368000e-01      3
    HB1     CT1     CT2     OH1     9  0.000000e+00  8.368000e-01      3
    HB1     CT1     CT2       S     9  0.000000e+00  8.368000e-01      3
    HB1     CT1    CT2A      CC     9  0.000000e+00  8.368000e-01      3
    HB1     CT1    CT2A     CT2     9  0.000000e+00  8.368000e-01      3
    HB1     CT1    CT2A     HA2     9  0.000000e+00  8.368000e-01      3
    HB1     CT1     NH1       C     9  0.000000e+00  0.000000e+00      1
    HB1     CT1     NH1       H     9  0.000000e+00  0.000000e+00      1
    HB2     CT2     NH1       C     9  0.000000e+00  0.000000e+00      1
    HB2     CT2     NH1       H     9  0.000000e+00  0.000000e+00      1
   HEL1    CEL1    CEL1    HEL1     9  1.800000e+02  4.184000e+00      2
   HEL1    CEL1    CTL2    CTL2     9  0.000000e+00  5.020800e-01      3
   HEL1    CEL1    CTL2    HAL2     9  0.000000e+00  0.000000e+00      3
     HP      CA      CA      CA     9  1.800000e+02  1.757280e+01      2
     HP      CA      CA     CAI     9  1.800000e+02  1.757280e+01      2
     HP      CA      CA     CT2     9  1.800000e+02  1.757280e+01      2
     HP      CA      CA      HP     9  1.800000e+02  1.004160e+01      2
     HP      CA     CAI     CPT     9  1.800000e+02  1.255200e+01      2
     HP      CA      CY     CPT     9  1.800000e+02  1.171520e+01      2
     HP      CA      CY     CT2     9  1.800000e+02  5.020800e+00      2
     HP      CA      NY     CPT     9  1.800000e+02  1.087840e+01      2
     HP      CA      NY       H     9  1.800000e+02  1.673600e+00      2
     HP     CAI      CA      CA     9  1.800000e+02  1.757280e+01      2
     HP     CAI      CA      HP     9  1.800000e+02  1.004160e+01      2
     HP     CAI     CPT     CPT     9  1.800000e+02  1.255200e+01      2
     HP     CAI     CPT      CY     9  1.800000e+02  1.673600e+01      2
    HR1    CPH2     NR1    CPH1     9  1.800000e+02  1.255200e+01      2
    HR1    CPH2     NR1       H     9  1.800000e+02  4.184000e+00      2
    HR1    CPH2     NR2    CPH1     9  1.800000e+02  1.255200e+01      2
    HR3    CPH1    CPH1     CT2     9  1.800000e+02  8.368000e+00      2
    HR3    CPH1     NR2    CPH2     9  1.800000e+02  1.255200e+01      2
     HS       S     CT2     HA2     9  0.000000e+00  8.368000e-01      3
      N       C     CT1     CT1     9  0.000000e+00  0.000000e+00      1
      N       C     CT1     CT2     9  0.000000e+00  0.000000e+00      1
      N       C     CT1     CT3     9  0.000000e+00  0.000000e+00      1
      N       C     CT1     HB1     9  0.000000e+00  0.000000e+00      1
      N       C     CT2     HB2     9  0.000000e+00  0.000000e+00      1
    NC2       C     NC2      HC     9  1.800000e+02  9.414000e+00      2
    NH1       C     CP1     CP2     9  0.000000e+00  1.673600e+00      1
    NH1       C     CP1     CP2     9  0.000000e+00  2.510400e+00      2
    NH1       C     CP1     HB1     9  1.800000e+02  1.673600e+00      1
    NH1       C     CP1     HB1     9  0.000000e+00  2.510400e+00      2
    NH1       C     CP1       N     9  0.000000e+00  1.255200e+00      1
    NH1       C     CP1       N     9  0.000000e+00 -1.255200e+00      4
    NH1       C     CT1     CT1     9  0.000000e+00  0.000000e+00      1
    NH1       C     CT1     CT2     9  0.000000e+00  0.000000e+00      1
    NH1       C     CT1     CT3     9  0.000000e+00  0.000000e+00      1
    NH1       C     CT1     HB1     9  0.000000e+00  0.000000e+00      1
    NH1       C     CT1     NH1     9  0.000000e+00  2.510400e+00      1
    NH1       C     CT2     HB2     9  0.000000e+00  0.000000e+00      1
    NH1       C     CT2     NH1     9  0.000000e+00  2.510400e+00      1
    NH1     CT1       C       N     9  0.000000e+00  1.673600e+00      1
    NH1     CT1     CT1     HA1     9  0.000000e+00  8.368000e-01      3
    NH1     CT1     CT1     OH1     9  0.000000e+00  3.765600e-01      1
    NH1     CT1     CT1     OH1     9  1.800000e+02  7.949600e-01      2
    NH1     CT1     CT1     OH1     9  0.000000e+00  7.112800e-01      3
    NH1     CT1     CT2     HA2     9  0.000000e+00  8.368000e-01      3
    NH1     CT1     CT2     OH1     9  1.800000e+02  7.531200e-01      1
    NH1     CT1     CT2     OH1     9  1.800000e+02  7.949600e-01      2
    NH1     CT1     CT2     OH1     9  0.000000e+00  6.108640e+00      3
    NH1     CT1     CT2       S     9  0.000000e+00  1.422560e+00      1
    NH1     CT1     CT2       S     9  1.800000e+02  2.092000e+00      2
    NH1     CT1     CT2       S     9  0.000000e+00  5.983120e+00      3
    NH1     CT1    CT2A     HA2     9  0.000000e+00  8.368000e-01      3
    NH1     CT2       C       N     9  0.000000e+00  1.673600e+00      1
    NH2      CC     CT2     HA2     9  1.800000e+02  0.000000e+00      3
    NH3     CT1       C     NH1     9  0.000000e+00  2.510400e+00      1
    NR1    CPH1    CPH1     HR3     9  1.800000e+02  1.255200e+01      2
    NR1    CPH1     CT2     HA2     9  0.000000e+00  7.949600e-01      3
    NR1    CPH2     NR2    CPH1     9  1.800000e+02  5.857600e+01      2
    NR2    CPH1    CPH1     CT2     9  1.800000e+02  1.255200e+01      2
    NR2    CPH1    CPH1     NR1     9  1.800000e+02  5.857600e+01      2
    NR2    CPH2     NR1    CPH1     9  1.800000e+02  5.857600e+01      2
    NR2    CPH2     NR1       H     9  1.800000e+02  4.184000e+00      2
    NTL    CTL2    CTL2    OSLP     9  1.800000e+02  1.380720e+01      1
    NTL    CTL2    CTL2    OSLP     9  1.800000e+02 -1.673600e+00      3
     NY      CA      CY     CPT     9  1.800000e+02  2.092000e+01      2
     NY      CA      CY     CT2     9  1.800000e+02  1.046000e+01      2
     NY     CPT     CAI      CA     9  1.800000e+02  1.255200e+01      2
     NY     CPT     CAI      HP     9  1.800000e+02  1.255200e+01      2
     NY     CPT     CPT     CAI     9  1.800000e+02  1.673600e+01      2
     NY     CPT     CPT      CY     9  1.800000e+02  2.719600e+01      2
      O       C     CP1     CP2     9  1.800000e+02  1.673600e+00      1
      O       C     CP1     CP2     9  0.000000e+00  2.510400e+00      2
      O       C     CP1     HB1     9  0.000000e+00  1.673600e+00      1
      O       C     CP1     HB1     9  0.000000e+00  2.510400e+00      2
      O       C     CP1       N     9  0.000000e+00 -1.255200e+00      4
      O       C     CT1     CT1     9  0.000000e+00  5.857600e+00      1
      O       C     CT1     CT2     9  0.000000e+00  5.857600e+00      1
      O       C     CT1     CT3     9  0.000000e+00  5.857600e+00      1
      O       C     CT1     HB1     9  0.000000e+00  0.000000e+00      1
      O       C     CT1     NH1     9  0.000000e+00  0.000000e+00      1
      O       C     CT1     NH3     9  0.000000e+00  0.000000e+00      1
      O       C     CT2     HB2     9  0.000000e+00  0.000000e+00      1
      O       C     CT2     NH1     9  0.000000e+00  0.000000e+00      1
      O       C       N     CP1     9  1.800000e+02  1.150600e+01      2
      O       C       N     CP1     9  0.000000e+00  1.255200e+00      4
      O       C       N     CP3     9  1.800000e+02  1.150600e+01      2
      O       C       N     CP3     9  0.000000e+00  1.255200e+00      4
      O       C     NH1     CT1     9  1.800000e+02  1.046000e+01      2
      O       C     NH1     CT2     9  1.800000e+02  1.046000e+01      2
      O       C     NH1       H     9  1.800000e+02  1.046000e+01      2
      O      CC     CT2     HA2     9  1.800000e+02  0.000000e+00      3
      O      CC     NH2       H     9  1.800000e+02  5.857600e+00      2
    O2L      PL    OSLP    CTL2     9  0.000000e+00  4.184000e-01      3
    OBL      CL    CTL2    HAL2     9  1.800000e+02  0.000000e+00      6
    OBL      CL     OSL    CTL1     9  1.800000e+02  4.037560e+00      1
    OBL      CL     OSL    CTL1     9  1.800000e+02  1.610840e+01      2
    OBL      CL     OSL    CTL2     9  1.800000e+02  4.037560e+00      1
    OBL      CL     OSL    CTL2     9  1.800000e+02  1.610840e+01      2
    OH1      CA      CA      CA     9  1.800000e+02  1.297040e+01      2
    OH1      CA      CA      HP     9  1.800000e+02  1.757280e+01      2
    OH1     CT1     CT3     HA3     9  0.000000e+00  8.368000e-01      3
    OSL      CL    CTL2    HAL2     9  1.800000e+02  0.000000e+00      6
    OSL    CTL2    CTL1     OSL     9  6.000000e+01 -1.794936e+00      4
    OSL    CTL2    CTL1     OSL     9  0.000000e+00  2.568976e+00      3
    OSL    CTL2    CTL1     OSL     9  6.000000e+01 -4.811600e-01      2
    OSL    CTL2    CTL1     OSL     9  1.800000e+02  2.941352e+00      1
   OSLP    CTL2    CTL1     OSL     9  0.000000e+00  0.000000e+00      4
   OSLP    CTL2    CTL1     OSL     9  1.800000e+02  2.539688e+00      3
   OSLP    CTL2    CTL1     OSL     9  6.000000e+01  1.062736e+00      2
   OSLP    CTL2    CTL1     OSL     9  1.800000e+02  8.434944e+00      1
   OSLP      PL    OSLP    CTL2     9  1.800000e+02  5.020800e+00      1
   OSLP      PL    OSLP    CTL2     9  1.800000e+02  4.184000e-01      2
   OSLP      PL    OSLP    CTL2     9  1.800000e+02  4.184000e-01      3
     PL    OSLP    CTL2    CTL1     9  0.000000e+00  1.702888e+00      2
     PL    OSLP    CTL2    CTL1     9  1.800000e+02  1.008344e+00      1
     PL    OSLP    CTL2    CTL2     9  0.000000e+00  1.702888e+00      2
     PL    OSLP    CTL2    CTL2     9  1.800000e+02  1.008344e+00      1
      S     CT2     CT2     HA2     9  0.000000e+00  4.184000e-02      3
      X    CEL1    CEL1       X     9  1.800000e+02  1.882800e+00      1
      X    CEL1    CEL1       X     9  1.800000e+02  3.556400e+01      2
      X      CL     OSL       X     9  1.800000e+02  8.577200e+00      2
      X     CP1     CP2       X     9  0.000000e+00  5.857600e-01      3
      X     CP2     CP2       X     9  0.000000e+00  6.694400e-01      3
      X     CP3     CP2       X     9  0.000000e+00  5.857600e-01      3
      X     CT1      CC       X     9  1.800000e+02  2.092000e-01      6
      X     CT1     CT2       X     9  0.000000e+00  8.368000e-01      3
      X     CT1     CT3       X     9  0.000000e+00  8.368000e-01      3
      X     CT1     NH3       X     9  0.000000e+00  4.184000e-01      3
      X     CT2      CC       X     9  1.800000e+02  2.092000e-01      6
      X    CTL1    CTL2       X     9  0.000000e+00  8.368000e-01      3
      X    CTL1     OSL       X     9  0.000000e+00  0.000000e+00      3
      X    CTL2      CL       X     9  1.800000e+02  2.092000e-01      6
      X    CTL2    CTL2       X     9  0.000000e+00  7.949600e-01      3
      X    CTL2    CTL3       X     9  0.000000e+00  6.694400e-01      3
      X    CTL2     NTL       X     9  0.000000e+00  1.087840e+00      3
      X    CTL2     OSL       X     9  0.000000e+00  0.000000e+00      3
      X    CTL2    OSLP       X     9  0.000000e+00  0.000000e+00      3
      X    CTL5     NTL       X     9  0.000000e+00  9.623200e-01      3

[ dihedraltypes ]
; i	j	k	l	func	q0	Kq
      C      HC      HC     NC2     2  0.000000e+00  0.000000e+00
    HR1     NR1     NR2    CPH2     2  0.000000e+00  4.184000e+00
    HR1     NR2     NR1    CPH2     2  0.000000e+00  4.184000e+00
    HR3    CPH1     NR2    CPH1     2  0.000000e+00  4.184000e+00
    HR3     NR2    CPH1    CPH1     2  0.000000e+00  4.184000e+00
      N       C     CP1     CP3     2  0.000000e+00  0.000000e+00
    NR1    CPH1    CPH2       H     2  0.000000e+00  3.765600e+00
    NR1    CPH2    CPH1       H     2  0.000000e+00  3.765600e+00
      O     CT2     NH2      CC     2  0.000000e+00  3.765600e+02
      O     NH2     CT2      CC     2  0.000000e+00  3.765600e+02
    NC2       X       X       C     2  0.000000e+00  3.765600e+02
    NH1       X       X       H     2  0.000000e+00  1.673600e+02
    NH2       X       X       H     2  0.000000e+00  3.347200e+01
      O       X       X       C     2  0.000000e+00  1.004160e+03
    OBL       X       X      CL     2  0.000000e+00  8.368000e+02
     OC       X       X      CC     2  0.000000e+00  8.033280e+02

[ cmaptypes ]
; i j k l m
C NH1 CT1 C NH1 1 24 24\
0.543920 3.221680 4.058480 5.230000 8.870080 11.380480 8.744560 7.489360 3.263520 -2.886960\
4.184000 -9.204800 -20.208720 -20.166880 -20.543440 -15.020560 -11.589680 -11.631520 -10.250800 -9.832400\
-9.790560 -6.359680 -3.974800 -0.167360 -0.543920 5.773920 6.610720 7.824080 10.041600 10.418160\
10.208960 8.075120 4.560560 2.677760 1.087840 -11.715200 -16.777840 -17.321760 -14.309280 -10.878400\
-9.623200 -6.276000 -4.602400 -3.598240 -2.677760 -0.878640 -4.518720 -4.686080 0.334720 5.941280\
6.778080 8.577200 11.087600 11.380480 9.706880 8.326160 6.527040 10.292640 -0.962320 -7.614880\
-10.794720 -12.593840 -10.669200 -7.907760 -5.648400 -3.054320 0.292880 -0.962320 -3.221680 -5.355520\
-5.397360 -3.430880 3.891120 6.359680 9.372160 10.669200 13.012240 12.217280 10.292640 9.162960\
8.619040 7.740400 0.502080 -4.937120 -8.368000 -9.539520 -8.200640 -5.606560 -3.891120 0.083680\
1.297040 -2.175680 -4.811600 -4.100320 -2.384880 -1.840960 5.690240 8.200640 11.296800 12.719360\
15.480800 14.895040 11.045760 11.589680 11.380480 6.819920 2.970640 -3.305360 -8.870080 -11.003920\
-7.531200 -1.799120 -0.251040 1.840960 3.807440 -2.301200 -4.058480 -3.598240 -1.046000 1.882800\
8.577200 10.627360 11.798880 12.928560 14.100080 14.853200 12.844880 12.133600 12.384640 8.870080\
3.807440 -3.430880 -8.744560 -9.372160 -6.108640 0.878640 0.334720 3.221680 4.351360 -0.502080\
-1.338880 -0.669440 1.297040 3.054320 6.066800 11.506000 11.464160 13.221440 14.434800 13.974560\
13.305120 16.317600 13.974560 10.208960 3.807440 -2.552240 -6.317840 -6.778080 -4.016640 -0.083680\
1.757280 3.807440 1.924640 0.627600 -0.292880 0.083680 1.171520 3.138000 5.773920 14.016400\
9.832400 12.803040 15.941040 15.480800 14.978720 17.614640 14.811360 7.070960 0.418400 -2.845120\
-0.502080 -1.799120 -2.510400 0.962320 1.757280 1.255200 2.301200 0.794960 -1.046000 -0.794960\
-1.046000 1.966480 1.004160 5.146320 7.196480 13.263280 17.614640 18.367760 17.907520 15.355280\
9.497680 -2.008320 -1.715440 -0.167360 -1.506240 -3.430880 -0.711280 0.585760 1.129680 1.338880\
1.297040 -2.803280 -3.974800 -6.401520 -6.192320 -0.836800 -4.937120 0.334720 9.832400 17.614640\
22.509920 22.551760 18.325920 10.292640 4.686080 0.460240 0.041840 -0.627600 -3.347200 -2.426720\
0.334720 1.129680 -0.209200 1.589920 1.046000 -3.723760 -6.610720 -8.158800 -8.284320 -8.368000\
-4.895280 4.476880 17.489120 28.200160 25.396880 20.125040 11.631520 5.522880 3.221680 -0.041840\
1.171520 -2.970640 5.481040 6.359680 8.033280 9.288480 0.794960 2.217520 1.380720 -6.694400\
-11.924400 -14.853200 -13.723520 -11.129440 1.213360 23.388560 15.606320 13.472480 13.681680 10.543680\
6.652560 5.773920 3.598240 2.761440 6.778080 3.556400 2.133840 3.096160 4.267680 6.778080\
-1.422560 0.753120 -2.552240 -10.711040 -15.857360 -15.941040 -13.221440 -7.322000 11.840720 3.305360\
1.338880 2.008320 2.635920 4.100320 5.188160 6.987280 6.903600 10.543680 6.736240 3.263520\
0.502080 0.292880 0.502080 -6.568880 -5.062640 -8.075120 -10.878400 -15.857360 -16.443120 -15.146080\
-11.213120 -3.849280 -3.263520 -7.991440 -8.577200 -7.740400 -4.393200 0.753120 7.029120 9.288480\
5.690240 10.250800 6.024960 2.845120 -1.004160 -2.259360 -3.305360 -9.121120 -13.430640 -18.200400\
-16.484960 -16.359440 -14.476640 -11.589680 7.363840 1.297040 -12.384640 -14.560320 -14.392960 -10.041600\
-4.727920 1.422560 5.983120 5.815760 4.058480 10.292640 6.359680 2.301200 -1.715440 -6.192320\
-14.978720 -17.279920 -19.079040 -18.576960 -14.978720 -12.384640 -8.200640 -4.476880 -6.694400 -10.250800\
-16.819680 -16.066560 -14.100080 -9.748720 -4.100320 1.506240 3.389040 3.138000 2.092000 7.949600\
3.221680 -1.757280 -13.765360 -16.359440 -18.911680 -20.459760 -16.108400 -17.363600 -11.171280 -9.916080\
-11.966240 -14.309280 -15.355280 -15.062400 -14.016400 -12.468320 -9.706880 -5.188160 -1.087840 3.012480\
2.803280 1.840960 10.041600 6.819920 -8.409840 -13.849040 -16.694160 -18.953520 -20.292400 -15.773680\
-16.484960 -16.275760 -10.920240 -14.685840 -15.731840 -15.229760 -14.434800 -13.974560 -9.414000 -6.861760\
-4.225840 0.167360 2.677760 3.430880 2.175680 -0.041840 -1.548080 -4.978960 -9.999760 -14.141920\
-18.828000 -23.388560 -23.053840 -20.668960 -16.024720 -16.066560 -15.480800 -17.363600 -17.447280 -15.606320\
-15.648160 -10.962080 -7.196480 -4.937120 -1.799120 1.171520 3.389040 3.347200 2.008320 -1.422560\
-3.305360 -7.405680 -11.757040 -15.899200 -21.840480 -26.275520 -27.530720 -23.597760 -21.171040 -16.819680\
-17.363600 -18.702480 -17.154400 -15.773680 -13.221440 -11.087600 -7.740400 -4.560560 -1.882800 0.543920\
4.225840 3.681920 2.050160 -0.920480 -3.598240 -7.029120 -12.593840 -17.279920 -25.062160 -28.702240\
-28.576720 -24.476400 -16.150240 -20.334240 -20.543440 -19.748480 -19.246400 -17.112560 -13.681680 -10.083440\
-8.242480 -4.686080 -2.259360 -0.627600 3.179840 4.351360 3.179840 1.297040 -1.380720 -7.824080\
-14.100080 -20.961840 -25.606080 -29.497200 -29.204320 -15.480800 -18.869840 -21.296560 -22.677280 -20.292400\
-18.576960 -16.736000 -14.309280 -11.506000 -8.828240 -4.895280 -1.338880 -0.041840 1.338880 4.560560\
3.932960 2.635920 -0.711280 -7.656720 -14.518480 -20.710800 -25.564240 -8.033280 -16.945200 -20.920000\
-20.920000 -20.250560 -20.459760 -17.991200 -18.786160 -18.576960 -17.405440 -13.305120 -7.363840 -1.673600\
0.083680 1.506240 2.635920 5.271840 5.690240 3.974800 -0.292880 -6.192320 -13.179600 7.698560\
-7.363840 -21.296560 -24.016160 -22.551760 -19.999520 -17.530960 -17.238080 -16.903360 -17.279920 -16.861520\
-16.861520 -12.300960 -3.389040 -0.292880 1.589920 2.259360 5.355520 6.861760 7.112800 6.359680\
2.635920 -4.560560 -11.464160 -3.096160 -19.079040 -26.819440 -24.643760 -21.505760 -17.530960 -15.355280\
-16.066560 -14.895040 -14.853200 -13.598000 -11.506000 -7.573040

C NH1 CT2 C NH1 1 24 24\
0.984704 0.762743 0.741405 1.660211 3.595730 6.232905 8.755020 9.613577 7.567182 2.912901\
-2.356847 -5.994417 -4.247178 5.967639 -2.361031 2.912901 7.565509 9.630313 8.755438 6.230394\
3.596148 1.660630 0.740150 0.763162 0.084098 -0.852699 -1.128425 0.059413 2.597427 5.825802\
8.561301 9.155429 7.045438 2.880684 -1.563561 -2.943444 3.505355 15.497536 -3.054738 2.485714\
7.167610 9.229067 8.478458 6.400683 4.298642 2.609979 1.457706 0.764835 -2.232582 -3.378162\
-3.366446 -1.589083 1.528415 4.886912 6.865944 6.770130 5.448405 2.573578 0.274889 3.089884\
12.382548 -8.521134 -3.910366 1.706654 6.347128 8.304403 7.669690 6.004877 4.165590 2.352245\
0.630110 -0.874456 -5.056364 -5.980610 -5.519533 -3.420420 -0.470282 1.901210 3.086118 3.678991\
3.556818 2.804535 3.947604 -11.092621 -11.838210 -9.201034 -4.458889 1.169846 5.531248 6.980167\
6.365119 4.995278 3.202015 1.029264 -1.320052 -3.444269 -7.485594 -8.223652 -7.785169 -6.058014\
-3.750956 -1.677784 -0.063178 1.344319 2.655166 4.084839 -8.273860 -12.063309 -11.918124 -8.944974\
-4.017895 1.291601 4.594450 5.210335 4.742982 3.689451 1.875269 -0.643918 -3.446361 -5.875591\
-9.400193 -10.405608 -10.349961 -8.935350 -6.601097 -4.102830 -1.795354 0.605425 3.071056 -3.842167\
-9.619853 -12.059125 -11.165422 -7.728266 -3.011643 0.447688 2.075264 2.315844 2.444711 2.066896\
0.411287 -2.216683 -5.179374 -7.698978 -11.929002 -13.309722 -13.386708 -11.653695 -8.595191 -5.200294\
-1.993676 1.205410 -0.189535 -6.152990 -10.706019 -12.005570 -10.252055 -6.619925 -3.894467 -1.784058\
-0.094977 0.000000 -0.407522 -0.569442 -1.839286 -4.345502 -7.284344 -9.929469 -16.576171 -17.858149\
-17.192056 -14.077905 -9.423205 -4.771434 -0.877803 2.038863 -3.122101 -8.902297 -12.267906 -12.127324\
-9.405214 -7.239994 -4.925405 -1.875269 0.146022 -0.306687 -2.224214 -3.904927 -5.693169 -8.406493\
-11.488009 -14.329782 -22.627072 -22.405738 -19.414178 -13.736909 -7.155477 -1.773179 1.482810 -0.433881\
-6.601097 -11.833607 -13.184621 -11.084253 -9.133672 -7.368861 -4.107433 -0.730945 1.098718 0.164013\
-2.773992 -6.404449 -10.368789 -14.500070 -18.134293 -20.966861 -25.493949 -22.168506 -15.968738 -8.043866\
-0.820733 3.214149 2.378604 -3.478159 -9.806878 -12.707226 -11.144921 -9.167562 -8.463814 -6.018684\
-2.715416 0.322168 1.847236 1.077380 -2.054762 -7.617390 -14.531450 -20.481517 -24.228289 -25.965486\
-22.000413 -15.379526 -6.824564 1.799476 6.261230 1.331349 -2.322538 -7.093972 -10.184693 -9.173838\
-7.076399 -7.907760 -7.148364 -5.047159 -2.374002 0.227191 2.080285 2.508726 -0.715464 -8.943718\
-17.727608 -23.363874 -25.669258 -25.384328 -13.229055 -3.774303 5.993371 -6.078871 -6.530304 -6.968870\
-7.460490 -7.343338 -5.561791 -3.058922 -5.510328 -6.957155 -6.699421 -5.417862 -3.419583 -0.824666\
2.299108 3.558074 -2.885705 -11.798462 -18.380312 -21.386516 -21.780607 -19.475620 0.142402 -9.831814\
-14.276080 -15.146373 -14.438775 -12.031720 -7.480155 -2.264590 1.717323 -1.558540 -4.714740 -6.269515\
-6.730801 -6.269515 -4.714740 -1.558540 1.717323 -2.264590 -7.480155 -12.031720 -14.438775 -15.146373\
-14.276080 -9.831814 -13.231251 -19.475620 -21.780607 -21.386516 -18.380312 -11.798462 -2.885705 3.558074\
2.299108 -0.824666 -3.419583 -5.417862 -6.699421 -6.957155 -5.510328 -3.058922 -5.561791 -7.343338\
-7.460490 -6.968870 -6.530304 -6.078871 5.993371 -3.774303 -22.000392 -25.384328 -25.669258 -23.363874\
-17.727608 -8.943718 -0.715464 2.508726 2.080285 0.227191 -2.374002 -5.047159 -7.148364 -7.907760\
-7.076399 -9.173838 -10.184693 -7.093972 -2.322538 1.331349 6.261230 1.799476 -6.824564 -15.379526\
-25.494367 -25.965486 -24.228289 -20.481517 -14.531450 -7.617390 -2.054762 1.077380 1.847236 0.322168\
-2.715416 -6.018684 -8.463814 -9.167562 -11.144921 -12.707226 -9.806878 -3.478159 2.378604 3.214149\
-0.820733 -8.043866 -15.968738 -22.168506 -22.624980 -20.966861 -18.134293 -14.500070 -10.368789 -6.404449\
-2.773992 0.164013 1.098718 -0.730945 -4.107433 -7.368861 -9.133672 -11.084253 -13.184621 -11.833607\
-6.601097 -0.433881 1.482810 -1.773179 -7.155477 -13.736909 -19.414178 -22.405738 -16.576590 -14.329782\
-11.488009 -8.406493 -5.693169 -3.904927 -2.224214 -0.306687 0.146022 -1.875269 -4.925405 -7.239994\
-9.405214 -12.127324 -12.267906 -8.902297 -3.122101 2.038863 -0.877803 -4.771434 -9.423205 -14.077905\
-17.192056 -17.858149 -11.943228 -9.929469 -7.284344 -4.345502 -1.839286 -0.569442 -0.407522 0.000000\
-0.094977 -1.784058 -3.894467 -6.619925 -10.252055 -12.005570 -10.706019 -6.152990 -0.189535 1.205410\
-1.993676 -5.200294 -8.595191 -11.653695 -13.386708 -13.309722 -9.398938 -7.698978 -5.179374 -2.216683\
0.411287 2.066896 2.444711 2.315844 2.075264 0.447688 -3.011643 -7.728266 -11.165422 -12.059125\
-9.619853 -3.842167 3.071056 0.605425 -1.795354 -4.102830 -6.601097 -8.935350 -10.349961 -10.405608\
-7.484339 -5.875591 -3.446361 -0.643918 1.875269 3.689451 4.742982 5.210335 4.594450 1.291601\
-4.017895 -8.944974 -11.918124 -12.063309 -8.273860 4.084839 2.655166 1.344319 -0.063178 -1.677784\
-3.750956 -6.058014 -7.785169 -8.223652 -5.058038 -3.444269 -1.320052 1.029264 3.202015 4.995278\
6.365119 6.980167 5.531248 1.169846 -4.458889 -9.201034 -11.838210 -11.092621 3.947604 2.804535\
3.556818 3.678991 3.086118 1.901210 -0.470282 -3.420420 -5.519533 -5.980610 -2.231746 -0.874456\
0.630110 2.352245 4.165590 6.004877 7.669690 8.304403 6.347128 1.706654 -3.910366 -8.521134\
12.382548 3.089884 0.274889 2.573578 5.448405 6.770130 6.865944 4.886912 1.528415 -1.589083\
-3.366446 -3.378162 0.083262 0.764835 1.457706 2.609979 4.298642 6.400683 8.478458 9.229067\
7.167610 2.485714 -3.054738 15.497536 3.505355 -2.943444 -1.563561 2.880684 7.045438 9.155429\
8.561301 5.825802 2.597427 0.059413 -1.128425 -0.852699

C NH1 CT1 C N 1 24 24\
0.543920 3.221680 4.058480 5.230000 8.870080 11.380480 8.744560 7.489360 3.263520 -2.886960\
4.184000 -9.204800 -20.208720 -20.166880 -20.543440 -15.020560 -11.589680 -11.631520 -10.250800 -9.832400\
-9.790560 -6.359680 -3.974800 -0.167360 -0.543920 5.773920 6.610720 7.824080 10.041600 10.418160\
10.208960 8.075120 4.560560 2.677760 1.087840 -11.715200 -16.777840 -17.321760 -14.309280 -10.878400\
-9.623200 -6.276000 -4.602400 -3.598240 -2.677760 -0.878640 -4.518720 -4.686080 0.334720 5.941280\
6.778080 8.577200 11.087600 11.380480 9.706880 8.326160 6.527040 10.292640 -0.962320 -7.614880\
-10.794720 -12.593840 -10.669200 -7.907760 -5.648400 -3.054320 0.292880 -0.962320 -3.221680 -5.355520\
-5.397360 -3.430880 3.891120 6.359680 9.372160 10.669200 13.012240 12.217280 10.292640 9.162960\
8.619040 7.740400 0.502080 -4.937120 -8.368000 -9.539520 -8.200640 -5.606560 -3.891120 0.083680\
1.297040 -2.175680 -4.811600 -4.100320 -2.384880 -1.840960 5.690240 8.200640 11.296800 12.719360\
15.480800 14.895040 11.045760 11.589680 11.380480 6.819920 2.970640 -3.305360 -8.870080 -11.003920\
-7.531200 -1.799120 -0.251040 1.840960 3.807440 -2.301200 -4.058480 -3.598240 -1.046000 1.882800\
8.577200 10.627360 11.798880 12.928560 14.100080 14.853200 12.844880 12.133600 12.384640 8.870080\
3.807440 -3.430880 -8.744560 -9.372160 -6.108640 0.878640 0.334720 3.221680 4.351360 -0.502080\
-1.338880 -0.669440 1.297040 3.054320 6.066800 11.506000 11.464160 13.221440 14.434800 13.974560\
13.305120 16.317600 13.974560 10.208960 3.807440 -2.552240 -6.317840 -6.778080 -4.016640 -0.083680\
1.757280 3.807440 1.924640 0.627600 -0.292880 0.083680 1.171520 3.138000 5.773920 14.016400\
9.832400 12.803040 15.941040 15.480800 14.978720 17.614640 14.811360 7.070960 0.418400 -2.845120\
-0.502080 -1.799120 -2.510400 0.962320 1.757280 1.255200 2.301200 0.794960 -1.046000 -0.794960\
-1.046000 1.966480 1.004160 5.146320 7.196480 13.263280 17.614640 18.367760 17.907520 15.355280\
9.497680 -2.008320 -1.715440 -0.167360 -1.506240 -3.430880 -0.711280 0.585760 1.129680 1.338880\
1.297040 -2.803280 -3.974800 -6.401520 -6.192320 -0.836800 -4.937120 0.334720 9.832400 17.614640\
22.509920 22.551760 18.325920 10.292640 4.686080 0.460240 0.041840 -0.627600 -3.347200 -2.426720\
0.334720 1.129680 -0.209200 1.589920 1.046000 -3.723760 -6.610720 -8.158800 -8.284320 -8.368000\
-4.895280 4.476880 17.489120 28.200160 25.396880 20.125040 11.631520 5.522880 3.221680 -0.041840\
1.171520 -2.970640 5.481040 6.359680 8.033280 9.288480 0.794960 2.217520 1.380720 -6.694400\
-11.924400 -14.853200 -13.723520 -11.129440 1.213360 23.388560 15.606320 13.472480 13.681680 10.543680\
6.652560 5.773920 3.598240 2.761440 6.778080 3.556400 2.133840 3.096160 4.267680 6.778080\
-1.422560 0.753120 -2.552240 -10.711040 -15.857360 -15.941040 -13.221440 -7.322000 11.840720 3.305360\
1.338880 2.008320 2.635920 4.100320 5.188160 6.987280 6.903600 10.543680 6.736240 3.263520\
0.502080 0.292880 0.502080 -6.568880 -5.062640 -8.075120 -10.878400 -15.857360 -16.443120 -15.146080\
-11.213120 -3.849280 -3.263520 -7.991440 -8.577200 -7.740400 -4.393200 0.753120 7.029120 9.288480\
5.690240 10.250800 6.024960 2.845120 -1.004160 -2.259360 -3.305360 -9.121120 -13.430640 -18.200400\
-16.484960 -16.359440 -14.476640 -11.589680 7.363840 1.297040 -12.384640 -14.560320 -14.392960 -10.041600\
-4.727920 1.422560 5.983120 5.815760 4.058480 10.292640 6.359680 2.301200 -1.715440 -6.192320\
-14.978720 -17.279920 -19.079040 -18.576960 -14.978720 -12.384640 -8.200640 -4.476880 -6.694400 -10.250800\
-16.819680 -16.066560 -14.100080 -9.748720 -4.100320 1.506240 3.389040 3.138000 2.092000 7.949600\
3.221680 -1.757280 -13.765360 -16.359440 -18.911680 -20.459760 -16.108400 -17.363600 -11.171280 -9.916080\
-11.966240 -14.309280 -15.355280 -15.062400 -14.016400 -12.468320 -9.706880 -5.188160 -1.087840 3.012480\
2.803280 1.840960 10.041600 6.819920 -8.409840 -13.849040 -16.694160 -18.953520 -20.292400 -15.773680\
-16.484960 -16.275760 -10.920240 -14.685840 -15.731840 -15.229760 -14.434800 -13.974560 -9.414000 -6.861760\
-4.225840 0.167360 2.677760 3.430880 2.175680 -0.041840 -1.548080 -4.978960 -9.999760 -14.141920\
-18.828000 -23.388560 -23.053840 -20.668960 -16.024720 -16.066560 -15.480800 -17.363600 -17.447280 -15.606320\
-15.648160 -10.962080 -7.196480 -4.937120 -1.799120 1.171520 3.389040 3.347200 2.008320 -1.422560\
-3.305360 -7.405680 -11.757040 -15.899200 -21.840480 -26.275520 -27.530720 -23.597760 -21.171040 -16.819680\
-17.363600 -18.702480 -17.154400 -15.773680 -13.221440 -11.087600 -7.740400 -4.560560 -1.882800 0.543920\
4.225840 3.681920 2.050160 -0.920480 -3.598240 -7.029120 -12.593840 -17.279920 -25.062160 -28.702240\
-28.576720 -24.476400 -16.150240 -20.334240 -20.543440 -19.748480 -19.246400 -17.112560 -13.681680 -10.083440\
-8.242480 -4.686080 -2.259360 -0.627600 3.179840 4.351360 3.179840 1.297040 -1.380720 -7.824080\
-14.100080 -20.961840 -25.606080 -29.497200 -29.204320 -15.480800 -18.869840 -21.296560 -22.677280 -20.292400\
-18.576960 -16.736000 -14.309280 -11.506000 -8.828240 -4.895280 -1.338880 -0.041840 1.338880 4.560560\
3.932960 2.635920 -0.711280 -7.656720 -14.518480 -20.710800 -25.564240 -8.033280 -16.945200 -20.920000\
-20.920000 -20.250560 -20.459760 -17.991200 -18.786160 -18.576960 -17.405440 -13.305120 -7.363840 -1.673600\
0.083680 1.506240 2.635920 5.271840 5.690240 3.974800 -0.292880 -6.192320 -13.179600 7.698560\
-7.363840 -21.296560 -24.016160 -22.551760 -19.999520 -17.530960 -17.238080 -16.903360 -17.279920 -16.861520\
-16.861520 -12.300960 -3.389040 -0.292880 1.589920 2.259360 5.355520 6.861760 7.112800 6.359680\
2.635920 -4.560560 -11.464160 -3.096160 -19.079040 -26.819440 -24.643760 -21.505760 -17.530960 -15.355280\
-16.066560 -14.895040 -14.853200 -13.598000 -11.506000 -7.573040

C N CP1 C NH1 1 24 24\
12.441124 14.008869 12.815174 8.842466 4.353452 3.224190 3.285277 1.101647 -2.004136 -2.439272\
-1.940539 -1.224238 0.000000 1.084074 0.740986 -0.632621 -0.725924 0.885753 1.459798 -0.567350\
-3.974800 -5.257614 -1.225075 6.527040 23.740434 25.151698 23.274337 18.691183 14.187107 12.588819\
11.918542 9.670061 6.951298 6.143786 4.781057 6.014082 8.841629 11.713108 12.506394 12.003896\
12.619362 13.926444 13.526454 10.659158 6.891885 5.952577 10.531546 18.157723 28.253715 29.175869\
26.962951 22.550923 18.571102 16.928464 16.036435 14.403002 13.821844 12.593840 11.874610 13.230645\
15.808407 18.253955 19.261462 19.021301 19.673586 20.238845 19.035108 16.106726 12.967053 12.685051\
16.987877 23.534163 31.914715 34.113826 30.721020 24.658404 20.079853 18.549346 19.043476 18.588675\
9.297685 3.248039 3.305360 9.005223 16.455254 22.070182 24.396067 25.056302 23.382284 21.802824\
20.576912 17.958146 14.625172 14.433963 19.320457 26.408153 33.955670 35.468605 32.443991 27.551640\
23.170574 20.770631 20.622936 18.498301 9.774242 5.262635 7.402751 14.057822 20.995312 25.336212\
26.014438 23.958002 23.063045 24.351717 23.918673 20.385703 17.015491 17.131806 22.112022 29.001396\
38.700745 39.676872 36.269004 31.485855 29.301389 28.595966 28.543666 22.123318 13.893390 11.047015\
14.496723 21.339655 27.353318 28.809350 24.442928 21.960561 23.180197 27.833642 30.110993 27.720674\
23.891058 23.353833 27.829876 34.278675 39.060150 38.526272 35.834286 33.514677 32.991258 34.359845\
36.556026 35.267354 30.570396 27.088053 27.829039 31.315985 34.289135 34.706280 30.991725 27.321102\
26.116528 26.055860 26.557103 26.985545 26.797265 27.527791 30.926873 35.859809 45.836557 47.929394\
46.749087 43.633681 42.101082 42.026188 38.825846 29.141978 22.432516 21.349697 26.223638 32.934774\
33.513003 29.725228 27.683018 28.173801 31.396736 36.253105 38.839235 36.802046 32.938540 31.850282\
35.556050 41.396496 35.241414 35.686173 36.017964 38.937978 42.841650 46.132366 48.161187 38.842164\
31.656144 27.717326 29.449921 34.402522 36.762298 35.614208 33.905044 33.422629 34.279094 34.689544\
33.704630 31.115571 27.831131 26.430328 28.461660 32.410519 28.924829 33.210082 36.027587 38.980654\
39.281484 39.364746 36.939699 30.534414 22.829578 19.843457 24.238330 29.785059 31.653634 31.792124\
31.123521 31.432300 32.961970 33.815925 31.977057 26.444972 19.582794 16.026812 17.638907 22.740877\
22.872673 29.773344 37.274419 34.924685 31.018084 29.484648 25.236214 17.543930 11.191363 12.651161\
18.766495 22.809913 26.003142 26.872158 26.063391 25.903562 27.149558 27.808538 24.406946 15.695439\
7.195643 4.455542 8.183067 16.153587 12.809316 23.446299 50.959028 26.339117 22.273106 20.194076\
15.504230 10.298916 9.588054 13.162446 14.903826 18.592022 22.332100 23.969299 23.827043 23.604454\
24.866767 25.811096 19.913748 10.750370 5.678106 6.986443 13.440263 21.053470 33.831406 33.685802\
21.018742 14.438147 11.866242 9.173420 6.552981 6.093159 8.532431 8.138717 9.156266 12.222719\
14.508020 14.826004 14.118908 14.528103 17.028462 15.127670 8.711925 4.010782 3.316238 6.251733\
11.693862 20.305370 27.779668 21.662242 13.607623 8.170097 4.512026 3.716647 6.298594 10.218583\
9.115262 6.604862 7.436642 10.022354 11.799717 11.695117 11.139482 12.205146 10.719826 6.518254\
5.532503 6.825778 8.582221 10.692630 12.715594 20.564360 31.584179 21.319572 11.493448 3.996557\
1.859788 5.517441 11.436127 13.485869 10.734052 8.999366 10.018170 12.298031 13.664944 13.430640\
13.026466 10.423599 4.093207 3.411215 6.370977 8.600630 9.204382 9.738678 14.536053 33.379115\
0.000000 0.000000 0.000000 0.000000 0.000000 0.000000 0.000000 0.000000 0.000000 0.000000\
0.000000 0.000000 0.000000 0.000000 0.000000 0.000000 0.000000 0.000000 0.000000 0.000000\
0.000000 0.000000 0.000000 0.000000 0.000000 0.000000 0.000000 0.000000 0.000000 0.000000\
0.000000 0.000000 0.000000 0.000000 0.000000 0.000000 0.000000 0.000000 0.000000 0.000000\
0.000000 0.000000 0.000000 0.000000 0.000000 0.000000 0.000000 0.000000 0.000000 0.000000\
0.000000 0.000000 0.000000 0.000000 0.000000 0.000000 0.000000 0.000000 0.000000 0.000000\
0.000000 0.000000 0.000000 0.000000 0.000000 0.000000 0.000000 0.000000 0.000000 0.000000\
0.000000 0.000000 0.000000 0.000000 0.000000 0.000000 0.000000 0.000000 0.000000 0.000000\
0.000000 0.000000 0.000000 0.000000 0.000000 0.000000 0.000000 0.000000 0.000000 0.000000\
0.000000 0.000000 0.000000 0.000000 0.000000 0.000000 0.000000 0.000000 0.000000 0.000000\
0.000000 0.000000 0.000000 0.000000 0.000000 0.000000 0.000000 0.000000 0.000000 0.000000\
0.000000 0.000000 0.000000 0.000000 0.000000 0.000000 0.000000 0.000000 0.000000 0.000000\
0.000000 0.000000 0.000000 0.000000 0.000000 0.000000 0.000000 0.000000 0.000000 0.000000\
0.000000 0.000000 0.000000 0.000000 0.000000 0.000000 0.000000 0.000000 0.000000 0.000000\
0.000000 0.000000 0.000000 0.000000 0.000000 0.000000 0.000000 0.000000 0.000000 0.000000\
0.000000 0.000000 0.000000 0.000000 0.000000 0.000000 0.000000 0.000000 0.000000 0.000000\
0.000000 0.000000 0.000000 0.000000 0.000000 0.000000 0.000000 0.000000 0.000000 0.000000\
0.000000 0.000000 0.000000 0.000000 0.000000 0.000000 0.000000 0.000000 0.000000 0.000000\
0.000000 0.000000 0.000000 0.000000 0.000000 0.000000 0.000000 0.000000 0.000000 0.000000\
0.000000 0.000000 0.000000 0.000000 0.000000 0.000000 0.000000 0.000000 0.000000 0.000000\
0.000000 0.000000 0.000000 0.000000 0.000000 0.000000 0.000000 0.000000 0.000000 0.000000\
0.000000 0.000000 0.000000 0.000000 0.000000 0.000000

C NH1 CT2 C N 1 24 24\
0.984704 0.762743 0.741405 1.660211 3.595730 6.232905 8.755020 9.613577 7.567182 2.912901\
-2.356847 -5.994417 -4.247178 5.967639 -2.361031 2.912901 7.565509 9.630313 8.755438 6.230394\
3.596148 1.660630 0.740150 0.763162 0.084098 -0.852699 -1.128425 0.059413 2.597427 5.825802\
8.561301 9.155429 7.045438 2.880684 -1.563561 -2.943444 3.505355 15.497536 -3.054738 2.485714\
7.167610 9.229067 8.478458 6.400683 4.298642 2.609979 1.457706 0.764835 -2.232582 -3.378162\
-3.366446 -1.589083 1.528415 4.886912 6.865944 6.770130 5.448405 2.573578 0.274889 3.089884\
12.382548 -8.521134 -3.910366 1.706654 6.347128 8.304403 7.669690 6.004877 4.165590 2.352245\
0.630110 -0.874456 -5.056364 -5.980610 -5.519533 -3.420420 -0.470282 1.901210 3.086118 3.678991\
3.556818 2.804535 3.947604 -11.092621 -11.838210 -9.201034 -4.458889 1.169846 5.531248 6.980167\
6.365119 4.995278 3.202015 1.029264 -1.320052 -3.444269 -7.485594 -8.223652 -7.785169 -6.058014\
-3.750956 -1.677784 -0.063178 1.344319 2.655166 4.084839 -8.273860 -12.063309 -11.918124 -8.944974\
-4.017895 1.291601 4.594450 5.210335 4.742982 3.689451 1.875269 -0.643918 -3.446361 -5.875591\
-9.400193 -10.405608 -10.349961 -8.935350 -6.601097 -4.102830 -1.795354 0.605425 3.071056 -3.842167\
-9.619853 -12.059125 -11.165422 -7.728266 -3.011643 0.447688 2.075264 2.315844 2.444711 2.066896\
0.411287 -2.216683 -5.179374 -7.698978 -11.929002 -13.309722 -13.386708 -11.653695 -8.595191 -5.200294\
-1.993676 1.205410 -0.189535 -6.152990 -10.706019 -12.005570 -10.252055 -6.619925 -3.894467 -1.784058\
-0.094977 0.000000 -0.407522 -0.569442 -1.839286 -4.345502 -7.284344 -9.929469 -16.576171 -17.858149\
-17.192056 -14.077905 -9.423205 -4.771434 -0.877803 2.038863 -3.122101 -8.902297 -12.267906 -12.127324\
-9.405214 -7.239994 -4.925405 -1.875269 0.146022 -0.306687 -2.224214 -3.904927 -5.693169 -8.406493\
-11.488009 -14.329782 -22.627072 -22.405738 -19.414178 -13.736909 -7.155477 -1.773179 1.482810 -0.433881\
-6.601097 -11.833607 -13.184621 -11.084253 -9.133672 -7.368861 -4.107433 -0.730945 1.098718 0.164013\
-2.773992 -6.404449 -10.368789 -14.500070 -18.134293 -20.966861 -25.493949 -22.168506 -15.968738 -8.043866\
-0.820733 3.214149 2.378604 -3.478159 -9.806878 -12.707226 -11.144921 -9.167562 -8.463814 -6.018684\
-2.715416 0.322168 1.847236 1.077380 -2.054762 -7.617390 -14.531450 -20.481517 -24.228289 -25.965486\
-22.000413 -15.379526 -6.824564 1.799476 6.261230 1.331349 -2.322538 -7.093972 -10.184693 -9.173838\
-7.076399 -7.907760 -7.148364 -5.047159 -2.374002 0.227191 2.080285 2.508726 -0.715464 -8.943718\
-17.727608 -23.363874 -25.669258 -25.384328 -13.229055 -3.774303 5.993371 -6.078871 -6.530304 -6.968870\
-7.460490 -7.343338 -5.561791 -3.058922 -5.510328 -6.957155 -6.699421 -5.417862 -3.419583 -0.824666\
2.299108 3.558074 -2.885705 -11.798462 -18.380312 -21.386516 -21.780607 -19.475620 0.142402 -9.831814\
-14.276080 -15.146373 -14.438775 -12.031720 -7.480155 -2.264590 1.717323 -1.558540 -4.714740 -6.269515\
-6.730801 -6.269515 -4.714740 -1.558540 1.717323 -2.264590 -7.480155 -12.031720 -14.438775 -15.146373\
-14.276080 -9.831814 -13.231251 -19.475620 -21.780607 -21.386516 -18.380312 -11.798462 -2.885705 3.558074\
2.299108 -0.824666 -3.419583 -5.417862 -6.699421 -6.957155 -5.510328 -3.058922 -5.561791 -7.343338\
-7.460490 -6.968870 -6.530304 -6.078871 5.993371 -3.774303 -22.000392 -25.384328 -25.669258 -23.363874\
-17.727608 -8.943718 -0.715464 2.508726 2.080285 0.227191 -2.374002 -5.047159 -7.148364 -7.907760\
-7.076399 -9.173838 -10.184693 -7.093972 -2.322538 1.331349 6.261230 1.799476 -6.824564 -15.379526\
-25.494367 -25.965486 -24.228289 -20.481517 -14.531450 -7.617390 -2.054762 1.077380 1.847236 0.322168\
-2.715416 -6.018684 -8.463814 -9.167562 -11.144921 -12.707226 -9.806878 -3.478159 2.378604 3.214149\
-0.820733 -8.043866 -15.968738 -22.168506 -22.624980 -20.966861 -18.134293 -14.500070 -10.368789 -6.404449\
-2.773992 0.164013 1.098718 -0.730945 -4.107433 -7.368861 -9.133672 -11.084253 -13.184621 -11.833607\
-6.601097 -0.433881 1.482810 -1.773179 -7.155477 -13.736909 -19.414178 -22.405738 -16.576590 -14.329782\
-11.488009 -8.406493 -5.693169 -3.904927 -2.224214 -0.306687 0.146022 -1.875269 -4.925405 -7.239994\
-9.405214 -12.127324 -12.267906 -8.902297 -3.122101 2.038863 -0.877803 -4.771434 -9.423205 -14.077905\
-17.192056 -17.858149 -11.943228 -9.929469 -7.284344 -4.345502 -1.839286 -0.569442 -0.407522 0.000000\
-0.094977 -1.784058 -3.894467 -6.619925 -10.252055 -12.005570 -10.706019 -6.152990 -0.189535 1.205410\
-1.993676 -5.200294 -8.595191 -11.653695 -13.386708 -13.309722 -9.398938 -7.698978 -5.179374 -2.216683\
0.411287 2.066896 2.444711 2.315844 2.075264 0.447688 -3.011643 -7.728266 -11.165422 -12.059125\
-9.619853 -3.842167 3.071056 0.605425 -1.795354 -4.102830 -6.601097 -8.935350 -10.349961 -10.405608\
-7.484339 -5.875591 -3.446361 -0.643918 1.875269 3.689451 4.742982 5.210335 4.594450 1.291601\
-4.017895 -8.944974 -11.918124 -12.063309 -8.273860 4.084839 2.655166 1.344319 -0.063178 -1.677784\
-3.750956 -6.058014 -7.785169 -8.223652 -5.058038 -3.444269 -1.320052 1.029264 3.202015 4.995278\
6.365119 6.980167 5.531248 1.169846 -4.458889 -9.201034 -11.838210 -11.092621 3.947604 2.804535\
3.556818 3.678991 3.086118 1.901210 -0.470282 -3.420420 -5.519533 -5.980610 -2.231746 -0.874456\
0.630110 2.352245 4.165590 6.004877 7.669690 8.304403 6.347128 1.706654 -3.910366 -8.521134\
12.382548 3.089884 0.274889 2.573578 5.448405 6.770130 6.865944 4.886912 1.528415 -1.589083\
-3.366446 -3.378162 0.083262 0.764835 1.457706 2.609979 4.298642 6.400683 8.478458 9.229067\
7.167610 2.485714 -3.054738 15.497536 3.505355 -2.943444 -1.563561 2.880684 7.045438 9.155429\
8.561301 5.825802 2.597427 0.059413 -1.128425 -0.852699
