# Supplementary material for: Biohybrid Membrane Formation by Directed Insertion of Aquaporin into a Solid-State Nanopore
Source: ACS Appl Mater Interfaces. 2022 Oct 16;14(42):48029–36. doi: 10.1021/acsami.2c14250 (PMC9614727; doi:10.1021/acsami.2c14250)
Supplement: Supplementary file 2 — am2c14250_si_002.zip [file am2c14250_si_002.zip › files_simulation/system.gro]

SiO2_MSP1E1D1 in water
415261
  266SURF    Si    1  13.034   0.448   0.393 -0.3834 -0.2909  0.0147
  266SURF     O    2  12.900   0.323   0.381 -0.3256  0.0115  0.4955
  266SURF    Si    3  12.836   0.718   0.415 -0.2304 -0.0267  0.0589
  266SURF     O    4  12.774   0.690   0.571 -0.1081 -0.2750 -0.5022
  266SURF     O    5  12.961   0.602   0.382 -0.6763  0.3664  0.0663
  266SURF     O    6  12.710   0.669   0.843  0.1560 -0.0303  0.2909
  266SURF     O    7  12.390   0.409   0.278 -0.2807  0.5370  0.7551
  266SURF    Si    8  12.455   0.375   0.686  0.1966 -0.6900 -0.0737
  266SURF     O    9  12.327   0.394   0.565  0.2646 -0.2586 -0.0830
  266SURF     O   10  12.574   0.506   0.657 -0.2462  0.3187  0.2430
  266SURF    Si   11  12.646   0.668   0.687 -0.0660  0.6648  0.0084
  266SURF     O   12  12.520   0.789   0.672 -0.4596  0.6336 -0.1552
  266SURF     O   13  13.277   0.225   0.127 -0.8193 -0.1700  0.6397
  266SURF    Si   14  12.843   0.162   0.356  0.4226  0.0374 -0.1941
  266SURF     O   15  12.712   0.138   0.473 -0.1427 -0.2667  0.4169
  266SURF     O   16  12.976   0.046   0.380  0.0459  0.1460 -0.0150
  266SURF     O   17  12.781   0.099   0.756 -0.1744  0.0968 -0.0714
  266SURF    Si   18  12.655   0.092   0.636  0.3175 -0.6882  0.0607
  266SURF     O   19  12.533   0.213   0.677 -0.6291  0.1322 -0.1681
  266SURF    Si   20  13.223   0.386   0.112 -0.0846 -0.2879  0.1095
  266SURF     O   21  13.103   0.380  13.971  0.2909  0.3600  0.4136
  266SURF     O   22  13.353   0.485   0.070 -0.0616 -0.5042  0.5732
  266SURF     O   23  13.304   0.803   0.120 -0.0003  0.5133 -0.9906
  266SURF     O   24  13.157   0.443   0.265 -0.6992  0.3758 -0.4729
  266SURF    Si   25  13.226   0.435   0.678 -0.0404 -0.4228 -0.1456
  266SURF     O   26  13.096   0.444   0.555 -0.1070  0.7293 -0.3882
  266SURF     O   27  13.296   0.585   0.698 -0.0877  0.2714 -0.3324
  266SURF     O   28  13.350   0.863   0.647  0.0124  0.8699 -0.4686
  266SURF     O   29  12.785   0.145   0.191  0.1042  0.0838 -0.0134
  266SURF    Si   30  12.655   0.163   0.070  0.3762 -0.6060 -0.1029
  266SURF     O   31  12.582   0.326   0.083 -0.4519  0.0909 -0.5896
  266SURF    Si   32  13.042   0.372   0.961 -0.4174 -0.2582  0.4094
  266SURF     O   33  12.969   0.214   0.952 -0.6036 -0.5064  0.4107
  266SURF    Si   34  12.842   0.656   0.954 -0.1332 -0.6066 -0.2856
  266SURF     O   35  12.789   0.679   1.120  0.0754  0.3880  0.2628
  266SURF     O   36  12.912   0.496   0.937  0.4314  0.2462  0.7093
  266SURF     O   37  12.733   0.724   1.405  0.2973 -0.2042 -0.0882
  266SURF     O   38  12.391   0.403   0.844 -0.1584  0.0023  0.4438
  266SURF    Si   39  12.463   0.440   1.229 -0.0458  0.0878  0.5084
  266SURF     O   40  12.331   0.447   1.112 -0.1356  0.2014 -0.0742
  266SURF     O   41  12.531   0.603   1.235 -0.3397 -0.2454  0.0468
  266SURF    Si   42  12.668   0.720   1.240 -0.4312  0.2143  0.1774
  266SURF     O   43  12.602   0.882   1.204 -0.0301  0.2680 -0.1862
  266SURF     O   44  13.349   0.327   0.630  0.0509  0.0046 -0.2811
  266SURF    Si   45  12.846   0.092   0.923  0.1981 -0.4655 -0.2461
  266SURF     O   46  12.718   0.117   1.039 -0.2091  0.5781  0.0993
  266SURF     O   47  12.921  13.883   0.946  0.0550 -0.8722 -0.1506
  266SURF     O   48  12.784   0.152   1.312  0.0565 -0.4248 -0.1776
  266SURF    Si   49  12.657   0.155   1.195  0.2811 -0.1251  0.1694
  266SURF     O   50  12.582   0.318   1.191 -0.6074  0.4675 -0.2828
  266SURF     O   51  13.166   0.381   0.832  0.3467 -0.2023 -0.5693
  266SURF    Si   52  13.245   0.384   1.248 -0.4913  0.6751  0.4036
  266SURF     O   53  13.122   0.406   1.121 -0.1976  0.0487  0.0181
  266SURF     O   54  13.375   0.493   1.230 -0.5187  0.0526  0.1687
  266SURF     O   55  13.300   0.781   1.233  0.3238 -0.4028  0.0438
  266SURF    Si   56  13.048   0.452   1.514 -0.1948  0.1808 -0.0778
  266SURF     O   57  12.912   0.342   1.483  0.0386 -0.4564 -0.6863
  266SURF    Si   58  12.858   0.734   1.526  0.2138  0.3404 -0.4525
  266SURF     O   59  12.790   0.702   1.685  0.0289  0.2548  0.4498
  266SURF     O   60  12.986   0.615   1.499 -0.1085 -0.5600 -0.1022
  266SURF     O   61  12.721   0.650   1.963 -0.1410  0.0780  0.7489
  266SURF     O   62  12.394   0.398   1.383 -0.5059 -0.5204  0.0388
  266SURF    Si   63  12.464   0.391   1.784  0.6263 -0.2376 -0.6281
  266SURF     O   64  12.338   0.396   1.666 -0.3925  0.2745  0.2773
  266SURF     O   65  12.590   0.512   1.749  0.8061  0.0045 -0.2507
  266SURF    Si   66  12.660   0.663   1.798 -0.2329  0.3195 -0.5750
  266SURF     O   67  12.535   0.784   1.783 -0.3622 -0.8999  0.0548
  266SURF     O   68  13.317   0.231   1.235  0.0425 -0.5165 -0.1002
  266SURF    Si   69  12.846   0.175   1.476  0.1310  0.0427 -0.4827
  266SURF     O   70  12.722   0.151   1.599  0.5738  0.2143  0.0022
  266SURF     O   71  12.980   0.067   1.494  0.5478  0.2497  0.3274
  266SURF     O   72  12.791   0.123   1.874  0.5795 -1.0722  0.2689
  266SURF    Si   73  12.659   0.114   1.754 -0.0166  0.3285 -0.2374
  266SURF     O   74  12.531   0.232   1.785 -0.6299  0.5971  0.2973
  266SURF     O   75  13.180   0.417   1.407  0.5622  0.0641 -0.1898
  266SURF    Si   76  13.231   0.401   1.800 -0.1697  0.1361 -0.1526
  266SURF     O   77  13.109   0.433   1.678  0.2038 -0.0953  0.4168
  266SURF     O   78  13.339   0.534   1.796 -0.2105 -0.1326 -0.2493
  266SURF     O   79  13.362   0.873   1.761  0.2694  0.2344 -0.3362
  266SURF    Si   80  13.047   0.370   2.091  0.1641 -0.1726 -0.0732
  266SURF     O   81  12.974   0.211   2.077 -0.0266 -0.0528  0.3039
  266SURF    Si   82  12.852   0.655   2.073  0.3360  0.0551 -0.2786
  266SURF     O   83  12.786   0.668   2.236  0.2324 -0.5166 -0.6161
  266SURF     O   84  12.925   0.489   2.068 -0.3762 -0.5636  0.0476
  266SURF     O   85  12.741   0.690   2.510  0.5690 -0.0327 -0.1718
  266SURF     O   86  12.391   0.428   1.943  0.2368 -0.4388 -0.6439
  266SURF    Si   87  12.468   0.432   2.339  0.0836  0.0928 -0.0593
  266SURF     O   88  12.332   0.432   2.221 -0.1441 -0.1030  0.3609
  266SURF     O   89  12.535   0.593   2.348 -0.0131 -0.5164 -0.1663
  266SURF    Si   90  12.666   0.707   2.355 -0.1202  0.5016 -0.3129
  266SURF     O   91  12.603   0.874   2.332  0.2053  0.3362  0.4510
  266SURF     O   92  13.325   0.269   1.754 -0.2794  0.1283 -0.4945
  266SURF    Si   93  12.846   0.100   2.036  0.3058 -0.3147 -0.3195
  266SURF     O   94  12.724   0.101   2.159  0.3330 -1.1060 -0.4825
  266SURF     O   95  12.910  13.884   2.050 -0.5655  0.0603  0.1004
  266SURF     O   96  12.780   0.135   2.441 -0.0199 -0.3382 -0.4244
  266SURF    Si   97  12.657   0.154   2.317 -0.1063  0.0664 -0.1071
  266SURF     O   98  12.584   0.313   2.295  0.5315 -0.5688  0.1294
  266SURF     O   99  13.168   0.389   1.963  0.4883  0.1111  0.4419
  266SURF    Si  100  13.245   0.371   2.373 -0.1457 -0.0881  0.0897
  266SURF     O  101  13.123   0.374   2.253 -0.0770 -0.0284  0.1578
  266SURF     O  102  13.374   0.472   2.331 -0.4279  0.2214  0.0800
  266SURF     O  103  13.278   0.742   2.392 -0.2771  0.7384  0.3997
  266SURF    Si  104  13.048   0.434   2.648  0.5155  0.6507  0.2471
  266SURF     O  105  12.919   0.316   2.610 -0.2065  0.1227  0.0653
  266SURF    Si  106  12.866   0.720   2.634  0.0411 -0.4242 -0.5350
  266SURF     O  107  12.788   0.721   2.789  0.2633 -0.1927 -0.0251
  266SURF     O  108  12.987   0.596   2.635 -0.2166 -0.6178  0.4710
  266SURF     O  109  12.752   0.688   3.079 -1.0263  0.1704 -0.1658
  266SURF     O  110  12.400   0.386   2.499 -0.2662  0.1937 -0.6813
  266SURF    Si  111  12.479   0.397   2.919  0.3033 -0.0584 -0.0875
  266SURF     O  112  12.369   0.415   2.785 -0.1992 -0.1110 -0.4843
  266SURF     O  113  12.601   0.518   2.905  0.3004 -0.5688 -0.0115
  266SURF    Si  114  12.673   0.682   2.921 -0.1901 -0.1617  0.2060
  266SURF     O  115  12.549   0.799   2.926  0.3544 -0.7502 -0.0927
  266SURF     O  116  13.320   0.224   2.380 -0.4615 -0.0022  0.7330
  266SURF    Si  117  12.854   0.158   2.597 -0.0453 -0.2640  0.2219
  266SURF     O  118  12.729   0.137   2.710  0.2735 -0.1196 -0.4666
  266SURF     O  119  12.982   0.036   2.626 -0.0187 -0.3350  0.2413
  266SURF     O  120  12.810   0.145   2.992  0.4404  0.1069  0.1990
  266SURF    Si  121  12.673   0.122   2.880 -0.2775 -0.7846  0.1972
  266SURF     O  122  12.551   0.232   2.913  0.0547 -0.5755 -0.4378
  266SURF     O  123  13.180   0.413   2.533  0.1227  0.6883  0.1618
  266SURF    Si  124  13.248   0.386   2.919 -0.0745 -0.1317 -1.0077
  266SURF     O  125  13.108   0.406   2.809  0.1416  0.1499  0.0376
  266SURF     O  126  13.371   0.496   2.862 -0.0807  0.3803 -0.7625
  266SURF     O  127  13.319   0.776   2.922 -0.2704  0.2821 -0.2424
  266SURF    Si  128  13.061   0.430   3.199  0.1334 -0.0955  0.3684
  266SURF     O  129  12.936   0.320   3.169 -0.0388  0.8882 -0.9378
  266SURF    Si  130  12.874   0.716   3.206  0.0272  0.0573 -0.0030
  266SURF     O  131  12.805   0.721   3.369  0.9748  0.2727 -0.1764
  266SURF     O  132  12.992   0.591   3.205  0.1223 -0.3834  0.0009
  266SURF     O  133  12.751   0.702   3.645  0.4961  0.0831  0.0148
  266SURF     O  134  12.401   0.406   3.079  0.6048 -0.3443  0.9536
  266SURF    Si  135  12.483   0.404   3.477  0.3416  0.1395 -0.2779
  266SURF     O  136  12.370   0.461   3.351  0.1563  0.0035  0.0798
  266SURF     O  137  12.611   0.520   3.484 -0.7790  0.1455 -0.0790
  266SURF    Si  138  12.681   0.679   3.492  0.2225  0.3867  0.4559
  266SURF     O  139  12.550   0.796   3.473 -0.1430 -0.0113 -0.1433
  266SURF     O  140  13.301   0.216   2.908  0.4289 -0.5989  0.0268
  266SURF    Si  141  12.876   0.150   3.151  0.5956 -0.2848  0.4607
  266SURF     O  142  12.750   0.123   3.273  0.3342  0.5753 -0.2853
  266SURF     O  143  13.004   0.032   3.161  0.2819 -0.2107  0.3520
  266SURF     O  144  12.800   0.157   3.553 -0.0074  0.3550  0.1575
  266SURF    Si  145  12.674   0.124   3.435  0.1556  0.4500 -0.1328
  266SURF     O  146  12.553   0.250   3.426 -0.0632  0.5169 -0.3210
  266SURF     O  147  13.191   0.418   3.079  0.5428  0.1397  0.3121
  266SURF    Si  148  13.254   0.381   3.472  0.0574  0.3717 -0.0976
  266SURF     O  149  13.131   0.404   3.352 -0.6303 -0.4659 -0.3129
  266SURF     O  150  13.384   0.494   3.458 -0.2662  0.1960 -0.1529
  266SURF     O  151  13.312   0.768   3.458  0.2117 -0.7155 -0.1348
  266SURF    Si  152  13.062   0.423   3.754 -0.4330 -0.3370  0.0846
  266SURF     O  153  12.930   0.311   3.738 -0.1788  0.1474 -0.0331
  266SURF    Si  154  12.872   0.707   3.773  0.1680  0.0179 -0.1062
  266SURF     O  155  12.813   0.683   3.932 -0.2197  0.2292  0.3220
  266SURF     O  156  12.998   0.589   3.744 -0.1842  0.0137  0.1570
  266SURF     O  157  12.758   0.659   4.212 -0.4481 -0.0770 -0.0171
  266SURF     O  158  12.406   0.390   3.634 -0.3709  0.3889  0.2379
  266SURF    Si  159  12.486   0.391   4.040 -0.0987  0.0809 -0.3931
  266SURF     O  160  12.359   0.431   3.923 -0.5632  0.1115 -0.4320
  266SURF     O  161  12.624   0.502   4.035  0.7264  0.6485  0.7275
  266SURF    Si  162  12.689   0.660   4.053  0.4876  0.1155  0.2543
  266SURF     O  163  12.561   0.781   4.032  0.2253 -0.0166  0.4839
  266SURF     O  164  13.344   0.228   3.449 -0.2608 -0.4559  0.3004
  266SURF    Si  165  12.865   0.155   3.713 -0.2136  0.5011 -0.0045
  266SURF     O  166  12.737   0.126   3.830  0.0944  0.5169 -0.2351
  266SURF     O  167  12.997   0.037   3.724 -0.1703 -0.2512 -0.0474
  266SURF     O  168  12.805   0.143   4.107  0.6894  0.9068  0.7875
  266SURF    Si  169  12.670   0.114   3.995  0.2530 -0.7488 -0.5953
  266SURF     O  170  12.542   0.232   4.015  0.5631  0.4050 -0.3170
  266SURF     O  171  13.186   0.393   3.630 -0.2880 -0.4404  0.1678
  266SURF    Si  172  13.257   0.383   4.023 -0.1155  0.2439 -0.2982
  266SURF     O  173  13.135   0.404   3.908  0.0133  0.6643  0.7833
  266SURF     O  174  13.389   0.484   3.972  0.2495  0.0041 -0.2784
  266SURF     O  175  13.340   0.791   4.020  0.3775  0.2386  0.5184
  266SURF    Si  176  13.078   0.429   4.311 -0.2500  0.3562  0.2093
  266SURF     O  177  12.944   0.318   4.280 -0.7059  0.4859  0.0108
  266SURF    Si  178  12.879   0.701   4.329  0.0824  0.0351 -0.3834
  266SURF     O  179  12.805   0.687   4.488 -0.2580 -0.1904 -0.6048
  266SURF     O  180  13.012   0.585   4.325 -0.0773  0.3700  1.1546
  266SURF     O  181  12.751   0.681   4.774  0.4658 -0.3520  0.4085
  266SURF     O  182  12.420   0.407   4.199 -1.0113 -0.5491 -0.0782
  266SURF    Si  183  12.480   0.431   4.600 -0.7521 -0.0057  0.1635
  266SURF     O  184  12.352   0.408   4.484 -0.0430  0.1432  0.8677
  266SURF     O  185  12.557   0.589   4.583  0.7977  0.0854  0.3425
  266SURF    Si  186  12.681   0.705   4.606  0.1257  0.2288 -0.3426
  266SURF     O  187  12.624   0.872   4.602  0.9346 -0.5501 -0.4998
  266SURF     O  188  13.310   0.221   4.012 -0.6367  0.3969 -0.6953
  266SURF    Si  189  12.871   0.163   4.264 -0.2781  0.1510 -0.6802
  266SURF     O  190  12.750   0.151   4.391 -0.0274 -0.1503  0.2504
  266SURF     O  191  13.000   0.040   4.279  0.5192 -0.0940 -0.3147
  266SURF     O  192  12.813   0.128   4.679  0.0889 -0.2950  0.1211
  266SURF    Si  193  12.685   0.162   4.562 -0.1292  0.3456 -0.0091
  266SURF     O  194  12.612   0.317   4.587 -0.4412 -0.3197 -0.0312
  266SURF     O  195  13.198   0.417   4.182  0.0354  0.3665 -0.3440
  266SURF    Si  196  13.267   0.390   4.590 -0.1941  0.2810 -0.1087
  266SURF     O  197  13.151   0.379   4.465  0.7399 -0.2825 -0.1117
  266SURF     O  198  13.379   0.522   4.579 -0.2337  0.5479  0.1286
  266SURF     O  199  13.357   0.832   4.573  0.3750 -0.2032 -0.5774
  266SURF    Si  200  13.073   0.383   4.874 -0.0671  0.3327 -0.6843
  266SURF     O  201  13.010   0.219   4.860  0.2226 -0.6765  0.3867
  266SURF    Si  202  12.872   0.659   4.891 -0.5903  0.1758  0.0238
  266SURF     O  203  12.813   0.667   5.058  0.1612  0.2390  0.2798
  266SURF     O  204  12.935   0.504   4.864 -1.0363  0.5003  0.0082
  266SURF     O  205  12.746   0.700   5.335  0.7310 -0.0601 -0.4754
  266SURF     O  206  12.419   0.415   4.763 -0.2677 -0.5423  0.0880
  266SURF    Si  207  12.478   0.393   5.175  0.2150 -0.3461 -0.0196
  266SURF     O  208  12.361   0.431   5.047 -0.2049  0.2571 -0.5248
  266SURF     O  209  12.610   0.504   5.177 -0.2044 -0.3144 -0.4967
  266SURF    Si  210  12.686   0.665   5.175  0.0266 -0.1909 -0.4193
  266SURF     O  211  12.553   0.773   5.139  0.5970 -0.2230  0.2251
  266SURF     O  212  13.362   0.241   4.583  0.4779 -0.0113 -0.6622
  266SURF    Si  213  12.875   0.106   4.841  0.5555 -0.1683 -0.1175
  266SURF     O  214  12.740   0.135   4.955 -0.0488  0.5476 -0.4671
  266SURF     O  215  12.936  13.894   4.859 -0.4441 -0.3711 -0.6082
  266SURF     O  216  12.792   0.158   5.236  0.7735 -0.4919 -0.9474
  266SURF    Si  217  12.672   0.121   5.120  0.1008  0.3562  0.8252
  266SURF     O  218  12.542   0.236   5.138 -0.7659 -0.0480 -0.4942
  266SURF     O  219  13.199   0.401   4.752  0.8818  0.6186  0.1260
  266SURF    Si  220  13.256   0.427   5.154  0.0380  0.3752  0.0912
  266SURF     O  221  13.138   0.378   5.031  0.1719 -0.5346 -0.3173
  266SURF     O  222  13.314   0.579   5.117 -0.1057 -0.0047  0.7352
  266SURF     O  223  13.368   0.858   5.195 -0.2661  0.3043  0.0685
  266SURF    Si  224  13.064   0.435   5.437  0.1947 -0.3957  0.1086
  266SURF     O  225  12.935   0.327   5.408  0.2154 -0.2828 -0.2591
  266SURF    Si  226  12.876   0.718   5.450 -0.4263  0.0513  0.1508
  266SURF     O  227  12.788   0.688   5.599 -1.0336 -0.1457  0.0494
  266SURF     O  228  12.999   0.599   5.428 -0.1010  0.7596  0.2500
  266SURF     O  229  12.732   0.700   5.884  0.0918  0.0860  0.0666
  266SURF     O  230  12.404   0.392   5.335  0.5073  0.0836 -0.0658
  266SURF    Si  231  12.477   0.433   5.726 -0.3902 -0.1803 -0.6192
  266SURF     O  232  12.346   0.416   5.612 -0.0128  0.2199  0.1210
  266SURF     O  233  12.537   0.593   5.714 -0.1244 -0.7382 -0.1900
  266SURF    Si  234  12.667   0.717   5.721 -0.1901 -0.0040 -0.6426
  266SURF     O  235  12.609   0.877   5.700  0.1209  0.2354 -0.2428
  266SURF     O  236  13.398   0.325   5.147  0.1926 -0.4267  0.2214
  266SURF    Si  237  12.865   0.169   5.396  0.3376  0.0090 -0.0508
  266SURF     O  238  12.736   0.152   5.514 -0.4744 -0.1647  0.3732
  266SURF     O  239  12.989   0.055   5.413  0.3733  0.0918  0.3882
  266SURF     O  240  12.785   0.130   5.796  0.5038  0.8025  0.2346
  266SURF    Si  241  12.664   0.157   5.675  0.2406  0.0297  0.4885
  266SURF     O  242  12.613   0.316   5.705  0.8615  0.3788  0.4692
  266SURF     O  243  13.194   0.425   5.319 -0.1946  0.5324 -0.7607
  266SURF    Si  244  13.249   0.380   5.711 -0.2468  0.4598 -0.0012
  266SURF     O  245  13.125   0.422   5.595 -0.4071  0.0756 -0.0390
  266SURF     O  246  13.388   0.487   5.712  0.8319 -0.1524 -0.3389
  266SURF     O  247  13.279   0.752   5.683 -0.1109  0.1770  0.0183
  266SURF    Si  248  13.051   0.417   5.993  0.0196  0.1655 -0.4934
  266SURF     O  249  12.929   0.288   5.996 -0.0271  0.3061 -0.4733
  266SURF    Si  250  12.860   0.699   6.010 -0.0050 -0.6926 -0.1207
  266SURF     O  251  12.802   0.661   6.171  0.2756  0.3258 -0.0690
  266SURF     O  252  12.976   0.574   5.968  0.5373 -0.5307 -0.1258
  266SURF     O  253  12.733   0.716   6.458 -0.2181  0.2369  0.8602
  266SURF     O  254  12.404   0.419   5.884 -0.1179  0.5710  0.3020
  266SURF    Si  255  12.473   0.384   6.282  0.1404  0.0837  0.0381
  266SURF     O  256  12.359   0.440   6.157 -0.4725 -0.2565 -0.5373
  266SURF     O  257  12.595   0.503   6.307 -0.2053 -0.0352 -0.6020
  266SURF    Si  258  12.676   0.668   6.295 -0.0382  0.1576  0.0290
  266SURF     O  259  12.552   0.777   6.240  0.0872  0.7363  0.1987
  266SURF     O  260  13.317   0.223   5.675  0.6205  0.0812  0.5754
  266SURF    Si  261  12.857   0.130   5.962  0.2373  0.3157  0.0366
  266SURF     O  262  12.731   0.094   6.078 -0.1358 -0.3993  0.0555
  266SURF     O  263  12.987   0.010   5.977 -0.0944 -0.4526  0.0795
  266SURF     O  264  12.785   0.122   6.355 -0.1714 -0.2622  0.2881
  266SURF    Si  265  12.659   0.103   6.232 -0.4578 -0.5219  0.2715
  266SURF     O  266  12.539   0.228   6.240 -0.8801 -0.2038 -0.3402
  266SURF     O  267  13.180   0.390   5.876 -0.5562 -0.6174 -0.1296
  266SURF    Si  268  13.233   0.364   6.283  0.3208 -0.3198 -0.1178
  266SURF     O  269  13.127   0.421   6.157  1.3063  0.0496  0.1496
  266SURF     O  270  13.382   0.429   6.253 -0.5348 -0.3820  0.0429
  266SURF     O  271  13.309   0.785   6.261  0.6962  0.0665  0.2193
  266SURF    Si  272  13.047   0.429   6.558 -0.2856 -0.2214  0.2092
  266SURF     O  273  12.912   0.319   6.531  0.1924  0.4699 -0.1250
  266SURF    Si  274  12.859   0.716   6.586  0.0548  0.4861  0.2960
  266SURF     O  275  12.784   0.683   6.740 -0.0585 -0.0608  0.4971
  266SURF     O  276  12.978   0.590   6.543  0.3437 -0.1461 -0.3049
  266SURF     O  277  12.734   0.679   7.020 -0.3865 -0.6775 -0.6537
  266SURF     O  278  12.390   0.361   6.435  0.3419 -0.1694 -0.7165
  266SURF    Si  279  12.464   0.431   6.842  0.0654  0.0467  0.3676
  266SURF     O  280  12.338   0.422   6.715 -0.2204  0.2431  0.0147
  266SURF     O  281  12.541   0.586   6.834  0.3082  0.3904  0.2695
  266SURF    Si  282  12.662   0.704   6.860 -0.0320 -0.4185 -0.0452
  266SURF     O  283  12.598   0.865   6.849 -0.0826  0.3853  0.1502
  266SURF     O  284  13.272   0.198   6.265 -0.0749  0.0677  0.2056
  266SURF    Si  285  12.849   0.155   6.522  0.3501 -0.1683 -0.0539
  266SURF     O  286  12.713   0.138   6.637 -0.7929 -0.6410 -0.2995
  266SURF     O  287  12.979   0.031   6.546  0.0944 -0.2232 -0.1488
  266SURF     O  288  12.778   0.105   6.912  0.0281 -0.0926 -0.5715
  266SURF    Si  289  12.649   0.145   6.798 -0.0723 -0.4105  0.1151
  266SURF     O  290  12.587   0.308   6.826  0.3213 -0.2578  0.0408
  266SURF     O  291  13.176   0.403   6.444 -0.1426  0.3567  0.3079
  266SURF    Si  292  13.219   0.434   6.866 -0.3442 -0.2035  0.2828
  266SURF     O  293  13.110   0.405   6.725  0.4816  0.2540 -0.2821
  266SURF     O  294  13.270   0.598   6.880 -0.2007 -0.3550  0.6395
  266SURF     O  295  13.371   0.852   6.818 -0.3589 -0.2442 -0.0180
  266SURF    Si  296  13.029   0.365   7.138  0.0141 -0.0353  0.4685
  266SURF     O  297  12.954   0.207   7.125 -0.4897 -0.2854  0.4406
  266SURF    Si  298  12.859   0.660   7.146  0.2010  0.3743 -0.1027
  266SURF     O  299  12.787   0.685   7.304  0.4743  0.4573  0.7934
  266SURF     O  300  12.903   0.492   7.143 -1.2527 -0.0489  0.3069
  266SURF     O  301  12.726   0.711   7.576  0.2030  0.1371  0.1077
  266SURF     O  302  12.392   0.412   7.002  0.2756 -0.4196  0.1531
  266SURF    Si  303  12.455   0.398   7.407 -0.3008  0.0537 -0.0149
  266SURF     O  304  12.340   0.451   7.288  0.5830  0.1136  0.2041
  266SURF     O  305  12.581   0.519   7.424 -0.4146 -0.3445 -0.2188
  266SURF    Si  306  12.654   0.675   7.418  0.3376 -0.1640 -0.1920
  266SURF     O  307  12.528   0.784   7.373  0.3204  0.2946 -0.0257
  266SURF     O  308  13.351   0.332   6.839 -0.4004  0.3175 -0.0580
  266SURF    Si  309  12.836   0.090   7.077 -0.1073  0.4648 -0.5762
  266SURF     O  310  12.703   0.093   7.191  0.1545  0.3298 -0.1337
  266SURF     O  311  12.906  13.875   7.102 -0.3373  0.6176  1.0590
  266SURF     O  312  12.761   0.159   7.457 -0.0491 -0.7182 -0.1350
  266SURF    Si  313  12.638   0.112   7.348 -0.2001 -0.1666 -0.1730
  266SURF     O  314  12.520   0.243   7.353 -0.6257  0.4358  0.8707
  266SURF     O  315  13.147   0.375   7.015  0.2863 -0.4177  0.3472
  266SURF    Si  316  13.248   0.425   7.399 -0.1935 -0.8060  0.2897
  266SURF     O  317  13.120   0.373   7.292 -0.3048  0.7245 -0.5303
  266SURF     O  318  13.315   0.573   7.335  0.2120 -0.6905 -0.0352
  266SURF     O  319  13.368   0.856   7.407 -0.1413  0.5096 -0.0410
  266SURF    Si  320  13.044   0.453   7.666  0.0560  0.5616  0.0688
  266SURF     O  321  12.913   0.341   7.621  0.0606 -0.1645 -0.5083
  266SURF    Si  322  12.846   0.735   7.693 -0.0117  0.8675 -0.1810
  266SURF     O  323  12.785   0.722   7.861 -0.7388  0.3294  0.0128
  266SURF     O  324  12.972   0.612   7.681 -0.6109  0.1566 -0.5579
  266SURF     O  325  12.729   0.681   8.140 -0.3001  0.3016 -0.1265
  266SURF     O  326  12.380   0.376   7.570  0.5551 -0.3460 -0.4624
  266SURF    Si  327  12.440   0.444   7.960 -0.1950  0.3400 -0.1968
  266SURF     O  328  12.311   0.422   7.843  0.1858 -0.2346 -0.1361
  266SURF     O  329  12.531   0.598   7.940 -0.6542  0.1728  0.1925
  266SURF    Si  330  12.662   0.717   7.974  0.7152 -0.2288 -0.1058
  266SURF     O  331  12.576   0.876   7.976  0.0479  0.4279  0.6697
  266SURF     O  332  13.370   0.307   7.403 -0.9130  0.0840 -0.2015
  266SURF    Si  333  12.831   0.182   7.616  0.1605 -0.0031 -0.2522
  266SURF     O  334  12.702   0.180   7.742  0.6970  0.2569  0.4775
  266SURF     O  335  12.953   0.062   7.650  0.4712 -0.0306 -0.2848
  266SURF     O  336  12.765   0.127   8.021 -0.0632  1.0597 -0.6108
  266SURF    Si  337  12.635   0.161   7.911 -0.1859 -0.5923  0.0550
  266SURF     O  338  12.560   0.313   7.962  0.2841  0.0332 -0.2188
  266SURF     O  339  13.184   0.449   7.559 -0.5457  0.0525  0.1771
  266SURF    Si  340  13.214   0.353   7.938 -0.5555  0.1933  0.0264
  266SURF     O  341  13.096   0.402   7.826  0.0692  0.0884 -0.0293
  266SURF     O  342  13.358   0.445   7.916 -0.4591  0.1467 -0.4456
  266SURF     O  343  13.276   0.766   7.926  0.3563  0.0344  0.3472
  266SURF    Si  344  13.026   0.367   8.226 -0.0902  0.0574 -0.1951
  266SURF     O  345  12.951   0.211   8.221 -0.3432 -0.2959 -0.2527
  266SURF    Si  346  12.851   0.659   8.262  0.1476 -0.4678  0.1709
  266SURF     O  347  12.779   0.663   8.419 -0.5448  0.0824  0.0831
  266SURF     O  348  12.915   0.499   8.231  0.3470 -0.3242  0.2185
  266SURF     O  349  12.705   0.689   8.699  0.0937  0.0415 -0.3696
  266SURF     O  350  12.377   0.445   8.128  0.4691 -0.1986  0.1980
  266SURF    Si  351  12.439   0.390   8.520 -0.0477  0.0487  0.1127
  266SURF     O  352  12.307   0.424   8.411  0.1937 -0.1946  0.2617
  266SURF     O  353  12.570   0.505   8.525  0.4100  0.4240  0.2729
  266SURF    Si  354  12.645   0.663   8.535 -0.5452  0.0613  0.0099
  266SURF     O  355  12.527   0.782   8.488  0.0261 -0.7218  1.1935
  266SURF     O  356  13.266   0.193   7.916 -0.2774 -0.6485 -0.3396
  266SURF    Si  357  12.827   0.095   8.183  0.1772 -0.2414  0.1037
  266SURF     O  358  12.700   0.108   8.306 -0.8485  0.0135 -0.2805
  266SURF     O  359  12.890  13.882   8.192  0.5469  0.3153  0.3406
  266SURF     O  360  12.762   0.143   8.594  0.1942  0.4900  0.5699
  266SURF    Si  361  12.635   0.110   8.473  0.0444  0.2351 -0.3137
  266SURF     O  362  12.508   0.234   8.481  0.1729  0.0916 -0.0819
  266SURF     O  363  13.150   0.375   8.102 -0.2652 -0.3555 -0.1374
  266SURF    Si  364  13.225   0.444   8.498  0.3786 -0.2692 -0.5162
  266SURF     O  365  13.119   0.368   8.377  0.2144 -0.2311 -0.0620
  266SURF     O  366  13.248   0.613   8.478  0.0817  0.1258  0.6298
  266SURF     O  367  13.349   0.864   8.512 -0.5181  0.1138 -0.2620
  266SURF    Si  368  13.025   0.436   8.787 -0.2333  0.2932 -0.4173
  266SURF     O  369  12.894   0.323   8.764 -0.7214  0.3039  0.2946
  266SURF    Si  370  12.834   0.717   8.820 -0.0004  0.3275 -0.1311
  266SURF     O  371  12.773   0.714   8.985 -0.5475  0.3688 -0.9944
  266SURF     O  372  12.969   0.600   8.804  0.3228 -0.1360  0.1077
  266SURF     O  373  12.711   0.689   9.257  0.1078 -0.1137 -0.0214
  266SURF     O  374  12.377   0.378   8.687  0.2996 -0.4037  0.8341
  266SURF    Si  375  12.431   0.443   9.080 -0.4721  0.5426  0.0569
  266SURF     O  376  12.304   0.426   8.966  0.1516 -0.2975 -0.0563
  266SURF     O  377  12.523   0.599   9.064  0.0148 -0.6202  0.1409
  266SURF    Si  378  12.642   0.717   9.102 -0.6326  0.0342 -0.0919
  266SURF     O  379  12.573   0.876   9.088  0.3232 -0.2307  0.4980
  266SURF     O  380  13.383   0.373   8.506  0.8007  0.0379 -0.3396
  266SURF    Si  381  12.827   0.165   8.760  0.1269 -0.0514  0.2546
  266SURF     O  382  12.687   0.159   8.867 -0.2347  0.3208  0.5090
  266SURF     O  383  12.936   0.031   8.797  0.4110 -0.4388  0.3596
  266SURF     O  384  12.752   0.135   9.145  0.1073  0.1632 -0.0848
  266SURF    Si  385  12.621   0.162   9.033  0.2692 -0.2754 -0.2343
  266SURF     O  386  12.557   0.325   9.058 -0.3403  1.1386  0.2881
  266SURF     O  387  13.155   0.434   8.662 -0.1663  0.0831 -0.0819
  266SURF    Si  388  13.236   0.396   9.057  0.2146  0.0794 -0.1198
  266SURF     O  389  13.101   0.400   8.944  0.3025  0.0741 -0.2100
  266SURF     O  390  13.345   0.528   9.040 -0.1495  0.0270 -0.0907
  266SURF     O  391  13.296   0.800   9.071 -0.0395  0.0937 -0.2984
  266SURF    Si  392  13.035   0.376   9.342 -0.4705 -0.1178 -0.0679
  266SURF     O  393  12.966   0.214   9.327  0.0590  0.7047  0.2168
  266SURF    Si  394  12.838   0.659   9.369 -0.2726  0.5149  0.1659
  266SURF     O  395  12.761   0.664   9.533 -0.7550  0.0930  0.5601
  266SURF     O  396  12.906   0.498   9.345 -0.2277 -0.0196 -0.1321
  266SURF     O  397  12.697   0.686   9.811 -0.0030 -0.5774  0.0115
  266SURF     O  398  12.363   0.429   9.236  0.4667  0.0332  0.1282
  266SURF    Si  399  12.430   0.428   9.630  0.1089  0.7524 -0.2337
  266SURF     O  400  12.308   0.400   9.509 -0.2259  0.0115  0.5351
  266SURF     O  401  12.508   0.585   9.619  0.3073 -0.1789  0.2250
  266SURF    Si  402  12.637   0.701   9.643 -0.3964 -0.2911 -0.1692
  266SURF     O  403  12.571   0.862   9.606 -0.4326 -0.1008  0.0636
  266SURF     O  404  13.335   0.250   9.035  0.3041 -0.2141  0.6953
  266SURF    Si  405  12.829   0.101   9.304 -0.0607 -0.3478  0.0353
  266SURF     O  406  12.704   0.129   9.431 -0.5866 -0.8791  0.7935
  266SURF     O  407  12.894  13.882   9.308  0.1178 -0.5620 -0.2602
  266SURF     O  408  12.746   0.119   9.717 -0.3965  0.0897  0.2356
  266SURF    Si  409  12.625   0.146   9.592  0.3575  0.2424  0.4097
  266SURF     O  410  12.562   0.309   9.606  0.3652 -0.6136  0.1817
  266SURF     O  411  13.164   0.410   9.219  0.2603 -0.0414 -0.1018
  266SURF    Si  412  13.215   0.418   9.629 -0.2464  0.0465  0.2959
  266SURF     O  413  13.098   0.371   9.507 -0.1320 -0.0238 -0.2066
  266SURF     O  414  13.283   0.572   9.591  0.1327  0.2812 -0.5543
  266SURF     O  415  13.350   0.844   9.642  0.1965  0.5282 -0.2434
  266SURF    Si  416  13.004   0.393   9.914  0.1837  0.4406 -0.0885
  266SURF     O  417  12.934   0.229   9.885  0.0018  0.0359  1.1892
  266SURF    Si  418  12.820   0.676   9.935 -0.0674  0.0308  0.0639
  266SURF     O  419  12.754   0.693  10.100 -0.4306 -0.6746 -0.5944
  266SURF     O  420  12.881   0.519   9.912  0.1261 -0.0344  0.3593
  266SURF     O  421  12.693   0.690  10.365 -0.3080 -0.4599 -0.4245
  266SURF     O  422  12.367   0.417   9.796  0.2250 -0.5401 -0.2346
  266SURF    Si  423  12.430   0.429  10.203 -0.0842  0.0185 -0.4306
  266SURF     O  424  12.310   0.391  10.078  0.3346  0.0059 -0.2053
  266SURF     O  425  12.500   0.591  10.175 -0.1822  0.1730 -0.5364
  266SURF    Si  426  12.621   0.710  10.211 -0.1991  0.0049 -0.1179
  266SURF     O  427  12.564   0.877  10.196  0.5123  0.0788  0.3184
  266SURF     O  428  13.343   0.311   9.651  0.0755  0.1318 -0.0766
  266SURF    Si  429  12.807   0.112   9.874  0.0945 -0.2152  0.1685
  266SURF     O  430  12.680   0.141   9.991 -0.0851  0.0729  0.1368
  266SURF     O  431  12.875  13.899   9.893 -0.2442  0.0468 -0.3257
  266SURF     O  432  12.738   0.124  10.277 -0.0640  0.0550  0.1928
  266SURF    Si  433  12.614   0.146  10.157 -0.1377  0.0840  0.3449
  266SURF     O  434  12.553   0.311  10.182 -0.1079  0.2931  0.2054
  266SURF     O  435  13.129   0.435   9.788 -0.1158 -0.5092 -0.3497
  266SURF    Si  436  13.210   0.441  10.186  0.4757  0.0494 -0.0056
  266SURF     O  437  13.086   0.398  10.067 -0.0378 -0.3430  0.1233
  266SURF     O  438  13.260   0.608  10.170  0.0961  0.2605  0.2567
  266SURF     O  439  13.336   0.874  10.216  0.2473 -0.7660 -0.5298
  266SURF    Si  440  13.022   0.379  10.469  0.0156  0.3293 -0.0344
  266SURF     O  441  12.945   0.220  10.440 -0.7743  0.3930  0.1236
  266SURF    Si  442  12.823   0.665  10.485 -0.3150 -0.0935  0.1296
  266SURF     O  443  12.747   0.676  10.648 -1.0660 -0.2969 -0.5360
  266SURF     O  444  12.889   0.502  10.464  0.2473  0.2633 -0.6271
  266SURF     O  445  12.686   0.729  10.922  0.6097  0.3584 -0.2679
  266SURF     O  446  12.368   0.421  10.366 -0.5075 -0.1774  0.0615
  266SURF    Si  447  12.434   0.436  10.759 -0.3717  0.1906  0.4263
  266SURF     O  448  12.302   0.428  10.643  0.0240 -0.3935  0.5603
  266SURF     O  449  12.500   0.600  10.761 -0.1377  0.3715 -0.0102
  266SURF    Si  450  12.630   0.716  10.762  0.6222  0.2530  0.1172
  266SURF     O  451  12.567   0.875  10.726 -0.2730 -0.0038  0.4448
  266SURF     O  452  13.342   0.338  10.168 -0.2929  0.6805 -0.5475
  266SURF    Si  453  12.814   0.106  10.432  0.2967  0.3628  0.2796
  266SURF     O  454  12.690   0.133  10.555 -0.2166  0.5017  0.1266
  266SURF     O  455  12.875  13.888  10.453 -0.0695  0.0275  0.6731
  266SURF     O  456  12.754   0.151  10.840  0.3944 -0.1509  0.2311
  266SURF    Si  457  12.627   0.162  10.717 -0.6008  0.2674 -0.3751
  266SURF     O  458  12.560   0.323  10.725  0.1410  0.0436 -0.2503
  266SURF     O  459  13.152   0.413  10.350 -0.0313  0.8065  0.6892
  266SURF    Si  460  13.213   0.398  10.760 -0.0304 -0.1035 -0.0759
  266SURF     O  461  13.089   0.367  10.637  0.3816  0.2380 -0.8136
  266SURF     O  462  13.319   0.521  10.694  0.8812  0.2186 -0.8582
  266SURF     O  463  13.284   0.782  10.785 -0.9269  0.1856 -0.3030
  266SURF    Si  464  13.016   0.457  11.033 -0.4120  0.5106  0.4476
  266SURF     O  465  12.888   0.337  11.020  0.2374  0.3362 -0.4821
  266SURF    Si  466  12.814   0.731  11.043  0.1304  0.0420 -0.2410
  266SURF     O  467  12.752   0.694  11.199  0.1701  0.0255 -0.5250
  266SURF     O  468  12.933   0.613  11.000  0.2985  0.2866  0.1948
  266SURF     O  469  12.692   0.671  11.479 -0.1920 -0.3586  0.5869
  266SURF     O  470  12.368   0.407  10.917 -0.5240  0.6256 -0.1754
  266SURF    Si  471  12.435   0.383  11.317  0.0284  0.1780  0.3702
  266SURF     O  472  12.308   0.386  11.197  0.0405  0.0476 -0.2583
  266SURF     O  473  12.561   0.508  11.296  0.3452  0.0046  0.0409
  266SURF    Si  474  12.626   0.663  11.321 -0.2355 -0.0229  0.0785
  266SURF     O  475  12.499   0.786  11.308  0.2324 -0.4163  0.2073
  266SURF     O  476  13.307   0.265  10.792 -0.4129  0.2874  0.4843
  266SURF    Si  477  12.824   0.168  10.998 -0.1005  0.6167  0.2865
  266SURF     O  478  12.708   0.131  11.117  0.2466 -0.1437  0.4354
  266SURF     O  479  12.954   0.049  11.013  0.1938 -0.0602  0.0936
  266SURF     O  480  12.767   0.118  11.385 -0.0003 -0.5636 -0.1436
  266SURF    Si  481  12.636   0.105  11.275 -0.3936  0.4281  0.1937
  266SURF     O  482  12.508   0.220  11.303  0.6353 -0.2096  0.0554
  266SURF     O  483  13.142   0.440  10.910 -0.1668 -0.2453  0.5169
  266SURF    Si  484  13.212   0.483  11.319 -0.2290  0.2549  0.4191
  266SURF     O  485  13.091   0.451  11.198 -0.3287 -0.4020  0.1635
  266SURF     O  486  13.242   0.653  11.333  0.2066 -0.5526 -0.7126
  266SURF     O  487  13.357   0.941  11.326  0.0295 -0.0675 -0.4628
  266SURF    Si  488  13.031   0.385  11.592  0.3440  0.1631  0.3552
  266SURF     O  489  12.972   0.224  11.555  0.4224 -0.0790 -0.4581
  266SURF    Si  490  12.824   0.655  11.592 -0.0374 -0.0934 -0.2638
  266SURF     O  491  12.751   0.666  11.750  0.2193 -0.2489  0.3942
  266SURF     O  492  12.897   0.500  11.583  0.1766 -0.1927  0.5191
  266SURF     O  493  12.704   0.718  12.036 -0.3605  0.4907  0.4235
  266SURF     O  494  12.366   0.398  11.479  0.3280  0.0082  0.1109
  266SURF    Si  495  12.429   0.447  11.866 -0.1043 -0.1668  0.2882
  266SURF     O  496  12.300   0.439  11.748 -0.0673  0.6781  0.0429
  266SURF     O  497  12.500   0.609  11.873  0.4410 -0.2723 -0.1941
  266SURF    Si  498  12.636   0.715  11.871  0.1628 -0.2814  0.1642
  266SURF     O  499  12.584   0.875  11.839  0.3639 -0.2900  0.4996
  266SURF     O  500  13.368   0.406  11.289  0.2543  0.1088 -0.2285
  266SURF    Si  501  12.843   0.105  11.539  0.2173  0.1063  0.5325
  266SURF     O  502  12.710   0.134  11.652 -0.8369  0.3546  0.2871
  266SURF     O  503  12.909  13.897  11.558 -0.6143  0.1733  0.1375
  266SURF     O  504  12.762   0.164  11.929  0.8618 -0.4309  0.0630
  266SURF    Si  505  12.635   0.171  11.814  0.1668  0.7799  0.6056
  266SURF     O  506  12.560   0.331  11.823 -0.5662  0.0036  0.5317
  266SURF     O  507  13.155   0.426  11.474 -0.2540  1.0146  0.3946
  266SURF    Si  508  13.222   0.400  11.875 -0.6641 -0.5812  0.1211
  266SURF     O  509  13.103   0.388  11.752 -0.3917 -0.0068 -0.0604
  266SURF     O  510  13.333   0.523  11.828  0.5356  0.3872 -0.1679
  266SURF     O  511  13.296   0.774  11.901  0.2450 -0.5974  0.3178
  266SURF    Si  512  13.016   0.446  12.141 -0.1161  0.0254  0.3418
  266SURF     O  513  12.888   0.330  12.112 -0.6231 -0.2033  0.2803
  266SURF    Si  514  12.832   0.721  12.159 -0.2623 -0.3549 -0.1407
  266SURF     O  515  12.763   0.696  12.322  0.3549  0.3618  0.0040
  266SURF     O  516  12.955   0.601  12.130 -0.2096  0.0702  0.1622
  266SURF     O  517  12.708   0.688  12.598 -0.3383  0.0551  0.1568
  266SURF     O  518  12.357   0.405  12.024  0.7834 -0.5054 -0.0432
  266SURF    Si  519  12.433   0.396  12.434 -0.2867  0.1472  0.3431
  266SURF     O  520  12.310   0.406  12.310 -0.2939  0.0473  0.3468
  266SURF     O  521  12.561   0.518  12.416 -0.8722 -0.1920 -1.1658
  266SURF    Si  522  12.637   0.676  12.433  0.1598 -0.1676  0.4494
  266SURF     O  523  12.517   0.802  12.411  0.0457 -0.3433  0.3756
  266SURF     O  524  13.313   0.252  11.881  0.2660 -0.2065 -0.0250
  266SURF    Si  525  12.823   0.172  12.094 -0.4119 -0.2729  0.4063
  266SURF     O  526  12.688   0.142  12.206 -0.1268 -0.1655 -0.3604
  266SURF     O  527  12.953   0.053  12.102  0.2627  0.1578  0.2832
  266SURF     O  528  12.764   0.113  12.491 -0.1342  0.5759 -0.2262
  266SURF    Si  529  12.627   0.114  12.375 -0.4662  0.4176  0.1555
  266SURF     O  530  12.503   0.230  12.415  0.3494 -0.4194 -0.0933
  266SURF     O  531  13.147   0.447  12.020  0.4524 -0.5538  0.2555
  266SURF    Si  532  13.208   0.432  12.417  0.0509  0.4584 -0.1318
  266SURF     O  533  13.078   0.437  12.303 -0.5585  0.2549  0.3584
  266SURF     O  534  13.311   0.563  12.405  0.5982  0.2619  0.1786
  266SURF     O  535  13.338   0.862  12.393  0.4036  0.0814 -0.8720
  266SURF    Si  536  13.023   0.383  12.698 -0.4301  0.1690  0.1693
  266SURF     O  537  12.957   0.231  12.655 -0.1529  0.0155  0.6101
  266SURF    Si  538  12.836   0.674  12.715  0.3326 -0.2314  0.0728
  266SURF     O  539  12.769   0.698  12.870 -0.4421  0.4661  0.2873
  266SURF     O  540  12.899   0.507  12.716 -0.0998  0.7252 -0.2771
  266SURF     O  541  12.708   0.735  13.148  0.0247 -0.1819 -0.0135
  266SURF     O  542  12.364   0.411  12.590  0.0967  0.0865 -0.2091
  266SURF    Si  543  12.437   0.459  12.979 -0.2244 -0.3151  0.1620
  266SURF     O  544  12.301   0.456  12.867 -0.0343 -0.5260 -0.3737
  266SURF     O  545  12.513   0.616  12.974 -0.2243  0.0271 -0.6551
  266SURF    Si  546  12.642   0.735  12.987 -0.2750 -0.1988  0.3238
  266SURF     O  547  12.580   0.894  12.963 -0.2547  0.9538 -0.0061
  266SURF     O  548  13.296   0.292  12.387  0.2835 -0.2349 -0.3631
  266SURF    Si  549  12.827   0.111  12.650  0.1319 -0.4622 -0.2931
  266SURF     O  550  12.701   0.174  12.769  0.2800 -0.3488  0.5308
  266SURF     O  551  12.885  13.899  12.682 -0.1896 -0.6028 -0.5377
  266SURF     O  552  12.760   0.167  13.047  0.0761 -0.3681  0.2322
  266SURF    Si  553  12.636   0.180  12.935  0.3574  0.0199  0.3870
  266SURF     O  554  12.568   0.341  12.941 -0.2873  0.0238 -0.4865
  266SURF     O  555  13.143   0.427  12.578 -0.0863 -0.3604 -0.4205
  266SURF    Si  556  13.212   0.420  12.967  0.0686  0.4317  0.2694
  266SURF     O  557  13.097   0.361  12.851 -0.0727 -0.2602  0.1239
  266SURF     O  558  13.279   0.565  12.919  0.4047 -0.4510 -0.4662
  266SURF     O  559  13.313   0.805  13.039  0.0666 -0.0219 -0.2363
  266SURF    Si  560  13.022   0.459  13.251 -0.2509 -0.2118  0.4421
  266SURF     O  561  12.896   0.335  13.222 -0.8090  0.1592  0.2514
  266SURF    Si  562  12.833   0.745  13.272  0.0358 -0.0450  0.1140
  266SURF     O  563  12.771   0.702  13.434  0.0868  0.0263  0.7376
  266SURF     O  564  12.956   0.622  13.242 -0.2145 -0.4697  0.5541
  266SURF     O  565  12.699   0.682  13.711  0.3474 -0.1799 -0.3848
  266SURF     O  566  12.371   0.419  13.137  0.6275 -0.3343 -0.1659
  266SURF    Si  567  12.450   0.387  13.538  0.1718  0.4781  0.3716
  266SURF     O  568  12.318   0.405  13.419 -0.2842  0.2950  0.5250
  266SURF     O  569  12.573   0.513  13.518  0.0330  0.2182 -0.0646
  266SURF    Si  570  12.642   0.677  13.547 -0.2809  0.0026  0.1458
  266SURF     O  571  12.518   0.800  13.518 -0.3921 -0.6219 -0.8264
  266SURF     O  572  13.351   0.315  12.966  0.1300  0.4376  0.0517
  266SURF    Si  573  12.832   0.170  13.200  0.1112 -0.4499  0.1737
  266SURF     O  574  12.701   0.134  13.319 -0.0345  0.2546 -0.1981
  266SURF     O  575  12.965   0.054  13.203 -0.1491  0.5601  0.5621
  266SURF     O  576  12.774   0.098  13.602  0.5511  0.1717  0.4771
  266SURF    Si  577  12.642   0.104  13.484  0.1102  0.2210  0.5102
  266SURF     O  578  12.527   0.226  13.534  0.4005 -0.1357 -0.3331
  266SURF     O  579  13.149   0.436  13.133  0.3767  0.2770 -0.5324
  266SURF    Si  580  13.219   0.451  13.528 -0.3920  0.0542  0.0078
  266SURF     O  581  13.102   0.428  13.403 -0.1394 -0.0535 -0.4172
  266SURF     O  582  13.284   0.610  13.527  0.7227  0.9178  0.1412
  266SURF     O  583  13.374   0.934  13.526 -0.6556  0.2030 -0.3230
  266SURF    Si  584  13.036   0.384  13.809  0.1096  0.2951  0.2781
  266SURF     O  585  12.963   0.227  13.755 -0.0610  0.1456 -0.1400
  266SURF    Si  586  12.833   0.665  13.827 -0.0180  0.0674 -0.0250
  266SURF     O  587  12.774   0.673   0.011  0.4113 -0.2359 -1.2158
  266SURF     O  588  12.908   0.507  13.801  0.0917 -0.2439 -0.5359
  266SURF     O  589  12.384   0.396  13.701  0.5471 -0.2495 -0.3718
  266SURF     O  590  13.351   0.342  13.510  0.6395  0.6348 -0.6799
  266SURF    Si  591  12.846   0.100  13.763 -0.1879 -0.1703 -0.8425
  266SURF     O  592  12.723   0.145  13.887 -0.5379  0.4728 -0.2199
  266SURF     O  593  12.915  13.890  13.795 -0.1187 -0.0032 -0.1458
  266SURF     O  594  13.161   0.426  13.688 -0.1795  0.7792  0.3202
  266SURF    Si  595  13.033   0.996   0.408 -0.1574 -0.2601  0.4123
  266SURF     O  596  12.907   0.880   0.402  0.2683 -0.2209  0.2281
  266SURF    Si  597  12.846   1.286   0.359 -0.1606  0.2250 -0.0560
  266SURF     O  598  12.725   1.271   0.474  0.0026 -0.0763  0.6285
  266SURF     O  599  12.966   1.164   0.399 -0.5883 -0.0244 -0.0653
  266SURF     O  600  12.794   1.223   0.742 -0.4052 -0.2357  0.0304
  266SURF     O  601  12.339   0.990   0.202  0.3353  0.3693 -0.0033
  266SURF    Si  602  12.458   0.949   0.629 -0.2306  0.1678 -0.2588
  266SURF     O  603  12.400   0.944   0.472 -0.2389 -0.6711  0.7708
  266SURF     O  604  12.589   1.062   0.623  0.4251 -0.4462  0.3061
  266SURF    Si  605  12.658   1.221   0.628  0.5163 -0.2748 -0.2229
  266SURF     O  606  12.538   1.333   0.675 -0.7320  0.2271  0.5978
  266SURF    Si  607  13.218   0.943   0.128 -0.2801 -0.1316 -0.1151
  266SURF     O  608  13.089   0.945   0.011 -0.4418 -0.5354  0.1638
  266SURF     O  609  13.327   1.070   0.094  0.0733 -0.1571 -0.3940
  266SURF     O  610  13.304   1.353   0.127 -0.1394 -0.1472  0.5467
  266SURF     O  611  13.151   0.977   0.287 -0.2754  0.4900 -0.3172
  266SURF    Si  612  13.237   0.986   0.679  0.2504 -0.2388  0.0157
  266SURF     O  613  13.108   0.988   0.562 -0.1525 -0.1278 -0.0718
  266SURF     O  614  13.333   1.131   0.667  0.3097 -0.2965 -0.4025
  266SURF     O  615  13.359   1.424   0.683  0.5325 -0.3356 -0.8770
  266SURF     O  616  12.714   0.696   0.292  0.5182 -0.6013 -0.0792
  266SURF    Si  617  12.455   0.435   0.113  0.0426  0.2591 -0.2470
  266SURF     O  618  12.325   0.417  13.978 -0.6575 -0.3881 -0.8737
  266SURF     O  619  12.514   0.600   0.114  0.2857 -0.2962  0.0426
  266SURF    Si  620  12.644   0.714   0.128  0.2285 -0.1379 -0.4526
  266SURF     O  621  12.586   0.881   0.094  0.1287 -0.3923  0.1770
  266SURF    Si  622  13.043   0.938   0.948  0.0461  0.4827 -0.3220
  266SURF     O  623  12.959   0.785   0.916  0.3018  0.3360 -0.1679
  266SURF    Si  624  12.861   1.226   0.900  0.1192  0.0850 -0.1050
  266SURF     O  625  12.739   1.259   1.023  0.6323 -0.1651  0.2338
  266SURF     O  626  12.921   1.060   0.935  0.3332  0.0614  0.2349
  266SURF     O  627  12.790   1.268   1.304 -0.1217 -0.2302 -0.8079
  266SURF     O  628  12.333   0.992   0.740  0.5829 -0.3092  0.1206
  266SURF    Si  629  12.470   0.999   1.177  0.0217  0.7151  0.0907
  266SURF     O  630  12.402   0.981   1.020  0.1369  0.0566  0.1227
  266SURF     O  631  12.538   1.164   1.198 -0.3337 -0.2791  0.3813
  266SURF    Si  632  12.670   1.283   1.181  0.3428 -0.3962  0.3785
  266SURF     O  633  12.598   1.449   1.196 -0.3547 -0.1314  0.0667
  266SURF     O  634  13.172   0.970   0.833 -0.7272 -0.0675 -0.6215
  266SURF    Si  635  13.227   0.933   1.233  0.2537  0.5038  0.0430
  266SURF     O  636  13.107   0.935   1.111 -0.3730  0.8325 -0.3696
  266SURF     O  637  13.350   1.028   1.181 -0.0504 -0.5891  0.0806
  266SURF     O  638  13.270   1.299   1.241  0.4342  0.2353 -0.5119
  266SURF    Si  639  13.053   1.012   1.525 -0.0208  0.6756  0.0344
  266SURF     O  640  12.929   0.894   1.538 -0.2953  0.0230  0.1027
  266SURF    Si  641  12.864   1.290   1.464 -0.1170  0.1312 -0.2506
  266SURF     O  642  12.749   1.270   1.588  0.1605  0.2486 -0.0328
  266SURF     O  643  12.994   1.174   1.483 -0.1887  0.1771  0.4140
  266SURF     O  644  12.814   1.229   1.872 -0.5631 -0.2655  0.2398
  266SURF     O  645  12.353   0.967   1.294  1.0075  0.1053 -0.0164
  266SURF    Si  646  12.486   0.947   1.744  0.0669  0.0221 -0.3499
  266SURF     O  647  12.421   0.944   1.580 -0.1211 -0.3380  0.1511
  266SURF     O  648  12.617   1.063   1.746  0.3646 -0.0612  0.3240
  266SURF    Si  649  12.686   1.227   1.749  0.4559 -0.1082  0.1770
  266SURF     O  650  12.555   1.349   1.780  0.0514 -0.4110  0.3292
  266SURF     O  651  13.175   0.969   1.399 -0.2342  0.5958  0.0431
  266SURF    Si  652  13.252   0.994   1.806  0.2608  0.2754 -0.4779
  266SURF     O  653  13.129   1.032   1.681  0.7504  0.8479 -0.2699
  266SURF     O  654  13.341   1.135   1.834 -0.3601 -0.1575 -0.1428
  266SURF     O  655  13.395   1.488   1.778 -0.4397 -0.0881  0.4217
  266SURF    Si  656  13.056   0.933   2.080 -0.0637 -0.3190 -0.3572
  266SURF     O  657  12.970   0.779   2.042 -0.1726 -0.0561  0.5149
  266SURF    Si  658  12.882   1.222   2.035  0.1508 -0.1629  0.0388
  266SURF     O  659  12.750   1.254   2.147 -0.7748  0.0192 -0.1858
  266SURF     O  660  12.936   1.059   2.065 -0.2365  0.0661  0.2291
  266SURF     O  661  12.810   1.255   2.432 -0.4319 -0.4333 -0.3730
  266SURF     O  662  12.358   0.999   1.859 -0.5746 -0.1833 -0.2614
  266SURF    Si  663  12.477   0.992   2.311 -0.0821 -0.1293  0.3352
  266SURF     O  664  12.410   0.973   2.147  0.0288  0.3876 -0.0169
  266SURF     O  665  12.555   1.148   2.326  0.0935 -0.4161  0.4845
  266SURF    Si  666  12.681   1.269   2.308 -0.2501 -0.2071  0.0660
  266SURF     O  667  12.614   1.428   2.329 -0.5310  0.2223  0.3067
  266SURF     O  668  13.184   0.949   1.961 -0.3368  0.9067  0.2046
  266SURF    Si  669  13.246   0.907   2.358 -0.2590 -0.3033 -0.2950
  266SURF     O  670  13.126   0.931   2.244 -0.0173 -0.3003  0.5852
  266SURF     O  671  13.393   0.977   2.308 -0.1566  1.0750 -0.2359
  266SURF     O  672  13.355   1.358   2.358 -0.4382 -0.2352 -0.5552
  266SURF    Si  673  13.066   1.004   2.629  0.0579 -0.2197  0.5616
  266SURF     O  674  12.941   0.882   2.610  0.2615  0.2233 -0.1932
  266SURF    Si  675  12.884   1.291   2.595  0.0098  0.2688 -0.5457
  266SURF     O  676  12.755   1.287   2.719  0.5020  0.3648 -0.6983
  266SURF     O  677  13.004   1.168   2.630 -0.1564  0.6545  0.1118
  266SURF     O  678  12.811   1.225   3.002 -0.6706  0.7424 -0.1069
  266SURF     O  679  12.353   0.973   2.436 -0.4203 -0.2498  0.1759
  266SURF    Si  680  12.478   0.955   2.879 -0.1016 -0.2085 -0.2220
  266SURF     O  681  12.405   0.928   2.719 -0.2867  0.2884 -0.0670
  266SURF     O  682  12.599   1.073   2.856 -0.4858 -0.4214  0.1304
  266SURF    Si  683  12.685   1.235   2.874 -0.0948  0.2380 -0.5967
  266SURF     O  684  12.565   1.348   2.925 -0.4959 -0.0858  0.0918
  266SURF     O  685  13.196   0.992   2.508  0.1760  0.8405  0.7619
  266SURF    Si  686  13.255   0.940   2.913  0.7187 -0.0069 -0.4122
  266SURF     O  687  13.133   0.963   2.789 -0.0738 -0.2129  0.2526
  266SURF     O  688  13.392   1.039   2.875 -0.3695 -0.5301 -0.7779
  266SURF     O  689  13.249   1.331   2.876  0.0638 -0.0272  0.2541
  266SURF    Si  690  13.078   0.993   3.197  0.0970  0.0526 -0.4028
  266SURF     O  691  12.953   0.870   3.171 -0.0962 -0.1464  0.8910
  266SURF    Si  692  12.878   1.264   3.158  0.2216  0.2493  0.0077
  266SURF     O  693  12.749   1.249   3.276 -0.9373  0.0949 -0.4465
  266SURF     O  694  13.005   1.152   3.197  0.9035 -0.0944 -0.3487
  266SURF     O  695  12.818   1.254   3.551 -0.8789 -0.2986  0.2961
  266SURF     O  696  12.364   1.011   2.998  0.0043 -0.5191  0.0022
  266SURF    Si  697  12.480   0.955   3.438  0.1616 -0.2150 -0.0146
  266SURF     O  698  12.401   0.957   3.277  0.3450  0.0728  0.7785
  266SURF     O  699  12.610   1.067   3.451  0.4411 -0.7214  0.4048
  266SURF    Si  700  12.682   1.230   3.437  0.2762 -0.2334  0.0212
  266SURF     O  701  12.558   1.356   3.454  0.1418  0.1632  0.0195
  266SURF     O  702  13.200   0.985   3.070 -0.5158 -0.1259  0.0346
  266SURF    Si  703  13.268   0.931   3.484  0.2670  0.0794  0.1357
  266SURF     O  704  13.149   0.975   3.358 -0.6814  0.0209 -0.2840
  266SURF     O  705  13.411   1.017   3.492  0.4640 -0.7924 -0.1795
  266SURF     O  706  13.271   1.301   3.442 -0.0895  0.4752  0.0273
  266SURF    Si  707  13.073   0.985   3.761  0.0081  0.0128  0.3489
  266SURF     O  708  12.945   0.868   3.769 -0.3378 -0.4073 -0.2234
  266SURF    Si  709  12.882   1.269   3.713  0.1228  0.0962  0.1932
  266SURF     O  710  12.750   1.243   3.834  0.1138 -0.3132  0.2160
  266SURF     O  711  13.012   1.147   3.730  0.0062  0.4635  0.4244
  266SURF     O  712  12.824   1.232   4.110  0.4381 -0.0055 -0.0552
  266SURF     O  713  12.358   0.983   3.561 -0.0012  0.0274 -0.7408
  266SURF    Si  714  12.493   0.938   4.005  0.1703 -0.3839 -0.5962
  266SURF     O  715  12.428   0.953   3.842 -0.0371  0.2832  0.7182
  266SURF     O  716  12.622   1.059   4.012  0.2245  0.4464 -0.5524
  266SURF    Si  717  12.692   1.216   3.991  0.0586 -0.2328 -0.3276
  266SURF     O  718  12.570   1.340   4.017 -0.2506  0.3404 -0.8502
  266SURF     O  719  13.200   0.945   3.646 -0.2980  0.2984 -0.4925
  266SURF    Si  720  13.273   0.947   4.045 -0.2404  0.0078 -0.3766
  266SURF     O  721  13.154   0.990   3.919  0.2019 -0.0337  0.3100
  266SURF     O  722  13.407   1.056   4.048  0.5713 -0.3292 -0.2163
  266SURF     O  723  13.281   1.325   3.994 -0.3263  0.4073 -0.3439
  266SURF    Si  724  13.072   0.991   4.330  0.0138 -0.0121 -0.0743
  266SURF     O  725  12.945   0.873   4.314  0.1726  0.1211  0.2434
  266SURF    Si  726  12.893   1.274   4.268 -0.3205 -0.1366 -0.1703
  266SURF     O  727  12.773   1.263   4.397  0.2179 -0.1044  0.5519
  266SURF     O  728  13.011   1.151   4.309  0.7055 -0.4258 -0.1770
  266SURF     O  729  12.816   1.236   4.683  0.0448  0.1238  0.2020
  266SURF     O  730  12.370   0.975   4.125 -0.2062  0.1311 -0.3639
  266SURF    Si  731  12.501   1.000   4.562  0.1778  0.0667 -0.3912
  266SURF     O  732  12.431   0.991   4.400  0.7731  0.5152  0.0933
  266SURF     O  733  12.569   1.163   4.565 -0.1222  0.5808 -0.3340
  266SURF    Si  734  12.699   1.275   4.562  0.2969 -0.3062 -0.0832
  266SURF     O  735  12.631   1.433   4.586  0.1103  0.1697 -0.1842
  266SURF     O  736  13.203   0.960   4.212 -0.1991  0.6441 -0.2688
  266SURF    Si  737  13.262   0.963   4.607  0.2526 -0.3602  0.3984
  266SURF     O  738  13.141   0.978   4.485 -0.6797  0.2427  0.0699
  266SURF     O  739  13.360   1.104   4.603  0.3488  0.3500 -0.0259
  266SURF     O  740  13.395   1.417   4.566  0.0170  0.7069  0.2170
  266SURF    Si  741  13.075   0.936   4.884 -0.2078  0.1823  0.2839
  266SURF     O  742  13.007   0.773   4.880  0.4234  0.2738  0.2150
  266SURF    Si  743  12.882   1.214   4.846  0.4705 -0.1759 -0.1076
  266SURF     O  744  12.747   1.225   4.956  0.1740 -0.8025 -0.2359
  266SURF     O  745  12.951   1.053   4.849  0.0730  0.3564 -0.7941
  266SURF     O  746  12.808   1.223   5.235  0.1355  0.2159 -0.5587
  266SURF     O  747  12.368   0.981   4.680  0.5572  0.0699 -0.4894
  266SURF    Si  748  12.475   0.933   5.127 -0.2993  0.0728 -0.0326
  266SURF     O  749  12.415   0.936   4.965  0.0219 -0.6951  0.6449
  266SURF     O  750  12.601   1.059   5.145  0.4224 -1.0001 -0.2665
  266SURF    Si  751  12.674   1.212   5.117 -0.1937  0.4140  0.0595
  266SURF     O  752  12.562   1.337   5.145 -0.2691  0.3621  0.3389
  266SURF     O  753  13.194   0.940   4.768  0.2302  0.3748 -0.4098
  266SURF    Si  754  13.256   0.973   5.173 -0.1613 -0.5230 -0.4901
  266SURF     O  755  13.136   0.942   5.049 -0.0160 -0.9282 -0.7882
  266SURF     O  756  13.354   1.112   5.135  0.2879 -0.5207  0.4485
  266SURF     O  757  13.392   1.415   5.161  0.0764 -0.4827  0.0049
  266SURF    Si  758  13.066   0.995   5.449  0.0675  0.5581 -0.1447
  266SURF     O  759  12.942   0.876   5.426 -0.4343  0.4260  0.7961
  266SURF    Si  760  12.868   1.268   5.394 -0.0291 -0.2969  0.1310
  266SURF     O  761  12.741   1.284   5.512  0.5365 -0.4902 -0.0141
  266SURF     O  762  12.990   1.152   5.439  0.2315  0.1151  0.1839
  266SURF     O  763  12.802   1.240   5.801  0.1906  0.1965  0.0369
  266SURF     O  764  12.344   0.955   5.241  0.3379 -0.0427 -0.0408
  266SURF    Si  765  12.480   0.995   5.677 -0.5016  0.2139  0.0262
  266SURF     O  766  12.410   0.987   5.517  0.0194  0.4182  0.3864
  266SURF     O  767  12.548   1.154   5.686  0.3505 -0.2976 -0.0190
  266SURF    Si  768  12.678   1.277   5.679  0.1272 -0.1211 -0.1529
  266SURF     O  769  12.602   1.431   5.706  0.1236 -0.0162 -0.5314
  266SURF     O  770  13.188   0.986   5.330 -0.0575  0.5665 -0.7897
  266SURF    Si  771  13.247   0.914   5.729 -0.4970  0.0083  0.0733
  266SURF     O  772  13.135   0.986   5.617 -0.4102  0.1775  0.3480
  266SURF     O  773  13.405   0.980   5.731  0.1275  0.7448 -0.9557
  266SURF     O  774  13.332   1.317   5.699 -0.4016  0.4281  0.3308
  266SURF    Si  775  13.061   0.973   6.005 -0.1845  0.0529 -0.3350
  266SURF     O  776  12.930   0.857   6.018  0.1126 -0.5803 -0.2917
  266SURF    Si  777  12.877   1.246   5.961  0.4880 -0.2685 -0.0747
  266SURF     O  778  12.748   1.234   6.074  0.4781  0.2044  0.1615
  266SURF     O  779  12.999   1.128   5.974 -0.2938 -0.5100  0.4809
  266SURF     O  780  12.791   1.236   6.356 -0.7819  0.4048  0.1448
  266SURF     O  781  12.350   0.999   5.793 -0.7491  0.0518 -0.3187
  266SURF    Si  782  12.471   0.934   6.230  0.4473 -0.1377  0.0375
  266SURF     O  783  12.400   0.956   6.071  0.3336  0.1541 -0.0965
  266SURF     O  784  12.594   1.058   6.254 -0.0456 -0.2740  0.1266
  266SURF    Si  785  12.671   1.220   6.233 -0.5474  0.0628 -0.0209
  266SURF     O  786  12.557   1.347   6.250  0.1564  0.6215 -0.1761
  266SURF     O  787  13.175   0.921   5.890 -0.5214 -0.1885 -0.3406
  266SURF    Si  788  13.252   0.943   6.288  0.0868 -0.0437 -0.1979
  266SURF     O  789  13.141   0.991   6.164 -0.3532  0.6336  0.3920
  266SURF     O  790  13.391   1.035   6.291  0.0738  1.0375  0.2678
  266SURF     O  791  13.329   1.326   6.262 -0.3016 -0.0193 -0.2010
  266SURF    Si  792  13.059   0.990   6.568  0.0760  0.3309 -0.1238
  266SURF     O  793  12.929   0.871   6.576  0.2328  0.1669  0.1627
  266SURF    Si  794  12.863   1.266   6.516  0.1806 -0.2821  0.1654
  266SURF     O  795  12.737   1.252   6.639  0.4987 -0.3422  0.1560
  266SURF     O  796  12.992   1.153   6.549  0.0065 -0.2436  0.6336
  266SURF     O  797  12.802   1.235   6.916 -0.3952  0.0384 -0.1756
  266SURF     O  798  12.342   0.941   6.357  0.2255  0.4950  0.4639
  266SURF    Si  799  12.471   0.984   6.806  0.3160 -0.4249 -0.1479
  266SURF     O  800  12.407   0.962   6.640  0.1976 -0.0622  0.0820
  266SURF     O  801  12.538   1.144   6.822  0.0107  0.0605  0.0033
  266SURF    Si  802  12.671   1.263   6.802 -0.1069 -0.3598 -0.1206
  266SURF     O  803  12.606   1.426   6.829  0.4014 -0.1275  0.5450
  266SURF     O  804  13.182   0.955   6.446 -0.6621  0.0740  0.1616
  266SURF    Si  805  13.270   0.979   6.851  0.1661 -0.2884  0.0723
  266SURF     O  806  13.142   0.987   6.733  0.0984  0.0374  0.2516
  266SURF     O  807  13.371   1.113   6.855 -0.3236 -0.6978 -0.2153
  266SURF     O  808  13.382   1.415   6.825  0.1074 -0.4572 -0.3496
  266SURF    Si  809  13.073   0.931   7.114  0.1159  0.2039 -0.1399
  266SURF     O  810  12.997   0.773   7.109  0.6087  0.2468 -0.5625
  266SURF    Si  811  12.867   1.202   7.074 -0.5636 -0.1800  0.3155
  266SURF     O  812  12.744   1.214   7.197  0.2384 -0.1916  0.6182
  266SURF     O  813  12.942   1.040   7.081 -0.2721 -0.6581  0.0087
  266SURF     O  814  12.799   1.226   7.479 -0.0316 -0.0929 -0.3418
  266SURF     O  815  12.338   0.971   6.919 -0.5981  0.3299 -0.2065
  266SURF    Si  816  12.456   0.941   7.357 -0.1408 -0.2471 -0.1079
  266SURF     O  817  12.394   0.969   7.196  0.4061 -0.3941  0.3262
  266SURF     O  818  12.576   1.063   7.390 -0.6942 -0.7379  0.2076
  266SURF    Si  819  12.675   1.214   7.358 -0.0370  0.0133  0.2380
  266SURF     O  820  12.561   1.348   7.364  0.0962 -0.0020  0.4868
  266SURF     O  821  13.204   0.949   7.005  0.0614 -0.3600 -0.2560
  266SURF    Si  822  13.258   0.987   7.396  0.3947 -0.3779  0.3435
  266SURF     O  823  13.133   0.965   7.277  0.3991  0.6827 -0.9722
  266SURF     O  824  13.347   1.132   7.362  0.6001  0.7790  0.0830
  266SURF     O  825  13.390   1.442   7.407 -0.1057 -0.1337 -0.0685
  266SURF    Si  826  13.063   1.008   7.691  0.4835  0.1304  0.1176
  266SURF     O  827  12.928   0.889   7.671  0.3165  0.0967  0.4291
  266SURF    Si  828  12.864   1.280   7.630 -0.7548  0.4523 -0.0222
  266SURF     O  829  12.740   1.309   7.756 -0.3603 -0.3716 -0.1317
  266SURF     O  830  12.990   1.170   7.677  0.0927 -0.2438  0.4349
  266SURF     O  831  12.784   1.232   8.033  0.8988  0.0185  0.3218
  266SURF     O  832  12.327   0.959   7.480 -0.1595 -0.0410  0.0680
  266SURF    Si  833  12.464   1.000   7.918  0.1628  0.4190  0.1865
  266SURF     O  834  12.393   0.962   7.762  0.5044  0.0924 -0.3015
  266SURF     O  835  12.538   1.165   7.906 -0.2490 -0.2909 -0.2762
  266SURF    Si  836  12.667   1.289   7.914 -0.3095  0.7316 -0.2048
  266SURF     O  837  12.600   1.439   7.965  0.4884  0.5011 -0.4874
  266SURF     O  838  13.191   1.010   7.559  0.1967  0.0934  0.3335
  266SURF    Si  839  13.239   0.925   7.967 -0.6581 -0.3473 -0.2416
  266SURF     O  840  13.132   0.994   7.851  0.1623  0.2087 -0.1104
  266SURF     O  841  13.390   1.007   7.969 -0.8421  0.2260  0.0253
  266SURF     O  842  13.336   1.351   7.948 -1.0071 -0.3565  0.0263
  266SURF    Si  843  13.047   0.935   8.242  0.0810  0.3572 -0.7678
  266SURF     O  844  12.978   0.777   8.257  1.1250  0.3777  0.0567
  266SURF    Si  845  12.843   1.210   8.197 -0.1725  0.0737 -0.0350
  266SURF     O  846  12.713   1.202   8.318 -0.6990  0.1486 -0.0639
  266SURF     O  847  12.927   1.051   8.194  0.0232  0.2998  0.5303
  266SURF     O  848  12.776   1.240   8.601  0.6868  0.0762 -0.3004
  266SURF     O  849  12.332   1.003   8.032  0.0243 -0.6693  0.0849
  266SURF    Si  850  12.450   0.940   8.478 -0.1332  0.1153  0.0472
  266SURF     O  851  12.377   0.955   8.312 -0.3220 -0.1085 -0.6407
  266SURF     O  852  12.571   1.065   8.518 -0.1344 -0.8559  0.1665
  266SURF    Si  853  12.649   1.216   8.483  0.5596 -0.2856  0.2267
  266SURF     O  854  12.532   1.347   8.486  0.2321 -0.7739 -0.5538
  266SURF     O  855  13.177   0.924   8.126  0.0553  0.0566  0.5748
  266SURF    Si  856  13.229   0.982   8.533 -0.1682  0.1376 -0.0599
  266SURF     O  857  13.113   0.982   8.402 -0.6351  0.0454  0.1371
  266SURF     O  858  13.321   1.119   8.520 -0.0826  0.0446  0.3305
  266SURF     O  859  13.347   1.382   8.542 -0.4110 -0.4198 -0.0959
  266SURF    Si  860  13.024   0.991   8.814 -0.0133 -0.1429  0.1531
  266SURF     O  861  12.903   0.873   8.795  0.4295  0.1324 -0.0090
  266SURF    Si  862  12.843   1.281   8.759  0.3433  0.0458 -0.0478
  266SURF     O  863  12.726   1.308   8.883  0.2374  0.2803 -0.4750
  266SURF     O  864  12.956   1.154   8.811 -0.0277  0.5538  0.0943
  266SURF     O  865  12.765   1.217   9.163  0.1598 -1.0741 -0.3019
  266SURF     O  866  12.321   0.946   8.595 -0.2516  0.4969  0.0791
  266SURF    Si  867  12.450   0.994   9.035  0.5345  0.0516  0.2565
  266SURF     O  868  12.371   0.934   8.884 -0.0431  0.5478 -0.1247
  266SURF     O  869  12.529   1.149   9.003 -0.0934  0.4015 -0.6615
  266SURF    Si  870  12.646   1.274   9.041 -0.1464 -0.2745 -0.0431
  266SURF     O  871  12.578   1.424   9.093  0.5460 -0.7271 -0.2065
  266SURF     O  872  13.156   0.971   8.695 -0.6056  0.0465 -0.2356
  266SURF    Si  873  13.224   0.953   9.092 -0.2601 -0.2636  0.1606
  266SURF     O  874  13.097   0.980   8.976 -0.0877 -0.2732  0.4747
  266SURF     O  875  13.352   1.066   9.074 -0.4999 -0.4689  0.1447
  266SURF     O  876  13.329   1.356   9.066 -0.4360 -0.1330 -0.3929
  266SURF    Si  877  13.032   0.940   9.374  0.0350  0.2422 -0.3416
  266SURF     O  878  12.962   0.786   9.345  0.4214  0.0429  0.1242
  266SURF    Si  879  12.843   1.222   9.323 -0.0527 -0.1667  0.1062
  266SURF     O  880  12.722   1.271   9.441  0.6537 -0.0118  0.4165
  266SURF     O  881  12.901   1.062   9.362 -0.9816  0.2119  0.7189
  266SURF     O  882  12.768   1.223   9.715 -0.8991  0.1961  0.4140
  266SURF     O  883  12.323   1.014   9.148 -0.0825  0.7691  0.2999
  266SURF    Si  884  12.445   0.984   9.586  0.1622  0.2192 -0.0137
  266SURF     O  885  12.365   0.960   9.427  0.4950  0.4181 -0.4173
  266SURF     O  886  12.509   1.145   9.594 -0.1463  0.7665 -0.1010
  266SURF    Si  887  12.640   1.261   9.600 -0.0019 -0.6547  0.3456
  266SURF     O  888  12.572   1.422   9.629 -0.2581 -0.2310 -0.0524
  266SURF     O  889  13.157   0.958   9.252  0.1257 -0.4924 -0.4072
  266SURF    Si  890  13.224   0.959   9.655  0.0655  0.4398  0.1862
  266SURF     O  891  13.097   0.938   9.535  0.2128 -0.1800  0.1906
  266SURF     O  892  13.303   1.105   9.634  0.0563  0.3758 -0.1952
  266SURF     O  893  13.370   1.449   9.651 -0.0593  0.4877  0.2426
  266SURF    Si  894  13.025   0.950   9.932  0.2787 -0.2232 -0.4052
  266SURF     O  895  12.945   0.793   9.914  0.6303 -0.5197 -0.0684
  266SURF    Si  896  12.839   1.229   9.876 -0.3149 -0.3330  0.4236
  266SURF     O  897  12.726   1.277  10.002 -0.2219 -0.2481  0.3892
  266SURF     O  898  12.908   1.072   9.904 -0.3507 -0.2370  0.3098
  266SURF     O  899  12.762   1.217  10.284 -0.4823  0.9446 -0.0761
  266SURF     O  900  12.316   0.965   9.708 -0.1216  0.2910 -0.1980
  266SURF    Si  901  12.444   0.992  10.148 -0.0108 -0.3811  0.2118
  266SURF     O  902  12.386   0.948   9.987 -0.1793 -0.2817  0.3324
  266SURF     O  903  12.517   1.150  10.154 -0.5203  0.0902 -0.2093
  266SURF    Si  904  12.649   1.263  10.158  0.3862  0.0377 -0.1819
  266SURF     O  905  12.577   1.421  10.203  0.5631  0.1452  0.0934
  266SURF     O  906  13.163   0.956   9.817 -0.0978 -0.2526 -0.0613
  266SURF    Si  907  13.209   0.985  10.226  0.4783  0.1161 -0.0764
  266SURF     O  908  13.087   0.961  10.099  0.1378 -0.1886 -0.0624
  266SURF     O  909  13.279   1.140  10.201 -0.3234  0.7280 -0.1976
  266SURF     O  910  13.373   1.446  10.214 -0.8843  0.3927  0.7414
  266SURF    Si  911  13.022   0.948  10.504  0.2842 -0.4200  0.5375
  266SURF     O  912  12.948   0.786  10.476 -0.5260  0.6611 -0.2386
  266SURF    Si  913  12.834   1.224  10.441 -0.0403 -0.1701 -0.2329
  266SURF     O  914  12.713   1.273  10.558  0.1337 -0.2083 -0.0513
  266SURF     O  915  12.893   1.064  10.479  0.1221 -0.0673 -0.2741
  266SURF     O  916  12.752   1.248  10.840  0.4481  0.9017 -0.2490
  266SURF     O  917  12.315   0.974  10.269 -0.1675  0.3627 -0.8065
  266SURF    Si  918  12.440   0.998  10.711  0.2393  0.4511  0.2069
  266SURF     O  919  12.362   0.983  10.556  0.6363  0.0606  0.1008
  266SURF     O  920  12.511   1.154  10.718 -0.3122  0.3355  0.2852
  266SURF    Si  921  12.635   1.274  10.710 -0.1338 -0.3914  0.2923
  266SURF     O  922  12.561   1.437  10.727  0.7456  0.4912 -0.4326
  266SURF     O  923  13.140   0.986  10.385  0.3961 -0.5978 -0.0863
  266SURF    Si  924  13.209   0.941  10.787 -0.1099  0.0948  0.0311
  266SURF     O  925  13.079   0.951  10.670  0.6110  0.7822 -0.2969
  266SURF     O  926  13.331   1.054  10.757 -0.3960 -0.5327 -0.4406
  266SURF     O  927  13.257   1.323  10.770 -0.1908 -0.4113  0.3799
  266SURF    Si  928  13.022   1.004  11.062 -0.2714  0.3191 -0.1713
  266SURF     O  929  12.886   0.893  11.054  0.0438 -0.0792  0.3503
  266SURF    Si  930  12.822   1.273  11.002 -0.2204 -0.7377  0.1692
  266SURF     O  931  12.699   1.262  11.127 -0.0637 -0.2360  0.3967
  266SURF     O  932  12.956   1.165  11.040 -0.4643 -0.0777  0.5309
  266SURF     O  933  12.776   1.214  11.395  1.0206 -0.2736  0.1678
  266SURF     O  934  12.319   0.981  10.837 -0.3434  0.1772  0.1121
  266SURF    Si  935  12.434   0.947  11.275  0.4932 -0.7445  0.3408
  266SURF     O  936  12.378   0.949  11.111 -0.0337 -0.4824  0.7569
  266SURF     O  937  12.568   1.056  11.276 -0.4207 -0.1584 -0.5902
  266SURF    Si  938  12.637   1.220  11.285 -0.3148 -0.2537  0.0130
  266SURF     O  939  12.519   1.341  11.331 -0.3971  0.2101  0.5767
  266SURF     O  940  13.145   0.973  10.944 -0.2267  0.2976 -0.7324
  266SURF    Si  941  13.210   1.029  11.344  0.3807  0.2240  0.2867
  266SURF     O  942  13.092   0.993  11.223 -0.2094  0.2486 -0.0840
  266SURF     O  943  13.244   1.197  11.343 -0.0242 -0.2995 -0.0867
  266SURF     O  944  13.363   1.445  11.305  0.1848  0.2864 -0.8897
  266SURF    Si  945  13.031   0.935  11.608  0.4462  0.0779 -0.1716
  266SURF     O  946  12.943   0.784  11.567 -0.0058  0.3566 -0.5490
  266SURF    Si  947  12.844   1.230  11.551 -0.3859 -0.0023 -0.1325
  266SURF     O  948  12.724   1.280  11.672  1.0597 -0.2814 -0.4189
  266SURF     O  949  12.914   1.069  11.609 -0.0426  0.2669 -0.1379
  266SURF     O  950  12.766   1.268  11.965  0.4208 -0.1305 -0.0008
  266SURF     O  951  12.315   1.001  11.388 -0.6260  0.3557 -0.6514
  266SURF    Si  952  12.457   1.001  11.819  0.0579 -0.0157 -0.2761
  266SURF     O  953  12.381   0.993  11.659  0.1992 -0.2771  0.1441
  266SURF     O  954  12.521   1.160  11.837 -0.0560 -0.6418 -0.2863
  266SURF    Si  955  12.646   1.288  11.832  0.0039 -0.0021  0.1608
  266SURF     O  956  12.567   1.449  11.846 -0.0646  0.3272  0.2918
  266SURF     O  957  13.154   0.978  11.500 -0.2456  0.5455 -0.0758
  266SURF    Si  958  13.219   0.928  11.894 -0.1763  0.4286 -0.2509
  266SURF     O  959  13.094   0.921  11.775 -0.1625 -0.2188 -0.4126
  266SURF     O  960  13.347   1.043  11.857 -0.1489  0.0927 -0.1612
  266SURF     O  961  13.266   1.327  11.885  0.0447  0.0141  0.2815
  266SURF    Si  962  13.027   1.000  12.163 -0.1179  0.3174  0.0324
  266SURF     O  963  12.903   0.880  12.159 -0.3066  0.1443 -0.4036
  266SURF    Si  964  12.837   1.286  12.121  0.5196 -0.4146 -0.3352
  266SURF     O  965  12.714   1.272  12.239 -0.1930 -0.2104 -0.6888
  266SURF     O  966  12.966   1.165  12.138  0.2704 -0.2777  0.0089
  266SURF     O  967  12.786   1.219  12.519  0.1469  0.0250  0.4317
  266SURF     O  968  12.327   0.974  11.936 -0.0765 -0.0635  0.1871
  266SURF    Si  969  12.445   0.962  12.379 -0.0348 -0.2196 -0.0960
  266SURF     O  970  12.385   0.965  12.216 -0.4786  0.3413 -0.1848
  266SURF     O  971  12.578   1.076  12.392  0.1083  0.0903  0.5498
  266SURF    Si  972  12.652   1.235  12.401  0.4837 -0.2067  0.1296
  266SURF     O  973  12.518   1.345  12.435  0.0308  0.0140  0.2579
  266SURF     O  974  13.159   0.963  12.049 -0.3675 -0.0858  0.5110
  266SURF    Si  975  13.230   0.992  12.436  0.1136 -0.0164  0.2970
  266SURF     O  976  13.100   1.006  12.323  0.0783  0.1712  0.5511
  266SURF     O  977  13.311   1.141  12.431  0.1534 -0.1425 -0.0872
  266SURF     O  978  13.358   1.444  12.429 -0.5476 -0.1627 -0.1281
  266SURF    Si  979  13.040   0.940  12.726 -0.4626 -0.0767  0.1095
  266SURF     O  980  12.965   0.789  12.692 -0.2506 -0.2268 -0.4041
  266SURF    Si  981  12.858   1.224  12.677  0.1702 -0.1250  0.1365
  266SURF     O  982  12.725   1.263  12.784 -0.5890 -0.0832 -0.1454
  266SURF     O  983  12.923   1.064  12.721 -0.1892  0.2517  0.1345
  266SURF     O  984  12.770   1.267  13.064 -0.0692 -0.3264  0.4228
  266SURF     O  985  12.317   1.002  12.496  0.5090 -0.2850  0.7469
  266SURF    Si  986  12.451   1.010  12.943  0.4053  0.1535 -0.3066
  266SURF     O  987  12.374   0.981  12.783  0.0808 -0.2664  0.7189
  266SURF     O  988  12.522   1.172  12.945 -0.2711  0.4065 -0.8427
  266SURF    Si  989  12.649   1.291  12.939  0.4580  0.0477  0.5014
  266SURF     O  990  12.571   1.451  12.950  0.0596  0.3396 -0.0178
  266SURF     O  991  13.171   0.963  12.602 -0.3502  0.2037  0.2455
  266SURF    Si  992  13.235   0.945  13.004 -0.0711 -0.1483 -0.3513
  266SURF     O  993  13.115   0.928  12.884 -0.0086 -0.4392 -0.2701
  266SURF     O  994  13.357   1.045  12.953 -0.3373 -0.9201 -0.5625
  266SURF     O  995  13.308   1.372  13.007  0.0932 -0.7098 -0.0235
  266SURF    Si  996  13.039   1.023  13.276 -0.0430 -0.2606  0.0862
  266SURF     O  997  12.906   0.907  13.262  0.3296  0.0778  0.0320
  266SURF    Si  998  12.850   1.307  13.218  0.2446 -0.0110 -0.3997
  266SURF     O  999  12.723   1.300  13.341  0.1775 -0.1250  0.1390
  266SURF     O 1000  12.970   1.186  13.261 -0.3746 -0.3134  0.1871
  266SURF     O 1001  12.778   1.251  13.619 -0.4284 -0.2248  0.2232
  266SURF     O 1002  12.321   0.997  13.064 -0.0369 -1.0192  0.2999
  266SURF    Si 1003  12.461   0.963  13.494  0.0968  0.1724 -0.3830
  266SURF     O 1004  12.391   0.956  13.340  0.6075  0.1719  0.4041
  266SURF     O 1005  12.591   1.083  13.486 -0.5903  0.6833  0.0873
  266SURF    Si 1006  12.656   1.248  13.496  0.3993  0.4199 -0.0243
  266SURF     O 1007  12.530   1.358  13.554  0.0074 -0.5222  0.4861
  266SURF     O 1008  13.167   0.999  13.161  0.3995 -0.2781  0.0909
  266SURF    Si 1009  13.237   1.029  13.564 -0.4059  0.0765  0.0651
  266SURF     O 1010  13.104   1.019  13.446 -0.2321 -0.1119 -0.0626
  266SURF     O 1011  13.290   1.189  13.582  0.1912 -0.5817  0.5693
  266SURF     O 1012  13.359   1.453  13.526  0.3830  0.4352 -0.1515
  266SURF    Si 1013  13.023   0.950  13.831 -0.0157  0.5176  0.6854
  266SURF     O 1014  12.950   0.793  13.803  0.1524 -0.8542 -0.4341
  266SURF    Si 1015  12.846   1.242  13.778 -0.2854  0.3572  0.1332
  266SURF     O 1016  12.721   1.281  13.899 -0.2113  0.2444  0.4673
  266SURF     O 1017  12.902   1.080  13.809  0.4347  0.3481  0.6794
  266SURF     O 1018  12.341   1.010  13.608 -0.2938 -0.0124  0.1393
  266SURF     O 1019  13.159   0.976  13.716  0.1061 -0.3110 -0.3611
  266SURF    Si 1020  13.055   1.570   0.368 -0.7152  0.5068 -0.2152
  266SURF     O 1021  12.931   1.442   0.384 -0.0168  0.3317 -0.3854
  266SURF    Si 1022  12.866   1.847   0.425  0.0746 -0.0250  0.0562
  266SURF     O 1023  12.797   1.804   0.582  0.3102  0.1401  0.1352
  266SURF     O 1024  12.979   1.729   0.374 -0.5107 -0.8765  0.1713
  266SURF     O 1025  12.735   1.778   0.864 -1.0997 -0.1124  0.6230
  266SURF     O 1026  12.394   1.537   0.305 -0.6757 -0.1648 -0.5465
  266SURF    Si 1027  12.472   1.493   0.692  0.0628  0.1836 -0.0576
  266SURF     O 1028  12.343   1.514   0.573  0.2372  0.2088  0.3884
  266SURF     O 1029  12.592   1.619   0.675 -0.3156  1.0706  0.3077
  266SURF    Si 1030  12.669   1.776   0.703  0.7358 -0.1080  0.1317
  266SURF     O 1031  12.542   1.902   0.689  0.1490 -0.0738  0.7113
  266SURF    Si 1032  13.245   1.505   0.084 -0.0402 -0.2167  0.5403
  266SURF     O 1033  13.169   1.491  13.908  0.0884  0.3981 -0.6097
  266SURF     O 1034  13.377   1.620   0.076  0.2619 -0.1704  0.1068
  266SURF     O 1035  13.324   1.907   0.143 -0.1493 -0.3622  1.0387
  266SURF     O 1036  13.125   1.559   0.207 -0.0115 -0.2738 -0.0219
  266SURF    Si 1037  13.247   1.553   0.650  0.1923 -0.2369 -0.2427
  266SURF     O 1038  13.181   1.540   0.492  0.2611  0.3321 -0.6271
  266SURF     O 1039  13.348   1.698   0.659  0.0513 -0.1597 -0.5576
  266SURF     O 1040  13.384   2.040   0.636 -0.3186  0.0052  1.1290
  266SURF     O 1041  12.784   1.271   0.195  0.7263 -0.5975  0.3456
  266SURF    Si 1042  12.458   1.003   0.076  0.7719  0.1047 -0.3508
  266SURF     O 1043  12.393   0.994  13.899  1.0907  0.5206  0.1574
  266SURF     O 1044  12.533   1.162   0.088 -0.2828 -0.1819 -0.3303
  266SURF    Si 1045  12.653   1.287   0.079  0.0170  0.0066  0.0385
  266SURF     O 1046  12.593   1.446   0.104 -0.0915 -0.4156 -0.4278
  266SURF    Si 1047  13.064   1.507   0.931 -0.2468  0.0355  0.5367
  266SURF     O 1048  12.990   1.346   0.899 -0.1929  0.3408  0.1258
  266SURF    Si 1049  12.863   1.778   0.984  0.0803  0.0903  0.0705
  266SURF     O 1050  12.793   1.791   1.143  0.3401  0.3315  0.2810
  266SURF     O 1051  12.948   1.621   0.988  0.4914 -0.0245  1.0029
  266SURF     O 1052  12.753   1.873   1.420 -0.4863  0.2636 -0.2910
  266SURF     O 1053  12.392   1.506   0.854 -0.4526  0.4190 -0.0211
  266SURF    Si 1054  12.482   1.572   1.257  0.3067 -0.2539 -0.2110
  266SURF     O 1055  12.354   1.588   1.134 -0.0264 -0.1824 -0.0526
  266SURF     O 1056  12.555   1.729   1.287 -0.3587  0.1661  0.2638
  266SURF    Si 1057  12.676   1.847   1.264 -0.1856  0.5738 -0.0758
  266SURF     O 1058  12.604   1.996   1.206 -0.3273 -0.3373 -0.0104
  266SURF     O 1059  13.131   1.566   0.781  0.7459  0.0366 -0.3579
  266SURF    Si 1060  13.254   1.468   1.209  0.1378  0.6923 -0.0864
  266SURF     O 1061  13.188   1.481   1.045 -0.3150 -0.3789 -0.5907
  266SURF     O 1062  13.413   1.534   1.207 -0.2235  0.6951 -0.0593
  266SURF     O 1063  13.354   1.915   1.245 -0.0245  0.0718  0.5097
  266SURF    Si 1064  13.064   1.569   1.475 -0.0452 -0.3272  0.5810
  266SURF     O 1065  12.929   1.450   1.480 -0.3269  0.1187 -0.2937
  266SURF    Si 1066  12.885   1.861   1.541 -0.7196  0.1365  0.2683
  266SURF     O 1067  12.816   1.820   1.703  0.1444 -0.1667 -0.1837
  266SURF     O 1068  12.993   1.735   1.481 -0.0931  0.5089 -0.0883
  266SURF     O 1069  12.754   1.769   1.969  0.3773 -0.0748 -0.3358
  266SURF     O 1070  12.411   1.524   1.406  0.4474  0.4521 -0.0280
  266SURF    Si 1071  12.481   1.506   1.803 -0.2409 -0.1008 -0.1164
  266SURF     O 1072  12.360   1.523   1.687 -0.1878  0.8168  0.1816
  266SURF     O 1073  12.600   1.639   1.769  0.0897  0.4649  0.3618
  266SURF    Si 1074  12.684   1.788   1.815 -0.3352  0.1368  0.1262
  266SURF     O 1075  12.567   1.912   1.800 -0.3467  0.0505 -0.8956
  266SURF     O 1076  13.147   1.549   1.321 -0.5271 -0.4088 -0.0281
  266SURF    Si 1077  13.247   1.575   1.760  0.0696  0.0995  0.3918
  266SURF     O 1078  13.175   1.537   1.609 -0.1307  0.1245  0.2456
  266SURF     O 1079  13.280   1.742   1.769 -0.7144  0.6162 -0.3465
  266SURF     O 1080  13.388   1.999   1.757  0.1311 -0.2848 -0.0450
  266SURF    Si 1081  13.079   1.499   2.046  0.2265  0.1979 -0.3049
  266SURF     O 1082  13.010   1.336   2.053  0.5852  0.8100  0.8038
  266SURF    Si 1083  12.881   1.774   2.095  0.7281  0.4014  0.2171
  266SURF     O 1084  12.807   1.781   2.252 -0.2608 -0.8494 -0.0053
  266SURF     O 1085  12.958   1.612   2.096 -0.1702  0.0674  0.1135
  266SURF     O 1086  12.750   1.862   2.519 -0.4550  0.0172 -0.0622
  266SURF     O 1087  12.406   1.506   1.964  0.1769 -0.0377 -0.3524
  266SURF    Si 1088  12.485   1.549   2.368  0.2062 -0.1214 -0.2304
  266SURF     O 1089  12.354   1.543   2.250  0.2720  0.2919 -0.5053
  266SURF     O 1090  12.553   1.710   2.374  0.2880 -0.1750  0.0563
  266SURF    Si 1091  12.683   1.828   2.364 -0.2960  0.0865  0.0121
  266SURF     O 1092  12.614   1.984   2.321  0.5164 -0.2302  0.1780
  266SURF     O 1093  13.131   1.533   1.884 -0.7705  0.0099 -0.2200
  266SURF    Si 1094  13.284   1.508   2.311 -0.2749 -0.0328  0.0660
  266SURF     O 1095  13.216   1.500   2.153 -0.0796  0.1356  1.0361
  266SURF     O 1096  13.420   1.612   2.294  0.1685  0.0015 -0.1426
  266SURF     O 1097  13.343   1.886   2.369  0.9917  0.2704  0.4624
  266SURF    Si 1098  13.077   1.578   2.576  0.1701 -0.0692  0.0850
  266SURF     O 1099  12.951   1.449   2.570 -0.1780  0.3323 -0.6854
  266SURF    Si 1100  12.880   1.850   2.648  0.6471  0.6018  0.1744
  266SURF     O 1101  12.809   1.796   2.800  0.6920  0.8811 -0.2692
  266SURF     O 1102  12.997   1.732   2.596  0.1306  0.5788  0.1749
  266SURF     O 1103  12.745   1.801   3.072  0.1113 -0.2071  0.4827
  266SURF     O 1104  12.415   1.520   2.524 -0.6183 -0.4033  0.0713
  266SURF    Si 1105  12.476   1.497   2.928  0.1093 -0.0768 -0.7302
  266SURF     O 1106  12.344   1.490   2.808  0.1527 -0.4985  0.1774
  266SURF     O 1107  12.600   1.623   2.893 -0.0395  0.6637 -0.0970
  266SURF    Si 1108  12.679   1.779   2.913  0.0379 -0.2756 -0.0627
  266SURF     O 1109  12.559   1.909   2.888 -0.0139  0.1173  0.0181
  266SURF     O 1110  13.169   1.577   2.420  0.6454 -0.6926 -0.9512
  266SURF    Si 1111  13.244   1.503   2.868  0.0212 -0.2654 -0.0582
  266SURF     O 1112  13.189   1.562   2.715  0.3195 -0.0245 -0.1366
  266SURF     O 1113  13.411   1.562   2.897  0.1221  0.8173  0.2280
  266SURF     O 1114  13.343   1.914   2.897  0.0567  0.0925 -0.5480
  266SURF    Si 1115  13.071   1.543   3.156 -0.1500  0.2453 -0.7654
  266SURF     O 1116  12.936   1.423   3.155 -0.0930 -0.2208 -0.1215
  266SURF    Si 1117  12.876   1.827   3.199  0.0644 -0.0829  0.5383
  266SURF     O 1118  12.805   1.832   3.361 -0.3279  0.3057 -0.9835
  266SURF     O 1119  12.996   1.701   3.201  0.1387  0.8610 -0.7028
  266SURF     O 1120  12.763   1.839   3.643  0.1434  0.4874 -0.4225
  266SURF     O 1121  12.412   1.519   3.090  0.0019  0.2851 -0.8837
  266SURF    Si 1122  12.495   1.515   3.490  0.5041 -0.4099  0.0581
  266SURF     O 1123  12.367   1.559   3.376  0.2214  0.0100  0.3999
  266SURF     O 1124  12.624   1.645   3.478  0.3438  0.5849  0.1481
  266SURF    Si 1125  12.689   1.808   3.485 -0.1274  0.4076  0.1988
  266SURF     O 1126  12.557   1.928   3.467 -0.0878 -0.1689  0.3551
  266SURF     O 1127  13.151   1.561   2.998 -0.8493 -0.2285 -0.4553
  266SURF    Si 1128  13.259   1.473   3.429 -0.0963  0.0795  0.2586
  266SURF     O 1129  13.196   1.505   3.275  0.5947  0.3894 -0.2621
  266SURF     O 1130  13.410   1.542   3.432  0.4533 -0.0502 -0.0538
  266SURF     O 1131  13.358   1.897   3.454 -0.3900 -0.6391  0.4728
  266SURF    Si 1132  13.077   1.551   3.709  0.4477 -0.5607 -0.2754
  266SURF     O 1133  12.947   1.427   3.730  0.0531  0.3893 -0.5337
  266SURF    Si 1134  12.892   1.837   3.759 -0.2222  0.0384 -0.3901
  266SURF     O 1135  12.824   1.826   3.926 -0.0141 -0.0662 -0.0594
  266SURF     O 1136  13.009   1.709   3.730 -0.4802  0.5747  0.2957
  266SURF     O 1137  12.766   1.805   4.197  0.1444  0.2962 -0.6645
  266SURF     O 1138  12.431   1.511   3.652 -0.2781  0.0358 -0.6201
  266SURF    Si 1139  12.513   1.504   4.048 -0.3312  1.0502  0.4012
  266SURF     O 1140  12.382   1.534   3.933  0.2561  0.4150 -0.5676
  266SURF     O 1141  12.636   1.624   4.017 -0.1119 -0.3178  0.3480
  266SURF    Si 1142  12.701   1.790   4.037  0.4509 -0.1287  0.1115
  266SURF     O 1143  12.575   1.905   4.017  0.2813  0.9112 -0.0475
  266SURF     O 1144  13.154   1.543   3.551  0.0033  0.0263 -0.1052
  266SURF    Si 1145  13.265   1.493   3.984 -0.0569 -0.1518  0.4313
  266SURF     O 1146  13.208   1.534   3.825  0.2730 -0.0186  0.0169
  266SURF     O 1147  13.423   1.555   3.994 -0.0766  0.2710  0.0973
  266SURF     O 1148  13.281   1.868   4.055 -0.3997  0.8288 -0.2954
  266SURF    Si 1149  13.094   1.556   4.267 -0.5101  0.1692 -0.4080
  266SURF     O 1150  12.963   1.436   4.266  0.2572  0.2424  0.0843
  266SURF    Si 1151  12.889   1.828   4.317  0.2142 -0.5332  0.2674
  266SURF     O 1152  12.821   1.802   4.480  0.1952 -0.4225  0.3746
  266SURF     O 1153  13.020   1.712   4.289  0.0182  0.3680 -0.0083
  266SURF     O 1154  12.784   1.824   4.764  0.4319 -0.6892 -0.0234
  266SURF     O 1155  12.445   1.514   4.211 -0.5929 -0.1166  0.5037
  266SURF    Si 1156  12.504   1.556   4.612 -0.0756 -0.0776  0.0410
  266SURF     O 1157  12.384   1.537   4.495 -0.0728  0.0465 -0.1780
  266SURF     O 1158  12.572   1.715   4.599 -0.0455 -0.2818  0.1243
  266SURF    Si 1159  12.707   1.830   4.610  0.0226  0.2910  0.4562
  266SURF     O 1160  12.637   1.991   4.593  0.1089 -0.3643  0.1506
  266SURF     O 1161  13.179   1.568   4.110 -0.5573  0.0651 -0.2513
  266SURF    Si 1162  13.273   1.529   4.562 -0.4915 -0.2297  0.1345
  266SURF     O 1163  13.212   1.524   4.400 -0.0129 -0.7756 -0.2060
  266SURF     O 1164  13.354   1.680   4.593 -0.0016  0.6317 -0.1601
  266SURF     O 1165  13.403   1.961   4.541  0.1172 -0.1538  0.0463
  266SURF    Si 1166  13.084   1.490   4.845 -0.6212 -0.5933  0.0086
  266SURF     O 1167  12.997   1.343   4.879 -0.3405  0.3336  0.7576
  266SURF    Si 1168  12.908   1.784   4.881 -0.1259  0.1305 -0.0101
  266SURF     O 1169  12.844   1.783   5.042 -0.0685 -0.6197 -0.1407
  266SURF     O 1170  12.968   1.621   4.850 -0.9030 -0.4333  0.3530
  266SURF     O 1171  12.762   1.803   5.320 -0.7316 -0.0982 -0.1864
  266SURF     O 1172  12.438   1.535   4.772 -0.1270  0.3693  0.4950
  266SURF    Si 1173  12.509   1.508   5.170  0.1563  0.1773 -0.3290
  266SURF     O 1174  12.383   1.551   5.054  0.3643 -0.0541 -0.0231
  266SURF     O 1175  12.641   1.619   5.151 -0.2315  0.3019 -0.3891
  266SURF    Si 1176  12.710   1.777   5.158 -0.4695 -0.3974  0.4067
  266SURF     O 1177  12.588   1.900   5.115  0.2692  0.4482  0.4515
  266SURF     O 1178  13.163   1.484   4.687 -0.4933 -0.1544  0.2110
  266SURF    Si 1179  13.284   1.541   5.120  0.3641 -0.0927 -0.0514
  266SURF     O 1180  13.210   1.501   4.965  0.1973  0.1715 -0.6321
  266SURF     O 1181  13.377   1.676   5.081 -0.4946  0.4294  1.0571
  266SURF     O 1182  13.392   1.934   5.160 -0.0230 -0.2953 -0.1925
  266SURF    Si 1183  13.072   1.531   5.392 -0.2551  0.2118 -0.0721
  266SURF     O 1184  12.943   1.424   5.369 -0.5213  0.2695 -0.3498
  266SURF    Si 1185  12.875   1.809   5.456  0.2878  0.2775 -0.5268
  266SURF     O 1186  12.788   1.776   5.602  0.7144 -0.5955  0.1347
  266SURF     O 1187  12.999   1.682   5.449  0.0409 -0.4425  0.2237
  266SURF     O 1188  12.772   1.798   5.886  0.0951  0.2518 -0.2870
  266SURF     O 1189  12.442   1.519   5.332  0.0598  0.1755 -0.6491
  266SURF    Si 1190  12.470   1.547   5.738  0.4258 -0.0377  0.2105
  266SURF     O 1191  12.351   1.553   5.610 -0.2125  0.4924  0.0752
  266SURF     O 1192  12.544   1.704   5.742 -0.2924 -0.1359 -0.4932
  266SURF    Si 1193  12.684   1.816   5.737 -0.0393  0.1992 -0.0733
  266SURF     O 1194  12.633   1.979   5.720  0.1501  0.9936  0.5474
  266SURF     O 1195  13.164   1.572   5.245 -0.4088 -0.4211 -0.0645
  266SURF    Si 1196  13.268   1.467   5.663 -0.1950  0.1686  0.1185
  266SURF     O 1197  13.182   1.462   5.516 -0.7273  0.0231  0.4120
  266SURF     O 1198  13.398   1.570   5.630  0.2955  0.3846 -0.5236
  266SURF     O 1199  13.428   1.928   5.716 -0.5835  0.5295 -0.1056
  266SURF    Si 1200  13.081   1.522   5.955  0.4030  0.0840 -0.1186
  266SURF     O 1201  12.953   1.408   5.973 -0.3112 -0.2161 -0.2160
  266SURF    Si 1202  12.906   1.815   6.002 -0.0548  0.3212 -0.1244
  266SURF     O 1203  12.841   1.791   6.163 -0.0253  0.1113  0.0677
  266SURF     O 1204  13.028   1.692   5.980  0.1852  0.5390  0.2728
  266SURF     O 1205  12.771   1.826   6.444 -0.4121 -0.2915  0.1136
  266SURF     O 1206  12.391   1.512   5.896 -0.0537 -0.4421 -0.1857
  266SURF    Si 1207  12.501   1.514   6.289  0.2560 -0.0224  0.0136
  266SURF     O 1208  12.375   1.555   6.177  0.3728 -0.2129  0.4508
  266SURF     O 1209  12.629   1.630   6.267 -0.2603  0.6179  0.0456
  266SURF    Si 1210  12.709   1.790   6.279  0.3812  0.2817  0.3326
  266SURF     O 1211  12.586   1.913   6.238 -0.3646  0.0857  0.1575
  266SURF     O 1212  13.168   1.531   5.800 -0.4545 -0.2287 -0.3989
  266SURF    Si 1213  13.263   1.483   6.243 -0.7812 -0.1086  0.1964
  266SURF     O 1214  13.203   1.492   6.083 -0.2522  0.6574 -0.1471
  266SURF     O 1215  13.385   1.599   6.254 -0.0300 -0.7845 -0.3781
  266SURF     O 1216  13.373   1.875   6.242  0.5348  0.4306 -0.0500
  266SURF    Si 1217  13.069   1.531   6.514  0.3129 -0.3155 -0.0090
  266SURF     O 1218  12.940   1.421   6.527  0.2599 -0.1236  0.3711
  266SURF    Si 1219  12.892   1.820   6.567 -0.3481 -0.2451 -0.3491
  266SURF     O 1220  12.820   1.802   6.726  0.4309 -0.9363 -0.7470
  266SURF     O 1221  13.009   1.695   6.531  0.2054 -0.1615 -0.6548
  266SURF     O 1222  12.771   1.810   7.015  0.3579  0.0065  0.2030
  266SURF     O 1223  12.441   1.512   6.448  0.7968 -0.3214 -0.1424
  266SURF    Si 1224  12.485   1.549   6.854  0.2967  0.1380 -0.0898
  266SURF     O 1225  12.358   1.532   6.730 -0.0873 -0.3032  0.1222
  266SURF     O 1226  12.561   1.706   6.838  0.3491 -0.5297 -0.1900
  266SURF    Si 1227  12.694   1.818   6.851  0.2331  0.3534 -0.0655
  266SURF     O 1228  12.618   1.979   6.848 -0.4551 -0.8644 -0.2179
  266SURF     O 1229  13.141   1.519   6.354  0.6784  0.1692  0.1459
  266SURF    Si 1230  13.250   1.523   6.797  0.1141  0.3206 -0.5488
  266SURF     O 1231  13.186   1.504   6.635  0.0327  0.2215 -0.3684
  266SURF     O 1232  13.315   1.675   6.826 -0.5079  0.4742  0.5518
  266SURF     O 1233  13.451   1.937   6.812  0.4983  0.1143  0.1752
  266SURF    Si 1234  13.061   1.490   7.084 -0.2073  0.3811 -0.4384
  266SURF     O 1235  12.989   1.334   7.108  0.4803  0.2749 -0.3323
  266SURF    Si 1236  12.897   1.789   7.131 -0.0466 -0.1034  0.2963
  266SURF     O 1237  12.832   1.798   7.290  0.4367  0.0153 -0.6115
  266SURF     O 1238  12.954   1.626   7.107  0.0545 -0.1322  0.2459
  266SURF     O 1239  12.760   1.827   7.565  0.5915  0.2285  0.2579
  266SURF     O 1240  12.417   1.533   7.015 -0.0821  0.8193  0.1179
  266SURF    Si 1241  12.494   1.504   7.407  0.0124 -0.0026  0.2180
  266SURF     O 1242  12.370   1.550   7.294 -0.0186 -0.7514  0.1971
  266SURF     O 1243  12.633   1.621   7.415  0.2404  0.3709  0.5595
  266SURF    Si 1244  12.702   1.786   7.407 -0.4329  0.8163 -0.3396
  266SURF     O 1245  12.573   1.906   7.379 -0.4610 -0.6084  0.2090
  266SURF     O 1246  13.128   1.496   6.924 -0.3550  0.0187  0.8378
  266SURF    Si 1247  13.272   1.550   7.354  0.5380 -0.1473 -0.0151
  266SURF     O 1248  13.193   1.500   7.203 -0.1400 -0.6184 -0.0231
  266SURF     O 1249  13.367   1.689   7.322 -0.1707 -0.5982  0.3411
  266SURF     O 1250  13.377   1.870   7.514 -0.3811 -0.0872  0.3255
  266SURF    Si 1251  13.068   1.560   7.634 -0.2973  0.2587  0.2526
  266SURF     O 1252  12.945   1.436   7.601  0.1283 -0.0149 -0.2657
  266SURF    Si 1253  12.877   1.837   7.699  0.3249 -0.1060 -0.1649
  266SURF     O 1254  12.791   1.807   7.847 -0.2136  0.1155 -1.1529
  266SURF     O 1255  12.993   1.709   7.688 -0.0933 -0.4440  0.4279
  266SURF     O 1256  12.758   1.832   8.132  0.1471 -0.0199 -0.8820
  266SURF     O 1257  12.424   1.492   7.570 -0.3343 -0.7342 -0.2447
  266SURF    Si 1258  12.472   1.557   7.983  0.2415 -0.1720 -0.4728
  266SURF     O 1259  12.348   1.533   7.854 -0.4220  0.0694  0.2070
  266SURF     O 1260  12.541   1.728   7.976  0.3394  0.2081 -0.1423
  266SURF    Si 1261  12.674   1.840   7.979  0.4243  0.4506 -0.2779
  266SURF     O 1262  12.606   2.004   7.971  0.1863 -0.4780 -0.0624
  266SURF     O 1263  13.149   1.586   7.479  0.4287 -0.9640 -0.4860
  266SURF    Si 1264  13.242   1.493   7.926  0.1874 -0.6258  0.1586
  266SURF     O 1265  13.175   1.498   7.763  0.0896 -0.2977 -0.1015
  266SURF     O 1266  13.355   1.620   7.954 -0.5924  0.0578  0.1411
  266SURF     O 1267  13.410   1.914   7.975  0.2831  0.0317 -0.3230
  266SURF    Si 1268  13.048   1.478   8.210  0.4100  0.0732 -0.3875
  266SURF     O 1269  12.954   1.330   8.240 -0.0030  0.3022  0.6135
  266SURF    Si 1270  12.885   1.779   8.243 -0.1605  0.5285  0.0040
  266SURF     O 1271  12.822   1.774   8.406  0.4374 -1.0518  0.1200
  266SURF     O 1272  12.936   1.616   8.221 -0.1426  1.2139 -0.0248
  266SURF     O 1273  12.745   1.799   8.697 -0.2368 -0.1951 -0.4724
  266SURF     O 1274  12.397   1.537   8.153  0.3298 -0.2995  0.9459
  266SURF    Si 1275  12.475   1.509   8.537 -0.4947  0.1860 -0.2526
  266SURF     O 1276  12.348   1.560   8.433 -0.0096  0.1108  0.0454
  266SURF     O 1277  12.609   1.620   8.535  0.2984  0.4242  0.3314
  266SURF    Si 1278  12.688   1.777   8.528 -0.0227  0.2842  0.0148
  266SURF     O 1279  12.572   1.898   8.479 -0.5634 -0.0710  0.1138
  266SURF     O 1280  13.116   1.485   8.052  0.1391  0.0607 -0.0289
  266SURF    Si 1281  13.261   1.515   8.482  0.3711  0.3779 -0.3045
  266SURF     O 1282  13.177   1.478   8.332 -0.5146 -0.4079 -0.5599
  266SURF     O 1283  13.381   1.633   8.455  0.2950 -0.1810  0.5175
  266SURF     O 1284  13.389   1.953   8.529 -0.1233 -0.3613 -0.0006
  266SURF    Si 1285  13.063   1.542   8.761  0.5394  0.1981  0.1111
  266SURF     O 1286  12.935   1.430   8.739 -0.1792  0.1215  0.0106
  266SURF    Si 1287  12.869   1.817   8.821  0.0627 -0.2884  0.1016
  266SURF     O 1288  12.793   1.793   8.979  0.3344  0.6332 -0.7414
  266SURF     O 1289  12.991   1.697   8.799 -0.6293  0.6246 -0.5052
  266SURF     O 1290  12.740   1.808   9.263  0.3785  0.4651 -0.0387
  266SURF     O 1291  12.409   1.505   8.700 -0.0833 -0.5889  0.5008
  266SURF    Si 1292  12.459   1.544   9.103  0.2822 -0.3067 -0.3699
  266SURF     O 1293  12.337   1.537   8.973 -0.1830  0.1249 -0.0302
  266SURF     O 1294  12.537   1.702   9.083 -0.3996 -0.1127  0.2777
  266SURF    Si 1295  12.673   1.817   9.104  0.0007  0.1250 -0.5846
  266SURF     O 1296  12.601   1.980   9.091 -0.1437  0.1957  0.4046
  266SURF     O 1297  13.142   1.559   8.605 -0.3345  0.2856 -0.6001
  266SURF    Si 1298  13.246   1.503   9.047  0.2846  0.1494 -0.0127
  266SURF     O 1299  13.174   1.494   8.884  0.4571  0.0788 -0.0443
  266SURF     O 1300  13.368   1.616   9.043  0.6282 -0.0026 -0.0926
  266SURF     O 1301  13.361   1.936   9.127 -0.3323 -0.2466  0.3329
  266SURF    Si 1302  13.049   1.496   9.324  0.0584 -0.5445 -0.0325
  266SURF     O 1303  12.979   1.337   9.312 -0.5466 -0.5002  0.2228
  266SURF    Si 1304  12.858   1.773   9.387 -0.0296 -0.0100 -0.1125
  266SURF     O 1305  12.784   1.780   9.550  0.1672 -0.0722  0.3703
  266SURF     O 1306  12.923   1.614   9.369 -0.0754  0.0866 -0.5942
  266SURF     O 1307  12.715   1.791   9.826  0.3243  0.1998 -0.1923
  266SURF     O 1308  12.384   1.524   9.265 -0.1506  0.8106  0.2471
  266SURF    Si 1309  12.449   1.541   9.663  0.3585  0.1497  0.0734
  266SURF     O 1310  12.319   1.527   9.545  0.2346 -0.6560  0.3525
  266SURF     O 1311  12.524   1.694   9.646  0.2749 -0.1772 -0.3326
  266SURF    Si 1312  12.658   1.812   9.665  0.0273 -0.0625 -0.4119
  266SURF     O 1313  12.588   1.972   9.645 -0.7356  0.0082  0.0785
  266SURF     O 1314  13.132   1.529   9.172 -0.1720 -0.5220 -0.4033
  266SURF    Si 1315  13.247   1.556   9.599  0.3212  0.3835 -0.0457
  266SURF     O 1316  13.168   1.495   9.456  0.7410  0.0343 -0.3869
  266SURF     O 1317  13.307   1.717   9.588  0.3909  0.4658  0.1503
  266SURF     O 1318  13.363   1.962   9.677 -0.7015 -0.1762  0.2616
  266SURF    Si 1319  13.051   1.504   9.882  0.0776  0.1289  0.4653
  266SURF     O 1320  12.974   1.343   9.878  0.4525  0.4604  0.3547
  266SURF    Si 1321  12.843   1.774   9.944  0.2003 -0.8817  0.3058
  266SURF     O 1322  12.774   1.785  10.106  0.0378  0.6864 -0.4557
  266SURF     O 1323  12.918   1.615   9.919 -0.1100  0.7833  0.2055
  266SURF     O 1324  12.701   1.774  10.386  0.0928 -0.3534 -0.1838
  266SURF     O 1325  12.382   1.504   9.822 -0.3063 -0.3196 -0.4124
  266SURF    Si 1326  12.448   1.546  10.221  0.1474 -0.4959 -0.1899
  266SURF     O 1327  12.323   1.534  10.100 -0.4113  0.0628  0.2862
  266SURF     O 1328  12.523   1.695  10.197  0.1642  0.1507  0.6290
  266SURF    Si 1329  12.649   1.807  10.228  0.2630 -0.1341  0.2512
  266SURF     O 1330  12.579   1.973  10.207 -0.3965 -0.2406 -0.2955
  266SURF     O 1331  13.129   1.556   9.728  0.1988 -0.1416 -0.3170
  266SURF    Si 1332  13.240   1.547  10.170 -0.7609  0.5475 -0.0131
  266SURF     O 1333  13.169   1.512  10.014 -0.1027  0.0751  0.4102
  266SURF     O 1334  13.308   1.703  10.164  0.4762 -0.5960 -0.7666
  266SURF     O 1335  13.357   1.965  10.244 -0.2126 -0.0415  0.0827
  266SURF    Si 1336  13.042   1.501  10.446 -0.6047 -0.0146  0.0954
  266SURF     O 1337  12.969   1.337  10.435 -0.3779 -0.2275  0.9832
  266SURF    Si 1338  12.829   1.764  10.503 -0.2558  0.1576 -0.0534
  266SURF     O 1339  12.760   1.780  10.663 -0.1476  0.3038  0.3223
  266SURF     O 1340  12.910   1.611  10.491  0.1621  0.1347  0.4530
  266SURF     O 1341  12.706   1.834  10.939 -0.5352  0.4990 -0.0771
  266SURF     O 1342  12.379   1.537  10.380  0.1470 -0.2784 -0.4097
  266SURF    Si 1343  12.444   1.559  10.783 -0.1396  0.6258  0.5141
  266SURF     O 1344  12.311   1.569  10.661 -0.1481 -0.0824  0.7082
  266SURF     O 1345  12.516   1.718  10.792  0.0297  0.2535  0.3122
  266SURF    Si 1346  12.644   1.834  10.776  0.2657 -0.1032 -0.1972
  266SURF     O 1347  12.578   1.995  10.737  0.4080  0.2440 -0.1602
  266SURF     O 1348  13.111   1.542  10.288  0.1988 -0.6366 -0.8891
  266SURF    Si 1349  13.226   1.483  10.733 -0.0935  0.4565  0.2050
  266SURF     O 1350  13.176   1.499  10.566 -0.0362  0.1635  0.1485
  266SURF     O 1351  13.376   1.567  10.756  0.0228  0.6447  0.0703
  266SURF     O 1352  13.301   1.870  10.788  0.1984 -0.0893  0.3032
  266SURF    Si 1353  13.028   1.548  11.009  0.3399  0.0158  0.0474
  266SURF     O 1354  12.892   1.432  11.014  0.4483 -0.6385 -0.2487
  266SURF    Si 1355  12.837   1.829  11.063 -0.0927  0.0073  0.1975
  266SURF     O 1356  12.776   1.802  11.219  0.1417  0.3798 -0.1010
  266SURF     O 1357  12.958   1.709  11.030  0.7138  0.7484 -0.2215
  266SURF     O 1358  12.719   1.789  11.499  0.4334 -0.1176  0.7917
  266SURF     O 1359  12.373   1.508  10.937  0.0415 -0.0047  0.0095
  266SURF    Si 1360  12.440   1.498  11.333 -0.1630 -0.1525 -0.0024
  266SURF     O 1361  12.317   1.509  11.212 -0.2665 -0.2887 -0.0498
  266SURF     O 1362  12.571   1.623  11.316  0.3948 -0.0538 -0.1819
  266SURF    Si 1363  12.646   1.781  11.339  0.1978 -0.1177 -0.4710
  266SURF     O 1364  12.520   1.903  11.316  0.1273 -0.1099 -0.3007
  266SURF     O 1365  13.104   1.545  10.846 -0.2855 -0.5561  0.3860
  266SURF    Si 1366  13.235   1.554  11.279  0.5624 -0.1293 -0.4425
  266SURF     O 1367  13.148   1.522  11.136 -0.0339 -0.0712  0.2800
  266SURF     O 1368  13.322   1.705  11.258 -0.0473 -0.2985 -0.3574
  266SURF     O 1369  13.343   1.986  11.331 -0.5814 -0.4909 -0.1022
  266SURF    Si 1370  13.047   1.508  11.558  0.2342  0.0852 -0.1014
  266SURF     O 1371  12.976   1.345  11.536  0.1484 -0.6431  0.0007
  266SURF    Si 1372  12.848   1.779  11.620  0.5626  0.6010  0.5583
  266SURF     O 1373  12.772   1.796  11.781 -0.6297 -0.0943  0.0965
  266SURF     O 1374  12.918   1.619  11.604 -0.0451  0.2207  0.1416
  266SURF     O 1375  12.713   1.854  12.059  0.4843  0.0797  0.0718
  266SURF     O 1376  12.371   1.515  11.495 -0.2065 -0.5092  0.4599
  266SURF    Si 1377  12.447   1.564  11.903 -0.1396  0.2769  0.3458
  266SURF     O 1378  12.319   1.573  11.778  0.2771 -0.3801  0.6712
  266SURF     O 1379  12.513   1.722  11.913  0.1080 -0.0712  0.0002
  266SURF    Si 1380  12.641   1.842  11.897 -0.4109  0.1335 -0.3458
  266SURF     O 1381  12.578   1.994  11.859  0.0647  0.0134  0.1035
  266SURF     O 1382  13.124   1.565  11.414  0.4878  0.2958  0.3767
  266SURF    Si 1383  13.228   1.493  11.846 -0.3899  0.3221 -0.1998
  266SURF     O 1384  13.164   1.490  11.685 -0.2830  0.6886 -0.4595
  266SURF     O 1385  13.375   1.590  11.844  0.0556  1.1510 -0.5564
  266SURF     O 1386  13.263   1.886  11.914 -0.1118 -0.2214 -0.3258
  266SURF    Si 1387  13.038   1.568  12.119  0.1985 -0.2115 -0.1414
  266SURF     O 1388  12.910   1.448  12.135  0.0395  0.3767  0.1270
  266SURF    Si 1389  12.844   1.843  12.180 -0.0656  0.3471  0.0663
  266SURF     O 1390  12.775   1.801  12.335 -0.6528 -0.7265  0.0418
  266SURF     O 1391  12.968   1.725  12.144  0.1383  0.0661  0.3219
  266SURF     O 1392  12.710   1.770  12.618 -0.5809 -0.0346  0.0276
  266SURF     O 1393  12.382   1.513  12.058  0.0497  0.5855  0.0018
  266SURF    Si 1394  12.448   1.504  12.453  0.0361  0.0108  0.1209
  266SURF     O 1395  12.320   1.531  12.335 -0.3041 -0.3519  0.2156
  266SURF     O 1396  12.569   1.625  12.418 -0.1830  0.2450 -0.1780
  266SURF    Si 1397  12.650   1.778  12.450  0.4771 -0.0245  0.1218
  266SURF     O 1398  12.532   1.910  12.448 -0.2461 -0.3521  0.4964
  266SURF     O 1399  13.118   1.558  11.961 -0.3024  0.0866 -0.3348
  266SURF    Si 1400  13.223   1.559  12.411  0.1034  0.2348  0.2805
  266SURF     O 1401  13.153   1.540  12.246  0.2240 -0.1099 -0.3084
  266SURF     O 1402  13.288   1.713  12.421 -1.1783 -1.0334  0.0508
  266SURF     O 1403  13.345   1.998  12.423  0.2308  0.2891 -0.4692
  266SURF    Si 1404  13.048   1.507  12.693 -0.1404 -0.4615  0.0880
  266SURF     O 1405  12.986   1.341  12.685 -0.6875  0.0957  0.7624
  266SURF    Si 1406  12.837   1.773  12.741 -0.3593 -0.2729  0.3469
  266SURF     O 1407  12.772   1.791  12.908  0.2086  0.1529 -0.6682
  266SURF     O 1408  12.927   1.621  12.738  0.0200 -0.3278 -0.1552
  266SURF     O 1409  12.732   1.873  13.180  0.1148 -0.6417  0.4694
  266SURF     O 1410  12.382   1.528  12.612 -0.1094  0.1497 -0.0752
  266SURF    Si 1411  12.457   1.564  13.015 -0.0284 -0.0581  0.1065
  266SURF     O 1412  12.325   1.590  12.896  0.0257  0.4237  0.1375
  266SURF     O 1413  12.535   1.721  13.043  0.2286 -0.3017  0.4541
  266SURF    Si 1414  12.654   1.848  13.021 -0.4884 -0.1549 -0.1284
  266SURF     O 1415  12.584   1.995  12.963 -0.1165  0.4853  0.1514
  266SURF     O 1416  13.107   1.549  12.534 -0.1878  0.4795 -0.1966
  266SURF    Si 1417  13.247   1.521  12.960 -0.3106 -0.4537  0.2443
  266SURF     O 1418  13.181   1.507  12.805  0.9628 -0.2157 -0.4106
  266SURF     O 1419  13.389   1.609  12.962 -0.5749 -0.4321 -0.9423
  266SURF     O 1420  13.343   1.947  13.019 -0.8995  0.2293  0.5506
  266SURF    Si 1421  13.048   1.588  13.231 -0.2120 -0.0409 -0.4254
  266SURF     O 1422  12.918   1.477  13.218 -0.1796  0.8581 -0.7681
  266SURF    Si 1423  12.858   1.860  13.298  0.2186  0.0175  0.0965
  266SURF     O 1424  12.797   1.800  13.451 -0.1915  0.2461 -0.2873
  266SURF     O 1425  12.980   1.750  13.251 -0.2527  0.5928 -0.1832
  266SURF     O 1426  12.735   1.829  13.731  0.2396 -0.5981  0.0290
  266SURF     O 1427  12.390   1.518  13.169 -0.2569  0.0114 -0.8353
  266SURF    Si 1428  12.463   1.518  13.576  0.4919 -0.0726  0.1359
  266SURF     O 1429  12.346   1.540  13.452 -0.1566  0.6024  0.0028
  266SURF     O 1430  12.586   1.636  13.561  0.3640  0.0229  0.1758
  266SURF    Si 1431  12.669   1.791  13.568  0.6791 -0.3412  0.0309
  266SURF     O 1432  12.548   1.917  13.538 -0.3239  0.3857  1.0455
  266SURF     O 1433  13.142   1.586  13.077  0.8875  0.1764 -0.4992
  266SURF    Si 1434  13.237   1.569  13.517  0.1496 -0.4032  0.3138
  266SURF     O 1435  13.168   1.559  13.357 -0.1757  0.0268 -0.0749
  266SURF     O 1436  13.311   1.713  13.541 -0.3827 -0.0647 -0.2903
  266SURF     O 1437  13.396   2.058  13.545  0.1330 -0.2035 -0.2308
  266SURF    Si 1438  13.047   1.512  13.789 -0.0350  0.0990  0.6567
  266SURF     O 1439  12.977   1.353  13.772  0.0487  0.0318  0.1031
  266SURF    Si 1440  12.855   1.788  13.859  0.3532  0.0174  0.1743
  266SURF     O 1441  12.779   1.790   0.035  0.5439 -0.3521 -0.3938
  266SURF     O 1442  12.922   1.628  13.836 -0.2091  0.5644  0.2652
  266SURF     O 1443  12.390   1.521  13.741  0.0842  0.1207  0.5209
  266SURF     O 1444  13.118   1.569  13.639  0.3241  0.5818  0.2771
  266SURF    Si 1445  13.065   2.133   0.427 -0.3227  0.1111  0.2673
  266SURF     O 1446  12.947   2.006   0.457  0.1129  0.3512 -0.5822
  266SURF    Si 1447  12.869   2.403   0.357 -0.2151  0.3446 -0.4529
  266SURF     O 1448  12.747   2.386   0.486  0.2180  0.1124 -0.5476
  266SURF     O 1449  12.987   2.279   0.365  0.1564 -0.2537  0.0410
  266SURF     O 1450  12.820   2.333   0.764 -0.0585  0.1606  0.0623
  266SURF     O 1451  12.343   2.114   0.201  0.5650  0.7681  0.1439
  266SURF    Si 1452  12.484   2.057   0.635 -0.2189 -0.0086 -0.3143
  266SURF     O 1453  12.408   2.037   0.477  0.4188  0.6500 -0.8669
  266SURF     O 1454  12.621   2.179   0.622 -0.5362 -0.3603  0.8384
  266SURF    Si 1455  12.694   2.339   0.645  0.0901 -0.0821  0.3432
  266SURF     O 1456  12.571   2.453   0.702  0.0718  0.7923  0.2110
  266SURF    Si 1457  13.250   2.060   0.149  0.1429  0.2301  0.5199
  266SURF     O 1458  13.129   2.085   0.032 -0.3598  0.1801 -0.0540
  266SURF     O 1459  13.374   2.173   0.126  0.1697  0.3920  0.0007
  266SURF     O 1460  13.333   2.431   0.171  0.1213  0.5827  0.3383
  266SURF     O 1461  13.183   2.079   0.312  0.0101 -0.2070 -0.3233
  266SURF    Si 1462  13.261   2.143   0.698 -0.6016  0.2790 -0.1750
  266SURF     O 1463  13.143   2.172   0.576  0.2175  0.1050  0.4844
  266SURF     O 1464  13.344   2.292   0.732 -0.0899 -0.2490 -1.0877
  266SURF     O 1465  13.375   2.550   0.656  0.1269 -0.2396  0.3111
  266SURF     O 1466  12.735   1.867   0.310 -0.2551  0.5060  0.0810
  266SURF    Si 1467  12.468   1.564   0.145 -0.3932  0.4176 -0.0270
  266SURF     O 1468  12.334   1.573   0.038 -0.0378 -0.0261 -0.8371
  266SURF     O 1469  12.535   1.723   0.164 -0.1200 -0.2613 -0.0246
  266SURF    Si 1470  12.659   1.844   0.155  0.3509 -0.0741 -0.0756
  266SURF     O 1471  12.591   2.000   0.104  0.3941 -0.6741 -0.4385
  266SURF    Si 1472  13.069   2.052   0.973  0.4624  0.3009 -0.2027
  266SURF     O 1473  12.983   1.901   0.952 -0.4373 -1.0620 -0.0955
  266SURF    Si 1474  12.890   2.339   0.918  0.1148 -0.4618 -0.2870
  266SURF     O 1475  12.765   2.390   1.031  0.2368 -0.1675 -0.2761
  266SURF     O 1476  12.954   2.189   0.974  0.1453  0.6053  0.0174
  266SURF     O 1477  12.811   2.373   1.318 -0.4006 -0.3664 -0.1715
  266SURF     O 1478  12.368   2.115   0.751  0.6091  0.3270 -0.0746
  266SURF    Si 1479  12.481   2.115   1.198 -0.2535  0.0331 -0.0644
  266SURF     O 1480  12.405   2.087   1.039  0.9719  0.5541 -0.4139
  266SURF     O 1481  12.557   2.272   1.210 -0.4204  0.4803 -0.4511
  266SURF    Si 1482  12.687   2.393   1.192 -0.3002  0.1599  0.4111
  266SURF     O 1483  12.618   2.556   1.206 -0.0171 -0.7597 -0.5002
  266SURF     O 1484  13.193   2.075   0.849 -0.4463 -0.0275 -0.0932
  266SURF    Si 1485  13.266   2.054   1.252 -0.4661  0.3123  0.4218
  266SURF     O 1486  13.144   2.039   1.133  0.0665 -0.4541 -0.6408
  266SURF     O 1487  13.374   2.185   1.215 -0.1409 -0.1532  0.5491
  266SURF     O 1488  13.419   2.557   1.259 -0.2542 -0.0770 -0.6697
  266SURF    Si 1489  13.086   2.135   1.538  0.1237 -0.1829 -0.1825
  266SURF     O 1490  12.969   2.016   1.565  0.2576  0.4454 -0.3062
  266SURF    Si 1491  12.891   2.409   1.474  0.2130 -0.0744 -0.1726
  266SURF     O 1492  12.777   2.410   1.614  0.3717  0.4043 -0.0699
  266SURF     O 1493  13.017   2.293   1.486  0.7327  0.2098 -0.5201
  266SURF     O 1494  12.833   2.337   1.878 -0.0983  0.2000 -0.4036
  266SURF     O 1495  12.351   2.099   1.325  0.1646 -0.2651  0.2702
  266SURF    Si 1496  12.504   2.073   1.753  0.3070  0.0953  0.5149
  266SURF     O 1497  12.424   2.068   1.596 -0.3956 -0.2444  0.2679
  266SURF     O 1498  12.638   2.189   1.735  0.3760  0.1522  0.3309
  266SURF    Si 1499  12.705   2.349   1.762 -0.4402  0.0764  0.6614
  266SURF     O 1500  12.578   2.460   1.806 -0.1992  0.4432 -0.7702
  266SURF     O 1501  13.204   2.073   1.415  0.2966 -0.6207 -0.6002
  266SURF    Si 1502  13.278   2.121   1.813 -0.0641  0.0342 -0.0296
  266SURF     O 1503  13.161   2.154   1.691  0.0391 -0.9358 -0.1451
  266SURF     O 1504  13.371   2.262   1.847 -0.3343  0.2380 -0.1831
  266SURF     O 1505  13.362   2.524   1.728 -0.0453 -0.0910  0.6083
  266SURF    Si 1506  13.079   2.048   2.085  0.3155 -0.0972  0.2330
  266SURF     O 1507  13.004   1.897   2.065  0.2894 -0.1114  0.0277
  266SURF    Si 1508  12.898   2.334   2.041  0.2832  0.0453 -0.0408
  266SURF     O 1509  12.770   2.372   2.154 -0.4211  1.0685  0.0303
  266SURF     O 1510  12.958   2.172   2.060 -0.3839  0.2814 -0.2031
  266SURF     O 1511  12.817   2.350   2.433  0.2123  0.1011 -0.4929
  266SURF     O 1512  12.392   2.134   1.878  0.1836  0.0318 -0.5881
  266SURF    Si 1513  12.487   2.106   2.308  0.0433 -0.1784  0.2507
  266SURF     O 1514  12.416   2.094   2.149  0.3900  0.3117 -0.5248
  266SURF     O 1515  12.558   2.262   2.326 -0.6765 -0.7648 -0.2360
  266SURF    Si 1516  12.692   2.378   2.309 -0.1330  0.0678 -0.3624
  266SURF     O 1517  12.636   2.544   2.322  0.7844 -0.1552 -0.2223
  266SURF     O 1518  13.205   2.064   1.963  0.0198  0.1568  0.4184
  266SURF    Si 1519  13.263   2.032   2.377 -0.5212 -0.2348  0.1878
  266SURF     O 1520  13.138   2.051   2.256 -0.1727  0.3824 -0.3547
  266SURF     O 1521  13.387   2.147   2.348 -0.0753 -0.0025  0.5012
  266SURF     O 1522  13.348   2.440   2.341  0.0856  0.1766 -0.0706
  266SURF    Si 1523  13.086   2.120   2.654  0.0542 -0.1215  0.1617
  266SURF     O 1524  12.957   2.005   2.672  0.2991  0.2359  0.2139
  266SURF    Si 1525  12.902   2.389   2.582 -0.1373  0.0764  0.5795
  266SURF     O 1526  12.790   2.393   2.720 -0.2925  0.4549  0.2718
  266SURF     O 1527  13.027   2.275   2.606 -0.0850  1.1167  0.2344
  266SURF     O 1528  12.849   2.341   3.001 -0.0343 -0.3709  0.1111
  266SURF     O 1529  12.367   2.073   2.431 -0.1228 -0.3651  0.6594
  266SURF    Si 1530  12.512   2.074   2.856  0.0548 -0.1113 -0.1891
  266SURF     O 1531  12.440   2.066   2.699 -0.0388 -0.3189  0.1365
  266SURF     O 1532  12.647   2.186   2.867  0.1951  0.1054  0.3107
  266SURF    Si 1533  12.721   2.346   2.878 -0.1406  0.2666  0.1531
  266SURF     O 1534  12.603   2.469   2.926 -0.2265 -0.1312 -0.4592
  266SURF     O 1535  13.196   2.051   2.534 -0.3130  0.3886  0.7490
  266SURF    Si 1536  13.283   2.072   2.927 -0.1536  0.0279  0.2260
  266SURF     O 1537  13.179   2.134   2.798  0.4428  0.2140 -0.7765
  266SURF     O 1538  13.420   2.167   2.926  0.2132  0.4149  0.3578
  266SURF     O 1539  13.336   2.465   2.873  0.1418  0.2665 -0.2151
  266SURF    Si 1540  13.095   2.103   3.201  0.2276 -0.1274  0.0606
  266SURF     O 1541  12.960   1.989   3.170  0.0063  0.2828  0.2763
  266SURF    Si 1542  12.914   2.385   3.156  0.1077  0.2109  0.0069
  266SURF     O 1543  12.788   2.394   3.272  0.1098 -0.0482 -0.5611
  266SURF     O 1544  13.027   2.266   3.201  0.4720  0.5061  0.1204
  266SURF     O 1545  12.844   2.347   3.551  0.3560 -0.0766  0.1935
  266SURF     O 1546  12.391   2.113   2.975  0.2416  0.3336  0.4070
  266SURF    Si 1547  12.498   2.084   3.422 -0.0955 -0.2136 -0.2719
  266SURF     O 1548  12.425   2.075   3.259 -0.7083 -0.0172 -0.5060
  266SURF     O 1549  12.638   2.202   3.424  0.2277  0.5137  0.4723
  266SURF    Si 1550  12.717   2.366   3.430 -0.0054  0.6819 -0.0296
  266SURF     O 1551  12.590   2.482   3.475 -0.1871  0.4535 -0.5324
  266SURF     O 1552  13.217   2.083   3.090 -0.0889 -0.2666  0.0009
  266SURF    Si 1553  13.294   2.055   3.481  0.3187  0.0004 -0.0461
  266SURF     O 1554  13.162   2.080   3.361  0.0570  0.3530  0.4117
  266SURF     O 1555  13.416   2.167   3.446  0.0226 -0.0113 -0.2556
  266SURF     O 1556  13.395   2.483   3.406  0.0139 -1.1686  0.2812
  266SURF    Si 1557  13.112   2.102   3.764 -0.2614  0.0170  0.1819
  266SURF     O 1558  12.982   1.986   3.748 -0.0897 -0.1521  0.2039
  266SURF    Si 1559  12.915   2.377   3.707  0.1346  0.2226 -0.4403
  266SURF     O 1560  12.782   2.347   3.826  0.0082 -0.7804 -0.5759
  266SURF     O 1561  13.045   2.261   3.729 -0.0080 -0.5226  0.0151
  266SURF     O 1562  12.841   2.364   4.115 -0.0097  0.2925 -0.7046
  266SURF     O 1563  12.373   2.106   3.542 -0.1095  0.1438  0.1892
  266SURF    Si 1564  12.514   2.068   3.996 -0.2736 -0.4972 -0.3724
  266SURF     O 1565  12.443   2.090   3.832  0.1364  0.6021  0.0733
  266SURF     O 1566  12.648   2.184   4.003  0.8782  0.8243  1.0880
  266SURF    Si 1567  12.720   2.337   3.996 -0.3208  0.2757  0.0819
  266SURF     O 1568  12.598   2.457   4.016  0.1100  0.0353 -1.0040
  266SURF     O 1569  13.237   2.068   3.641  0.7249 -0.1256  0.0438
  266SURF    Si 1570  13.275   2.040   4.056  0.4434 -0.2205 -0.3238
  266SURF     O 1571  13.167   2.092   3.925 -0.2840  0.6640 -0.4331
  266SURF     O 1572  13.434   2.096   4.038  0.4969 -0.7687  0.1249
  266SURF     O 1573  13.435   2.606   4.020 -0.2283  0.2675  0.4877
  266SURF    Si 1574  13.096   2.108   4.336  0.0618  0.2748  0.3253
  266SURF     O 1575  12.962   1.990   4.314 -0.5661 -0.3997 -0.3061
  266SURF    Si 1576  12.906   2.392   4.280 -0.0731  0.0210 -0.0834
  266SURF     O 1577  12.786   2.360   4.407  0.3504 -0.0692 -0.1405
  266SURF     O 1578  13.037   2.274   4.308  0.9618 -0.2145 -0.5624
  266SURF     O 1579  12.831   2.357   4.696 -0.7872  0.0799 -0.0546
  266SURF     O 1580  12.394   2.094   4.123 -0.2349 -0.1238 -0.6023
  266SURF    Si 1581  12.513   2.109   4.563 -0.3738  0.2039 -0.3049
  266SURF     O 1582  12.440   2.077   4.399 -0.2442  0.1402 -0.3189
  266SURF     O 1583  12.581   2.265   4.581  0.0318  0.0915 -0.2740
  266SURF    Si 1584  12.712   2.379   4.564 -0.7971  0.4122 -0.6941
  266SURF     O 1585  12.648   2.541   4.588  0.2305  0.7083 -0.2859
  266SURF     O 1586  13.220   2.084   4.213  0.1405 -0.0644 -0.2708
  266SURF    Si 1587  13.306   2.097   4.597 -0.5057 -0.4691  0.0249
  266SURF     O 1588  13.171   2.107   4.494 -0.2257  0.0006  0.2159
  266SURF     O 1589  13.409   2.240   4.601  0.0228  0.0473 -0.2583
  266SURF     O 1590  13.391   2.753   4.625 -0.5256  0.4850 -0.6267
  266SURF    Si 1591  13.113   2.057   4.886 -0.2447  0.2684 -0.3829
  266SURF     O 1592  13.045   1.894   4.882 -0.3537 -0.4420 -0.7862
  266SURF    Si 1593  12.899   2.322   4.859  0.0292 -0.1348  0.0379
  266SURF     O 1594  12.782   2.321   4.984  0.0882  0.0975 -0.2654
  266SURF     O 1595  12.981   2.163   4.851  0.1005 -0.0037  0.0633
  266SURF     O 1596  12.863   2.323   5.265 -0.0294  0.2821  0.1839
  266SURF     O 1597  12.390   2.088   4.686 -1.1833  0.1167  0.6763
  266SURF    Si 1598  12.514   2.056   5.131  0.5729  0.1060  0.0273
  266SURF     O 1599  12.444   2.099   4.972  0.2293 -0.1531  0.1732
  266SURF     O 1600  12.631   2.174   5.184  0.0865 -0.4037  0.2218
  266SURF    Si 1601  12.728   2.320   5.156  0.1580  0.2839 -0.2038
  266SURF     O 1602  12.628   2.456   5.202  0.3680 -0.2701 -0.0395
  266SURF     O 1603  13.243   2.068   4.756 -0.2649  0.0202 -0.1023
  266SURF    Si 1604  13.285   2.063   5.187 -0.1378  0.2011 -0.0628
  266SURF     O 1605  13.183   2.098   5.045  0.1659 -0.6511  0.1397
  266SURF     O 1606  13.384   2.196   5.220 -0.8501 -0.6875  0.3410
  266SURF    Si 1607  13.088   2.064   5.471  0.3764  0.0163 -0.0592
  266SURF     O 1608  12.951   1.962   5.465 -0.4181 -0.8240 -0.0413
  266SURF    Si 1609  12.939   2.352   5.418  0.4056 -0.1854 -0.0834
  266SURF     O 1610  12.814   2.393   5.533 -0.3241  0.0456 -0.4200
  266SURF     O 1611  13.043   2.228   5.458  0.2511  0.6300 -0.3850
  266SURF     O 1612  12.829   2.333   5.821  0.1148 -0.2890 -0.1726
  266SURF     O 1613  12.383   2.045   5.248  0.3144 -0.1539  0.2611
  266SURF    Si 1614  12.514   2.097   5.682 -0.0694 -0.2588 -0.0128
  266SURF     O 1615  12.445   2.062   5.527 -0.3331  0.2818  0.2887
  266SURF     O 1616  12.592   2.257   5.667 -0.7722  0.1109  0.2595
  266SURF    Si 1617  12.724   2.374   5.684 -0.3124  0.3427  0.1427
  266SURF     O 1618  12.639   2.522   5.711  0.0645  0.8799 -0.2151
  266SURF     O 1619  13.182   2.025   5.325 -0.5001 -0.1366 -0.1796
  266SURF    Si 1620  13.305   2.049   5.735 -0.3500  0.0915  0.1776
  266SURF     O 1621  13.185   2.019   5.614  0.5371 -0.1315 -0.3289
  266SURF     O 1622  13.390   2.195   5.717  0.2209 -0.1432 -0.1237
  266SURF    Si 1623  13.114   2.088   6.006 -0.1347  0.4451  0.1591
  266SURF     O 1624  12.975   1.977   5.996  0.1915  0.4108  0.4671
  266SURF    Si 1625  12.922   2.362   5.965  0.1008  0.0275 -0.0005
  266SURF     O 1626  12.834   2.367   6.114  0.2957 -0.0957  0.4574
  266SURF     O 1627  13.054   2.244   5.970  1.0226 -0.7466  0.0817
  266SURF     O 1628  12.736   2.428   6.356 -0.4205 -0.6421 -0.6016
  266SURF     O 1629  12.382   2.106   5.798 -0.4267  0.4764  1.1705
  266SURF    Si 1630  12.511   2.070   6.225 -0.7206 -0.1989 -0.3549
  266SURF     O 1631  12.432   2.070   6.069  0.4213 -0.0131 -0.4039
  266SURF     O 1632  12.641   2.194   6.237 -0.1182 -0.1620 -0.3268
  266SURF    Si 1633  12.697   2.359   6.215 -0.1053 -0.0809 -0.4143
  266SURF     O 1634  12.578   2.460   6.157  0.2052 -0.3912 -0.2009
  266SURF     O 1635  13.234   2.037   5.892 -0.2977 -0.3293  0.2681
  266SURF    Si 1636  13.309   2.031   6.282 -0.2059 -0.3114  0.1507
  266SURF     O 1637  13.194   2.083   6.162 -0.0422 -0.2230 -0.5746
  266SURF     O 1638  13.443   2.136   6.282  0.1404 -0.1173 -0.2997
  266SURF    Si 1639  13.123   2.069   6.568 -0.0778  0.0748  0.2431
  266SURF     O 1640  12.973   1.976   6.563  0.3354 -0.1698  0.2502
  266SURF     O 1641  13.079   2.229   6.546  0.5363  0.3301  0.4326
  266SURF     O 1642  13.013   2.444   7.085  0.0892 -0.0722 -0.6489
  266SURF     O 1643  12.395   2.103   6.363 -0.0445  0.5708  0.1121
  266SURF    Si 1644  12.510   2.106   6.800 -0.1884 -0.3390 -0.6390
  266SURF     O 1645  12.443   2.074   6.645 -0.2222 -0.1696 -0.2147
  266SURF     O 1646  12.609   2.248   6.781  0.2787 -0.0498  0.0507
  266SURF     O 1647  13.240   2.017   6.441  0.3104 -0.8418 -0.8294
  266SURF    Si 1648  13.339   2.061   6.841 -0.0397  0.0932  0.2883
  266SURF     O 1649  13.201   2.056   6.721 -0.4902  0.4300 -0.5823
  266SURF     O 1650  13.420   2.205   6.849  0.1828 -0.1842  0.5545
  266SURF    Si 1651  13.156   2.022   7.137  0.1847  0.4150  0.3617
  266SURF     O 1652  13.032   1.896   7.100  0.2167 -0.2665 -0.0086
  266SURF    Si 1653  13.038   2.324   7.205  0.2204 -0.0516 -0.0028
  266SURF     O 1654  12.891   2.297   7.302 -0.2071  0.2980  0.2940
  266SURF     O 1655  13.099   2.183   7.135  0.4021 -0.1393 -0.2848
  266SURF     O 1656  12.707   2.454   7.459 -0.1187  0.0297  0.3922
  266SURF     O 1657  12.390   2.139   6.927  0.0422 -0.6665 -0.0726
  266SURF    Si 1658  12.506   2.066   7.368  0.3961 -0.0971  0.0391
  266SURF     O 1659  12.443   2.080   7.204  0.4779 -0.6942  0.1438
  266SURF     O 1660  12.632   2.187   7.387 -0.2551 -0.5158 -0.1765
  266SURF    Si 1661  12.722   2.328   7.340 -0.3511 -0.4409  0.1835
  266SURF     O 1662  12.659   2.393   7.196  0.6092  0.6848 -0.1995
  266SURF     O 1663  13.281   2.017   7.004  0.7067  0.8017  0.4102
  266SURF    Si 1664  13.319   2.017   7.442 -0.1433 -0.5451  0.0903
  266SURF     O 1665  13.249   1.988   7.283  0.5932 -0.5637  0.1687
  266SURF     O 1666  13.457   2.121   7.438  0.0377 -0.2434  0.2492
  266SURF    Si 1667  13.107   2.093   7.710  0.0877 -0.4874 -0.0554
  266SURF     O 1668  12.965   1.988   7.696  0.0812  0.4933  0.6046
  266SURF     O 1669  12.739   2.496   7.858 -0.5831  0.4654  0.4176
  266SURF     O 1670  13.061   2.253   7.736 -0.4798 -0.6803  0.1916
  266SURF     O 1671  12.811   2.359   8.083  0.1448 -0.9851 -0.4494
  266SURF     O 1672  12.379   2.072   7.483  0.6639  0.0546  0.0954
  266SURF    Si 1673  12.492   2.117   7.926 -0.3965  0.0859 -0.4362
  266SURF     O 1674  12.430   2.077   7.763  0.1653  0.5261 -0.3304
  266SURF     O 1675  12.574   2.274   7.914  0.1171  0.5750 -0.7168
  266SURF    Si 1676  12.671   2.409   7.988 -0.3950  0.2399 -0.1514
  266SURF     O 1677  12.575   2.513   8.074 -0.0530  0.2389 -0.0004
  266SURF     O 1678  13.198   2.085   7.559  0.2413 -0.0913 -0.1753
  266SURF    Si 1679  13.313   2.057   7.982  0.0711 -0.2676 -0.1720
  266SURF     O 1680  13.196   2.048   7.851  0.2823  0.0852 -0.4021
  266SURF     O 1681  13.418   2.201   7.975 -0.0032  0.1652 -0.1282
  266SURF    Si 1682  13.099   2.048   8.249  0.1275 -0.1674 -0.2073
  266SURF     O 1683  13.021   1.885   8.233 -0.0030  0.0801 -0.8735
  266SURF    Si 1684  12.892   2.318   8.232  0.0780  0.4052  0.1019
  266SURF     O 1685  12.767   2.305   8.350  0.1590 -0.6253  0.1004
  266SURF     O 1686  12.983   2.172   8.209 -0.6886  0.1858 -0.4657
  266SURF     O 1687  12.819   2.341   8.625 -0.3790 -0.0769 -0.4374
  266SURF     O 1688  12.361   2.124   8.054 -0.3392 -0.1639 -0.1343
  266SURF    Si 1689  12.485   2.050   8.493  0.5607 -0.3220 -0.0521
  266SURF     O 1690  12.416   2.090   8.334 -0.7143  0.2309  0.0805
  266SURF     O 1691  12.593   2.181   8.538  0.3337 -0.2198  0.0869
  266SURF    Si 1692  12.690   2.327   8.512 -0.2989 -0.0632  0.1394
  266SURF     O 1693  12.598   2.478   8.508 -0.2194 -0.1793  0.7117
  266SURF     O 1694  13.235   2.052   8.143 -0.1307  0.5775  0.5719
  266SURF    Si 1695  13.275   2.075   8.542 -0.1975  0.0139  0.1065
  266SURF     O 1696  13.149   2.063   8.415  0.6167 -0.1520  0.1247
  266SURF     O 1697  13.366   2.217   8.532  0.2092 -0.1749  0.4617
  266SURF    Si 1698  13.079   2.088   8.831  0.4778  0.1925 -0.3787
  266SURF     O 1699  12.946   1.977   8.813 -0.2751 -0.1206  0.3712
  266SURF    Si 1700  12.891   2.369   8.790  0.2565  0.4821 -0.5276
  266SURF     O 1701  12.763   2.353   8.908 -0.4779  0.3338  0.1253
  266SURF     O 1702  13.011   2.248   8.825 -0.4391  0.1024 -0.6688
  266SURF     O 1703  12.801   2.329   9.186 -0.3016 -0.3870 -0.1255
  266SURF     O 1704  12.353   2.029   8.608  0.2004  0.3834  0.1236
  266SURF    Si 1705  12.474   2.097   9.051 -0.2748 -0.4826 -0.3907
  266SURF     O 1706  12.406   2.063   8.889 -0.3398  0.5895 -0.3737
  266SURF     O 1707  12.548   2.254   9.058  0.4179 -0.1119  0.1831
  266SURF    Si 1708  12.684   2.367   9.061 -0.2192 -0.2583 -0.2722
  266SURF     O 1709  12.616   2.525   9.083 -0.4115 -0.3258  0.1624
  266SURF     O 1710  13.202   2.070   8.708 -0.3351 -0.0571  0.9527
  266SURF    Si 1711  13.262   2.070   9.125 -0.0855  0.7825  0.1473
  266SURF     O 1712  13.144   2.058   8.995 -0.4055  0.0766 -0.0285
  266SURF     O 1713  13.346   2.218   9.104 -0.0212  0.3338  0.0804
  266SURF     O 1714  13.428   2.504   9.082  0.3955  0.5132 -0.3831
  266SURF    Si 1715  13.059   2.050   9.398 -0.0290  0.1388 -0.1228
  266SURF     O 1716  12.989   1.880   9.382 -0.0755  0.0861 -0.2751
  266SURF    Si 1717  12.878   2.326   9.343  0.1500 -0.1427  0.1143
  266SURF     O 1718  12.761   2.372   9.467  0.1765 -0.0481 -1.0878
  266SURF     O 1719  12.937   2.168   9.364  0.2723 -0.1360  0.4446
  266SURF     O 1720  12.776   2.316   9.744  0.6368  0.1908 -0.2448
  266SURF     O 1721  12.340   2.088   9.171 -0.0172 -0.0142 -0.6026
  266SURF    Si 1722  12.458   2.096   9.616  0.2068  0.3940  0.6218
  266SURF     O 1723  12.395   2.074   9.450 -0.0644 -0.8070  0.2723
  266SURF     O 1724  12.538   2.259   9.613 -0.1053 -0.3907 -0.2937
  266SURF    Si 1725  12.674   2.370   9.620  0.0922 -0.0339  0.2354
  266SURF     O 1726  12.615   2.532   9.649  0.2616 -0.3279  0.3067
  266SURF     O 1727  13.185   2.073   9.282 -0.0109  0.6074  0.0919
  266SURF    Si 1728  13.252   2.090   9.677  0.3362 -0.4260  0.5099
  266SURF     O 1729  13.129   2.062   9.557 -0.6665 -0.5870 -0.1754
  266SURF     O 1730  13.335   2.233   9.652  0.1337  0.1868  0.7493
  266SURF     O 1731  13.415   2.555   9.692 -0.6180  0.0145  0.0108
  266SURF    Si 1732  13.043   2.059   9.950 -0.3022  0.7464  0.4135
  266SURF     O 1733  12.964   1.901   9.917 -0.3617  0.1633  0.4964
  266SURF    Si 1734  12.853   2.336   9.902 -0.5692  0.2212  0.2397
  266SURF     O 1735  12.735   2.381  10.024 -0.6734  0.2877 -0.0893
  266SURF     O 1736  12.917   2.179   9.943 -0.0511 -0.5647  0.0509
  266SURF     O 1737  12.772   2.308  10.299 -0.1378  0.7195 -0.1946
  266SURF     O 1738  12.332   2.098   9.738  0.7474  0.0029  0.4746
  266SURF    Si 1739  12.457   2.085  10.163  0.7780  0.0788  0.0107
  266SURF     O 1740  12.392   2.042  10.004  0.5662 -0.5438 -0.7687
  266SURF     O 1741  12.525   2.246  10.156 -0.3636 -0.9618 -0.7576
  266SURF    Si 1742  12.654   2.360  10.178  0.1451  0.2572 -0.1005
  266SURF     O 1743  12.592   2.510  10.233  0.1113 -0.5676 -0.0289
  266SURF     O 1744  13.172   2.102   9.835 -0.4155  0.1277  0.4636
  266SURF    Si 1745  13.224   2.076  10.240  0.0564 -0.0491 -0.1471
  266SURF     O 1746  13.104   2.061  10.112  0.0568  0.9357 -0.7111
  266SURF     O 1747  13.302   2.224  10.238  0.5781  0.0292  0.0937
  266SURF     O 1748  13.374   2.482  10.273  0.0997 -0.7178  0.0606
  266SURF    Si 1749  13.019   2.044  10.509 -0.1786 -0.1248  0.2368
  266SURF     O 1750  12.937   1.893  10.470  0.4312 -0.0009 -0.0281
  266SURF    Si 1751  12.846   2.332  10.458 -0.0183 -0.0863  0.2077
  266SURF     O 1752  12.728   2.398  10.570  0.6323  0.5297  0.5500
  266SURF     O 1753  12.917   2.188  10.521  0.3629  0.9284 -0.3520
  266SURF     O 1754  12.758   2.353  10.851  0.1023  0.6501 -0.1559
  266SURF     O 1755  12.329   2.102  10.283 -0.3331  0.0544 -0.2437
  266SURF    Si 1756  12.452   2.118  10.731 -0.3524 -0.0419 -0.1404
  266SURF     O 1757  12.375   2.085  10.571 -0.2519 -0.8302  0.1875
  266SURF     O 1758  12.514   2.280  10.727 -0.6915 -1.0470  0.0606
  266SURF    Si 1759  12.650   2.399  10.728  0.2783  0.0315  0.3265
  266SURF     O 1760  12.581   2.555  10.771 -0.7807  0.5821  0.0482
  266SURF     O 1761  13.154   2.068  10.397 -0.4937  0.3425 -0.2117
  266SURF    Si 1762  13.220   2.025  10.783  0.3643  0.0806 -0.0956
  266SURF     O 1763  13.087   2.023  10.671 -0.1566  0.2029  0.3695
  266SURF     O 1764  13.334   2.147  10.749  0.2779 -0.5905 -0.2026
  266SURF     O 1765  13.345   2.432  10.833  0.5535 -0.3197  0.7263
  266SURF    Si 1766  13.043   2.104  11.064  0.4724 -0.0604 -0.5687
  266SURF     O 1767  12.910   1.993  11.075 -0.4071 -1.4438 -0.3861
  266SURF    Si 1768  12.839   2.381  11.006  0.3389  0.5463 -0.0521
  266SURF     O 1769  12.714   2.364  11.123  0.5806  0.2231 -0.2953
  266SURF     O 1770  12.969   2.262  11.022 -0.4815 -0.0356 -0.5468
  266SURF     O 1771  12.786   2.359  11.398  0.0758 -0.3673 -0.0042
  266SURF     O 1772  12.335   2.106  10.853 -0.3093 -0.1535  0.1896
  266SURF    Si 1773  12.456   2.063  11.285 -0.2261 -0.1332  0.6116
  266SURF     O 1774  12.392   2.072  11.121  0.7051  0.5644  0.1846
  266SURF     O 1775  12.586   2.176  11.307 -0.0651 -0.5335 -0.3116
  266SURF    Si 1776  12.649   2.342  11.287 -0.1088  0.0227  0.3597
  266SURF     O 1777  12.520   2.459  11.323  0.2174 -0.0164 -0.5858
  266SURF     O 1778  13.155   2.046  10.945  0.5086 -0.2802 -0.2806
  266SURF    Si 1779  13.234   2.117  11.344 -0.0523  0.2795 -0.4317
  266SURF     O 1780  13.115   2.124  11.225 -0.2291  0.1353 -0.1897
  266SURF     O 1781  13.326   2.256  11.340 -0.1582 -0.1165  0.6002
  266SURF     O 1782  13.377   2.560  11.359  0.2356 -0.2254 -0.4514
  266SURF    Si 1783  13.040   2.064  11.621  0.1016 -0.0247 -0.0691
  266SURF     O 1784  12.961   1.910  11.582  0.2300 -0.1782 -0.5846
  266SURF    Si 1785  12.862   2.358  11.558  0.2669  0.0660 -0.1950
  266SURF     O 1786  12.737   2.405  11.674  0.8227 -0.2348  0.2045
  266SURF     O 1787  12.918   2.195  11.598  0.0406  0.3580 -0.0640
  266SURF     O 1788  12.775   2.366  11.963 -0.1358  0.5033  0.2956
  266SURF     O 1789  12.324   2.102  11.401 -0.2253 -0.2216 -0.1122
  266SURF    Si 1790  12.454   2.115  11.834 -0.0539  0.1645  0.1616
  266SURF     O 1791  12.386   2.090  11.673  0.5920 -0.1291  0.0475
  266SURF     O 1792  12.523   2.282  11.823  0.3619  0.0581  0.0772
  266SURF    Si 1793  12.656   2.399  11.829 -0.3734  0.4583  0.5155
  266SURF     O 1794  12.586   2.560  11.855 -0.0057 -0.2192  0.5919
  266SURF     O 1795  13.162   2.106  11.500  0.3096  0.3141  0.7214
  266SURF    Si 1796  13.212   2.050  11.915 -0.1156 -0.6717  0.0235
  266SURF     O 1797  13.090   2.068  11.793 -0.4584  0.3664  0.7716
  266SURF     O 1798  13.359   2.132  11.896 -0.3959  0.0809  0.3711
  266SURF     O 1799  13.292   2.434  11.916 -0.6268 -0.1819 -0.4729
  266SURF    Si 1800  13.034   2.127  12.190 -0.3471  0.0049  0.3106
  266SURF     O 1801  12.908   2.001  12.195  0.3626 -0.5471 -0.0125
  266SURF    Si 1802  12.849   2.396  12.115 -0.2939  0.0222 -0.0366
  266SURF     O 1803  12.726   2.384  12.237 -0.0117  0.3983  0.0609
  266SURF     O 1804  12.973   2.285  12.149 -0.2816 -0.3146  0.3208
  266SURF     O 1805  12.786   2.327  12.516 -0.0905 -0.1320 -0.4052
  266SURF     O 1806  12.327   2.112  11.959 -0.7179  0.6335 -0.5502
  266SURF    Si 1807  12.462   2.066  12.393 -0.2159  0.0236 -0.3152
  266SURF     O 1808  12.383   2.048  12.234 -0.4778  0.4018 -0.4873
  266SURF     O 1809  12.589   2.183  12.375  0.4100 -0.1204 -0.3766
  266SURF    Si 1810  12.658   2.341  12.395  0.6248  0.5536  0.0870
  266SURF     O 1811  12.533   2.459  12.435  0.1198  0.5961 -0.0659
  266SURF     O 1812  13.154   2.080  12.080  0.2078  1.3164  0.0819
  266SURF    Si 1813  13.231   2.112  12.465 -0.0683 -0.0802  0.1666
  266SURF     O 1814  13.110   2.147  12.347 -0.3572  0.4984  0.3398
  266SURF     O 1815  13.323   2.258  12.485  0.0586 -0.5293  0.5512
  266SURF     O 1816  13.365   2.529  12.435  0.7402 -0.0020 -0.0374
  266SURF    Si 1817  13.028   2.055  12.734  0.3356  0.1411  0.6617
  266SURF     O 1818  12.935   1.916  12.697  0.5797  0.6038 -0.8987
  266SURF    Si 1819  12.851   2.340  12.684 -0.0555  0.0279 -0.0650
  266SURF     O 1820  12.726   2.389  12.798  0.4083  0.6272  0.3239
  266SURF     O 1821  12.921   2.188  12.736 -0.4893 -0.5901  0.6503
  266SURF     O 1822  12.796   2.388  13.076  0.0080  0.2725 -0.2637
  266SURF     O 1823  12.338   2.120  12.514  0.1985  0.5424  0.2119
  266SURF    Si 1824  12.458   2.116  12.956  0.2224  0.0880  0.2670
  266SURF     O 1825  12.389   2.106  12.795 -0.2774  0.3998 -0.1923
  266SURF     O 1826  12.530   2.277  12.976 -0.0065 -0.2577 -0.5959
  266SURF    Si 1827  12.658   2.404  12.959 -0.4405  0.1523  0.0319
  266SURF     O 1828  12.587   2.564  12.968 -0.4345  0.1324 -0.0178
  266SURF     O 1829  13.150   2.058  12.610  0.2962  0.2108 -0.6569
  266SURF    Si 1830  13.234   2.072  13.015  0.2794  0.0756  0.2681
  266SURF     O 1831  13.104   2.038  12.893 -0.0327  0.0386 -0.2595
  266SURF     O 1832  13.329   2.215  12.987  0.3082  0.1496  0.0934
  266SURF     O 1833  13.382   2.527  13.008  0.7518 -0.0047  0.1684
  266SURF    Si 1834  13.055   2.134  13.296  0.1437 -0.8455  0.0455
  266SURF     O 1835  12.934   2.018  13.316 -0.1670 -0.2391  0.2396
  266SURF    Si 1836  12.871   2.415  13.234 -0.1378 -0.5939 -0.0649
  266SURF     O 1837  12.755   2.417  13.364 -0.2899  0.1823 -0.3224
  266SURF     O 1838  12.994   2.289  13.252  0.6865  0.6914 -0.3387
  266SURF     O 1839  12.806   2.337  13.634 -0.0992 -0.1185  0.6341
  266SURF     O 1840  12.335   2.089  13.071  0.5924  0.0682 -0.3755
  266SURF    Si 1841  12.483   2.075  13.496  0.1250 -0.1631 -0.1013
  266SURF     O 1842  12.404   2.062  13.337 -0.6149 -0.1243  0.1487
  266SURF     O 1843  12.603   2.198  13.479 -0.3080 -0.3924  0.6281
  266SURF    Si 1844  12.679   2.357  13.513 -0.0645 -0.2766 -0.1885
  266SURF     O 1845  12.557   2.476  13.570 -0.5397  0.4583 -0.2606
  266SURF     O 1846  13.172   2.088  13.174 -0.3328  0.2278 -0.3928
  266SURF    Si 1847  13.260   2.152  13.589  0.3200  0.4270  0.0415
  266SURF     O 1848  13.134   2.154  13.461 -1.0843 -0.1897  0.2751
  266SURF     O 1849  13.323   2.308  13.623 -0.5734 -0.7045  0.2819
  266SURF     O 1850  13.387   2.570  13.542 -0.0935  0.7169 -0.0865
  266SURF    Si 1851  13.057   2.068  13.856  0.0813  0.3569 -0.1347
  266SURF     O 1852  12.992   1.903  13.853  0.5284 -0.3068  0.3924
  266SURF    Si 1853  12.879   2.352  13.794  0.0651 -0.1293  0.8132
  266SURF     O 1854  12.755   2.405  13.908  0.2668  0.1650 -0.8189
  266SURF     O 1855  12.930   2.187  13.827  0.0415 -0.2211 -0.4588
  266SURF     O 1856  12.380   2.130  13.626 -0.2106 -0.1588  0.1936
  266SURF     O 1857  13.187   2.084  13.732  0.2080 -0.0448 -0.3792
  266SURF    Si 1858  13.068   2.687   0.382 -0.1304  0.2567 -0.4415
  266SURF     O 1859  12.940   2.568   0.358  0.0842  0.3869 -0.4477
  266SURF    Si 1860  12.877   2.964   0.441 -0.3728  0.1202 -0.0662
  266SURF     O 1861  12.809   2.913   0.593 -0.2864 -0.7399  0.4258
  266SURF     O 1862  12.999   2.849   0.386  0.2218 -0.0680 -0.4467
  266SURF     O 1863  12.746   2.893   0.867 -0.3486 -0.3552  0.0859
  266SURF     O 1864  12.415   2.619   0.294  0.2503  0.0316 -0.2700
  266SURF    Si 1865  12.494   2.605   0.702  0.2685 -0.2816  0.2003
  266SURF     O 1866  12.361   2.599   0.581 -0.5167  0.0108 -0.0878
  266SURF     O 1867  12.613   2.735   0.676  0.1407  0.4892  0.1985
  266SURF    Si 1868  12.681   2.894   0.704 -0.2764 -0.1110  0.4499
  266SURF     O 1869  12.563   3.023   0.689  0.3507  0.0201 -0.2262
  266SURF    Si 1870  13.294   2.595   0.126 -0.3808 -0.0642  0.3363
  266SURF     O 1871  13.213   2.587  13.952  0.7453  0.4240 -0.1780
  266SURF     O 1872  13.444   2.680   0.103 -0.0622 -0.3747  0.0695
  266SURF     O 1873  13.352   3.029   0.165  0.2963  0.4914 -0.3160
  266SURF     O 1874  13.200   2.672   0.260  0.0763 -0.6460 -0.5753
  266SURF    Si 1875  13.253   2.668   0.668 -0.1829  0.3487 -0.1854
  266SURF     O 1876  13.135   2.650   0.540  0.2492 -0.4266  0.3691
  266SURF     O 1877  13.337   2.810   0.655 -0.5470 -0.5502 -0.0430
  266SURF     O 1878  13.388   3.114   0.652 -0.1493 -0.8448  0.1138
  266SURF     O 1879  12.792   2.384   0.200  0.1062 -0.2982  0.5756
  266SURF    Si 1880  12.465   2.119   0.073  0.4896 -0.2071 -0.2245
  266SURF     O 1881  12.384   2.087  13.901  0.5586 -0.5564  0.1664
  266SURF     O 1882  12.538   2.280   0.078 -0.3390 -0.2801  0.3442
  266SURF    Si 1883  12.670   2.404   0.074  0.1073 -0.1726 -0.3547
  266SURF     O 1884  12.605   2.566   0.093 -0.7174  0.2087 -0.6088
  266SURF    Si 1885  13.084   2.619   0.958  0.1327 -0.3225  0.5573
  266SURF     O 1886  13.016   2.463   0.921 -0.0638 -0.2118 -0.9595
  266SURF    Si 1887  12.875   2.887   0.985  0.1773  0.0663 -0.3058
  266SURF     O 1888  12.806   2.914   1.145  0.4942  0.1724 -0.0515
  266SURF     O 1889  12.953   2.732   0.980  0.2548  0.0986  0.1779
  266SURF     O 1890  12.758   2.982   1.422 -0.6390 -0.1500 -0.1430
  266SURF     O 1891  12.423   2.624   0.866 -0.0884 -0.2055 -0.2755
  266SURF    Si 1892  12.491   2.676   1.263  0.1949 -0.0757  0.1377
  266SURF     O 1893  12.373   2.694   1.134  0.3130 -0.1379 -0.5338
  266SURF     O 1894  12.559   2.843   1.272  0.5703 -0.2614 -0.1682
  266SURF    Si 1895  12.685   2.962   1.264 -0.4753 -0.0059 -0.0713
  266SURF     O 1896  12.615   3.117   1.215  0.0019 -0.5001 -0.5549
  266SURF     O 1897  13.183   2.673   0.827 -0.5701  0.1285  0.1870
  266SURF    Si 1898  13.288   2.658   1.227  0.0788 -0.6042 -0.0135
  266SURF     O 1899  13.181   2.605   1.107 -0.2892  0.1733 -0.2153
  266SURF     O 1900  13.365   2.799   1.176  0.1065 -0.3167  0.2190
  266SURF     O 1901  13.399   3.061   1.278  0.2589  0.0958 -0.1490
  266SURF    Si 1902  13.074   2.699   1.488 -0.2757  0.2109  0.1102
  266SURF     O 1903  12.955   2.572   1.455  0.2337 -0.1461 -0.2556
  266SURF    Si 1904  12.886   2.974   1.535 -0.0813  0.2649  0.1033
  266SURF     O 1905  12.823   2.922   1.687 -0.3357 -0.7627  0.9196
  266SURF     O 1906  12.998   2.852   1.475 -0.1652 -0.3065  0.1291
  266SURF     O 1907  12.762   2.901   1.966 -0.0760 -0.2126  0.0844
  266SURF     O 1908  12.429   2.638   1.419  0.2714 -0.0296  0.0133
  266SURF    Si 1909  12.495   2.611   1.816 -0.0242  0.0031  0.0422
  266SURF     O 1910  12.366   2.601   1.700 -0.0520 -0.7316  0.6818
  266SURF     O 1911  12.616   2.747   1.776 -0.0502  0.0990 -1.0285
  266SURF    Si 1912  12.693   2.901   1.802  0.2784  0.1133  0.0159
  266SURF     O 1913  12.578   3.029   1.776  0.5120  0.0586 -0.7900
  266SURF     O 1914  13.203   2.694   1.367 -0.5120 -0.5581  0.3124
  266SURF    Si 1915  13.267   2.655   1.764 -0.1089 -0.3339 -0.0875
  266SURF     O 1916  13.136   2.685   1.647 -0.2817 -0.2959  0.5891
  266SURF     O 1917  13.375   2.786   1.753 -0.0790  0.2627 -0.1957
  266SURF     O 1918  13.407   3.112   1.758  0.4724 -0.0088 -0.1037
  266SURF    Si 1919  13.097   2.615   2.062  0.3040 -0.3040  0.0929
  266SURF     O 1920  13.034   2.451   2.059 -0.4348 -0.4518 -0.2685
  266SURF    Si 1921  12.896   2.888   2.079  0.1051 -0.1091 -0.0508
  266SURF     O 1922  12.835   2.896   2.244  0.5249  0.0521 -0.3161
  266SURF     O 1923  12.970   2.731   2.056  0.3082 -0.5093 -0.4439
  266SURF     O 1924  12.793   2.970   2.520  0.1459  0.4562 -0.3383
  266SURF     O 1925  12.430   2.628   1.982  0.8710 -0.3599 -0.2199
  266SURF    Si 1926  12.514   2.663   2.369 -0.2127 -0.1971 -0.4758
  266SURF     O 1927  12.376   2.677   2.257  0.2024  1.2545  0.6716
  266SURF     O 1928  12.583   2.822   2.372 -0.0790 -0.2481 -0.0076
  266SURF    Si 1929  12.715   2.941   2.361 -0.1415  0.0256  0.2801
  266SURF     O 1930  12.647   3.093   2.307  0.3305  0.0782  0.0363
  266SURF     O 1931  13.211   2.644   1.926  0.3205 -0.5805 -0.2976
  266SURF    Si 1932  13.306   2.606   2.338 -0.2385  0.0591 -0.1947
  266SURF     O 1933  13.202   2.636   2.203 -0.1151 -0.3362  0.2881
  266SURF     O 1934  13.458   2.681   2.321  0.3232 -0.1197  0.3191
  266SURF     O 1935  13.392   2.998   2.354  0.5984 -0.5222 -0.1926
  266SURF    Si 1936  13.100   2.670   2.604 -0.3124 -0.0627 -0.0386
  266SURF     O 1937  12.980   2.543   2.563 -0.3753 -0.0497  0.9107
  266SURF    Si 1938  12.921   2.955   2.638  0.2099 -0.0126  0.0821
  266SURF     O 1939  12.847   2.914   2.794  0.0674 -0.3121 -0.2841
  266SURF     O 1940  13.037   2.830   2.595 -1.0601 -0.0311  0.1597
  266SURF     O 1941  12.777   2.934   3.069  0.2719  0.0057 -0.9516
  266SURF     O 1942  12.445   2.627   2.525 -0.3496  0.1020  0.4970
  266SURF    Si 1943  12.521   2.618   2.927 -0.1160  0.2905  0.1791
  266SURF     O 1944  12.390   2.615   2.807  0.3191 -0.6300 -0.3973
  266SURF     O 1945  12.639   2.739   2.895 -0.2250 -0.2842 -0.0840
  266SURF    Si 1946  12.712   2.899   2.908 -0.4304 -0.1317  0.2947
  266SURF     O 1947  12.596   3.022   2.870 -0.0522  0.4615  0.5176
  266SURF     O 1948  13.234   2.651   2.493 -0.0071  0.1373 -0.4787
  266SURF    Si 1949  13.289   2.625   2.886 -0.1906  0.3949  0.1523
  266SURF     O 1950  13.160   2.642   2.765 -0.0771  0.0065  0.8535
  266SURF     O 1951  13.420   2.719   2.841  0.2428  0.1786 -0.2008
  266SURF     O 1952  13.407   3.065   2.882  0.0077 -0.1722  0.6353
  266SURF    Si 1953  13.104   2.669   3.163 -0.2943 -0.0753  0.2810
  266SURF     O 1954  12.997   2.537   3.129  0.5051 -0.4242  0.1694
  266SURF    Si 1955  12.907   2.942   3.189 -0.1688  0.3017  0.4678
  266SURF     O 1956  12.844   2.921   3.356 -0.2116  0.3905 -0.4569
  266SURF     O 1957  13.035   2.824   3.157 -0.0733 -0.3659  0.2102
  266SURF     O 1958  12.801   2.947   3.637 -0.0147  0.1115  0.1333
  266SURF     O 1959  12.451   2.641   3.089  0.3139  0.4670  0.2069
  266SURF    Si 1960  12.524   2.644   3.499 -0.2147  0.1926 -0.3498
  266SURF     O 1961  12.395   2.660   3.376 -0.1097 -0.0298  0.7577
  266SURF     O 1962  12.645   2.758   3.466 -0.1179  0.3516 -0.0883
  266SURF    Si 1963  12.721   2.921   3.486 -0.3815  0.0166  0.1485
  266SURF     O 1964  12.596   3.038   3.440 -0.2454  0.0872  0.6216
  266SURF     O 1965  13.234   2.669   3.045 -0.0666 -0.6710  0.4026
  266SURF    Si 1966  13.300   2.620   3.437  0.1639 -0.2335  0.4759
  266SURF     O 1967  13.170   2.637   3.321 -0.2087  0.3378  0.5135
  266SURF     O 1968  13.417   2.755   3.436  0.0774 -0.1020 -0.1961
  266SURF     O 1969  13.214   2.939   3.494  0.1538 -0.3500 -0.2260
  266SURF    Si 1970  13.110   2.638   3.733 -0.5215  0.2078  0.4316
  266SURF     O 1971  12.984   2.530   3.717 -0.7661 -0.6539 -0.1117
  266SURF    Si 1972  12.923   2.927   3.762  0.0655 -0.2280  0.1703
  266SURF     O 1973  12.840   2.884   3.916  0.0563 -0.1040 -0.0223
  266SURF     O 1974  13.044   2.803   3.724 -0.5632 -0.3117  0.1464
  266SURF     O 1975  12.771   2.928   4.194  0.2274 -0.3091  0.2895
  266SURF     O 1976  12.453   2.660   3.663 -0.0498 -0.5856  0.8839
  266SURF    Si 1977  12.524   2.614   4.052 -0.1140 -0.1397  0.2464
  266SURF     O 1978  12.395   2.659   3.938  0.1040  0.0482 -0.4612
  266SURF     O 1979  12.649   2.734   4.042 -0.1146 -0.0074 -0.3029
  266SURF    Si 1980  12.710   2.891   4.033  0.5853  0.0130 -0.2380
  266SURF     O 1981  12.581   3.007   3.989  0.0850  0.5865  0.5882
  266SURF     O 1982  13.231   2.617   3.606  0.2731  0.1147  0.6175
  266SURF    Si 1983  13.288   2.684   4.020  0.3197  0.1464 -0.0101
  266SURF     O 1984  13.187   2.623   3.889  0.7691 -0.4300  0.3829
  266SURF     O 1985  13.325   2.849   3.997 -0.1930  0.6492  0.3882
  266SURF    Si 1986  13.092   2.679   4.308 -0.0424 -0.0529 -0.1385
  266SURF     O 1987  12.966   2.562   4.292  0.1853 -0.1274  0.1549
  266SURF    Si 1988  12.893   2.960   4.311 -0.2710  0.1356 -0.0309
  266SURF     O 1989  12.824   2.975   4.472 -0.7036  0.7129  0.3624
  266SURF     O 1990  13.026   2.843   4.300  0.1970  0.2756  0.3443
  266SURF     O 1991  12.892   2.835   4.718 -0.2708 -0.2056 -0.8857
  266SURF     O 1992  12.459   2.621   4.212 -0.7363  0.1810 -0.2322
  266SURF    Si 1993  12.531   2.659   4.613  0.0227 -0.0497 -0.1712
  266SURF     O 1994  12.412   2.662   4.482  0.0091 -0.1655 -0.7277
  266SURF     O 1995  12.621   2.811   4.620 -0.3782 -0.8413  0.4711
  266SURF    Si 1996  12.762   2.906   4.625  0.0715  0.3412  0.4054
  266SURF     O 1997  12.731   3.043   4.718  0.0201  0.5098 -0.1118
  266SURF     O 1998  13.208   2.655   4.177 -0.1703 -0.4094 -0.1225
  266SURF    Si 1999  13.223   2.730   4.627 -0.0958  0.1925 -0.2887
  266SURF     O 2000  13.172   2.665   4.470  0.3742 -0.4465 -0.4259
  266SURF     O 2001  13.152   2.889   4.648  0.0228  0.7031  0.2879
  266SURF    Si 2002  13.191   2.494   4.871 -0.2098 -0.0904 -0.4208
  266SURF     O 2003  13.031   2.432   4.905  0.0958 -0.1346 -0.0930
  266SURF     O 2004  13.261   2.566   5.013  0.1052 -0.2495  1.0404
  266SURF     O 2005  12.451   2.620   4.765 -0.4140  0.5845 -0.2136
  266SURF    Si 2006  12.541   2.605   5.188  0.1693 -0.2398  0.2194
  266SURF     O 2007  12.431   2.586   5.048  0.2216 -0.5317 -0.7216
  266SURF     O 2008  12.643   2.739   5.171 -0.9939 -0.2281 -0.4933
  266SURF     O 2009  13.173   2.624   4.757  0.2794 -0.6385 -0.1932
  266SURF     O 2010  13.296   2.370   4.811  0.4753 -0.0077 -0.9673
  266SURF     O 2011  13.031   2.489   5.401  0.3565 -0.0573  0.5423
  266SURF     O 2012  12.451   2.631   5.336  0.2799  0.3682 -0.1569
  266SURF     O 2013  12.343   2.763   5.566  0.0408 -0.2501 -0.2041
  266SURF     O 2014  12.994   2.514   5.929  0.4644 -0.6072  0.6959
  266SURF     O 2015  13.153   2.397   7.311 -0.1143 -0.2851 -0.2600
  266SURF     O 2016  12.996   2.443   8.270 -0.0402 -0.1051  0.0542
  266SURF    Si 2017  12.551   2.625   8.581  0.5069 -0.3239 -0.4366
  266SURF     O 2018  12.470   2.714   8.473  0.0227 -0.3969 -0.0974
  266SURF     O 2019  12.685   2.720   8.620  0.4490 -0.1587 -0.0871
  266SURF    Si 2020  13.077   2.651   8.836  0.4927 -0.0413 -0.1646
  266SURF     O 2021  12.954   2.533   8.802 -0.4610 -0.3189 -0.2679
  266SURF     O 2022  13.002   2.789   8.901 -0.5800 -0.3685  0.3362
  266SURF     O 2023  12.853   2.938   9.304 -0.0917  0.3110 -0.9062
  266SURF     O 2024  12.452   2.597   8.726 -0.0774  0.0104  0.1671
  266SURF    Si 2025  12.496   2.641   9.114 -0.2429 -0.4602  0.2869
  266SURF     O 2026  12.378   2.648   8.986 -0.3687 -0.4622 -0.2930
  266SURF     O 2027  12.570   2.797   9.112 -0.5280  0.2296 -0.0041
  266SURF     O 2028  13.164   2.695   8.700  0.0815  0.1748 -0.2348
  266SURF    Si 2029  13.303   2.620   9.091  0.2118  0.0718 -0.6447
  266SURF     O 2030  13.191   2.593   8.953 -0.2645 -0.5345 -0.4191
  266SURF     O 2031  13.378   2.771   9.077 -0.0262  0.2389  0.2940
  266SURF    Si 2032  13.103   2.585   9.374 -0.7512 -0.0053 -0.1866
  266SURF     O 2033  13.007   2.437   9.334  0.3632  0.0107  0.2031
  266SURF    Si 2034  12.946   2.871   9.424  0.3516  0.3205 -0.1920
  266SURF     O 2035  12.842   2.854   9.568  0.1238  0.0442 -0.2015
  266SURF     O 2036  13.020   2.728   9.364  0.3458  0.1490  0.2903
  266SURF     O 2037  12.786   2.925   9.846 -0.0567 -0.1874  0.1248
  266SURF     O 2038  12.415   2.617   9.261 -0.7707  0.1390  0.7370
  266SURF    Si 2039  12.492   2.658   9.671 -0.1345  0.0248 -0.0253
  266SURF     O 2040  12.372   2.637   9.549 -0.3090 -0.5698 -0.3736
  266SURF     O 2041  12.577   2.808   9.671 -0.2282 -0.2807 -0.7868
  266SURF    Si 2042  12.716   2.915   9.687 -0.4246 -0.2202 -0.2541
  266SURF     O 2043  12.661   3.078   9.649 -0.2427 -0.2175 -0.3525
  266SURF     O 2044  13.231   2.593   9.252 -0.1181  0.3267  0.3735
  266SURF    Si 2045  13.270   2.642   9.663 -0.0388 -0.3973 -0.6790
  266SURF     O 2046  13.182   2.576   9.530 -0.6608  0.4610  0.0622
  266SURF     O 2047  13.322   2.799   9.618  0.5685  0.0503 -0.5178
  266SURF    Si 2048  13.074   2.598   9.943 -0.5587  0.1488  0.1683
  266SURF     O 2049  12.988   2.450   9.893  0.6310  0.1272  0.4862
  266SURF    Si 2050  12.892   2.890   9.985  0.1272 -0.0167 -0.2442
  266SURF     O 2051  12.812   2.901  10.141 -0.0499  0.4876  0.4565
  266SURF     O 2052  12.952   2.723   9.974 -0.0348 -0.2254  0.0131
  266SURF     O 2053  12.743   2.879  10.419 -0.3087 -0.6962 -0.3836
  266SURF     O 2054  12.423   2.633   9.828  0.0739 -0.3219  0.1396
  266SURF    Si 2055  12.476   2.647  10.241 -0.3367 -0.1670  0.2151
  266SURF     O 2056  12.351   2.629  10.115 -0.6993  0.7614 -0.6705
  266SURF     O 2057  12.556   2.793  10.223  0.1070 -0.1814 -0.5801
  266SURF    Si 2058  12.683   2.911  10.257 -0.3766 -0.2943 -0.1976
  266SURF     O 2059  12.603   3.065  10.255 -0.0936  0.9206 -0.1920
  266SURF     O 2060  13.183   2.649   9.808  0.1383  0.0752 -0.1214
  266SURF    Si 2061  13.271   2.610  10.225 -0.2014 -0.1402 -0.1191
  266SURF     O 2062  13.178   2.570  10.082 -0.4264 -0.0149 -0.3302
  266SURF     O 2063  13.375   2.745  10.196  0.1139  0.0816  0.1445
  266SURF     O 2064  13.426   3.008  10.388 -0.2688  0.4624  0.1180
  266SURF    Si 2065  13.063   2.603  10.493 -0.5738 -0.5594 -0.2221
  266SURF     O 2066  12.973   2.459  10.448 -0.0244  0.5618 -0.1484
  266SURF    Si 2067  12.871   2.882  10.537 -0.3006  0.4537 -0.3281
  266SURF     O 2068  12.807   2.919  10.694 -0.3480  0.1235 -0.0554
  266SURF     O 2069  12.952   2.729  10.545  0.4466  0.0232 -0.4839
  266SURF     O 2070  12.734   2.945  10.967  0.4809 -0.3821 -0.0238
  266SURF     O 2071  12.397   2.632  10.398  0.8428  0.2668  0.4751
  266SURF    Si 2072  12.463   2.677  10.789  0.1390 -0.0016 -0.1340
  266SURF     O 2073  12.332   2.667  10.670  0.3504 -0.1670  0.4881
  266SURF     O 2074  12.543   2.838  10.778  0.6767 -0.6675 -0.2489
  266SURF    Si 2075  12.674   2.954  10.804  0.3700 -0.4403 -0.3286
  266SURF     O 2076  12.609   3.116  10.764 -0.6005  0.2747  0.3543
  266SURF     O 2077  13.162   2.653  10.350 -0.2238 -0.0701 -0.0894
  266SURF    Si 2078  13.266   2.583  10.772  0.2398  0.4492 -0.2052
  266SURF     O 2079  13.183   2.562  10.619 -0.3281 -0.1627 -0.1440
  266SURF     O 2080  13.389   2.696  10.751  0.0916  0.0046 -0.0640
  266SURF     O 2081  13.285   2.952  10.812  0.3853 -0.0203  0.3076
  266SURF    Si 2082  13.052   2.649  11.036  0.2985 -0.1962 -0.0390
  266SURF     O 2083  12.911   2.538  11.024 -0.0681  0.3557  0.3322
  266SURF    Si 2084  12.867   2.936  11.090  0.0751  0.2066  0.3240
  266SURF     O 2085  12.794   2.903  11.251  0.6912  0.4129  0.6521
  266SURF     O 2086  12.990   2.813  11.055 -0.0207 -0.4118 -0.5027
  266SURF     O 2087  12.734   2.862  11.524 -0.2381  0.2403 -0.1709
  266SURF     O 2088  12.402   2.650  10.949 -0.1823  0.1913 -0.8450
  266SURF    Si 2089  12.449   2.616  11.352 -0.2958  0.2307 -0.0470
  266SURF     O 2090  12.326   2.631  11.224 -0.0714  0.0595  0.1664
  266SURF     O 2091  12.580   2.731  11.330 -0.4252 -0.9635 -0.0298
  266SURF    Si 2092  12.663   2.879  11.364  0.6351 -0.1865 -0.0742
  266SURF     O 2093  12.560   3.023  11.378  0.1310  0.0664 -0.0675
  266SURF     O 2094  13.157   2.643  10.892 -0.7846 -0.1075  0.4076
  266SURF    Si 2095  13.250   2.663  11.318  0.2172  0.1019 -0.1131
  266SURF     O 2096  13.158   2.616  11.173  0.6384  0.2307 -0.3759
  266SURF     O 2097  13.325   2.811  11.298 -0.2323  0.3671 -0.0211
  266SURF     O 2098  13.368   3.079  11.335  0.0305  0.3331 -0.2625
  266SURF    Si 2099  13.066   2.622  11.600 -0.2463  0.0519  0.1682
  266SURF     O 2100  12.989   2.468  11.563 -0.9419 -0.3376 -0.1953
  266SURF    Si 2101  12.859   2.885  11.645 -0.6412 -0.0323 -0.2758
  266SURF     O 2102  12.796   2.898  11.806  0.0358 -0.1273 -0.4353
  266SURF     O 2103  12.953   2.741  11.653 -0.1968  0.2660 -0.5215
  266SURF     O 2104  12.745   2.964  12.079 -0.4485  0.4207  0.0532
  266SURF     O 2105  12.376   2.625  11.514 -0.3695  0.1600 -0.1169
  266SURF    Si 2106  12.470   2.677  11.909 -0.2191  0.4930  0.3682
  266SURF     O 2107  12.346   2.693  11.788 -0.2665 -0.2637 -0.4201
  266SURF     O 2108  12.542   2.830  11.939 -0.9872 -0.0561 -0.1029
  266SURF    Si 2109  12.675   2.949  11.917  0.0243 -0.5775 -0.5217
  266SURF     O 2110  12.609   3.109  11.877 -0.4540  0.6266  0.0144
  266SURF     O 2111  13.148   2.680  11.457  0.2026  0.1920  0.0308
  266SURF    Si 2112  13.256   2.600  11.875 -0.2882  0.4691  0.6575
  266SURF     O 2113  13.189   2.596  11.717  0.3376  0.4170  0.2456
  266SURF     O 2114  13.399   2.690  11.876 -0.2289 -0.0632 -0.0742
  266SURF     O 2115  13.341   3.019  11.912  0.1043  0.0646 -0.3567
  266SURF    Si 2116  13.048   2.669  12.138  0.3855 -0.1920  0.0597
  266SURF     O 2117  12.915   2.558  12.116 -0.0919 -0.1024 -0.6485
  266SURF    Si 2118  12.872   2.955  12.201 -0.0167 -0.0356 -0.1508
  266SURF     O 2119  12.803   2.919  12.362 -0.0381  0.8186 -0.1451
  266SURF     O 2120  12.989   2.832  12.164  0.4619  0.2367  0.4298
  266SURF     O 2121  12.730   2.889  12.639  0.3028 -0.1854  0.3984
  266SURF     O 2122  12.390   2.609  12.056 -0.3412 -0.1202  0.0332
  266SURF    Si 2123  12.472   2.619  12.457  0.0186  0.2284 -0.2958
  266SURF     O 2124  12.344   2.637  12.339 -0.7291  0.1361  0.2551
  266SURF     O 2125  12.600   2.738  12.437  0.1184  0.3736 -0.0028
  266SURF    Si 2126  12.674   2.892  12.471 -0.5862  0.1814  0.0615
  266SURF     O 2127  12.555   3.018  12.463  0.1575 -0.5802  0.2572
  266SURF     O 2128  13.145   2.665  11.993  0.0595 -0.3270  0.5344
  266SURF    Si 2129  13.246   2.654  12.423  0.1911 -0.1410 -0.2008
  266SURF     O 2130  13.142   2.625  12.282 -0.2550 -0.2742 -0.1106
  266SURF     O 2131  13.330   2.800  12.412  0.1960 -0.1423  0.2025
  266SURF     O 2132  13.400   3.177  12.442  0.1209 -0.1862  0.3533
  266SURF    Si 2133  13.047   2.618  12.712 -0.9866 -0.3616 -0.2431
  266SURF     O 2134  12.984   2.461  12.679  0.5758 -0.3738  0.2306
  266SURF    Si 2135  12.862   2.894  12.752  0.2186 -0.3437 -0.3362
  266SURF     O 2136  12.794   2.910  12.918  0.0282 -0.2780 -0.2156
  266SURF     O 2137  12.933   2.738  12.752  0.0572 -0.1025 -0.1975
  266SURF     O 2138  12.737   2.966  13.194  0.3560 -0.9983  0.3366
  266SURF     O 2139  12.407   2.628  12.618  0.0781  0.0125 -0.0285
  266SURF    Si 2140  12.471   2.687  13.018  0.0518  0.0050  0.3584
  266SURF     O 2141  12.352   2.708  12.888 -0.3883  0.6756 -0.1727
  266SURF     O 2142  12.543   2.844  13.031 -0.0693  0.4891 -0.0065
  266SURF    Si 2143  12.673   2.956  13.034  0.3805  0.2862 -0.1349
  266SURF     O 2144  12.610   3.113  12.987 -0.6420  0.2736  0.3820
  266SURF     O 2145  13.147   2.664  12.574 -0.2251 -0.1900  0.3999
  266SURF    Si 2146  13.268   2.656  12.980  0.2781  0.4212 -0.1847
  266SURF     O 2147  13.158   2.604  12.859  0.3250  0.3310 -0.6936
  266SURF     O 2148  13.367   2.785  12.924  0.2326 -0.6252  0.5326
  266SURF     O 2149  13.367   3.050  13.021  0.4604  0.4363 -0.1436
  266SURF    Si 2150  13.073   2.695  13.254  0.6245  0.3901 -0.1633
  266SURF     O 2151  12.946   2.576  13.224 -0.3025  0.3582 -0.9602
  266SURF    Si 2152  12.871   2.971  13.304  0.1657 -0.0882 -0.7156
  266SURF     O 2153  12.810   2.930  13.463  0.2380 -0.2532 -0.0716
  266SURF     O 2154  12.995   2.852  13.257  0.0633 -0.0206  0.2848
  266SURF     O 2155  12.761   2.872  13.747 -0.6039 -0.6168  0.0043
  266SURF     O 2156  12.408   2.650  13.180  0.1588  0.1011 -0.4077
  266SURF    Si 2157  12.479   2.627  13.581 -0.0738  0.1980  0.5300
  266SURF     O 2158  12.352   2.625  13.456  0.1145 -0.2555 -0.4499
  266SURF     O 2159  12.590   2.764  13.553 -0.2362  0.2745 -0.1464
  266SURF    Si 2160  12.685   2.899  13.588 -0.1206 -0.1923  0.1997
  266SURF     O 2161  12.580   3.040  13.593 -0.0835  0.1864  0.5877
  266SURF     O 2162  13.195   2.696  13.129 -0.7472  0.0362 -0.2688
  266SURF    Si 2163  13.268   2.694  13.538 -0.0008  0.1211  0.0263
  266SURF     O 2164  13.153   2.664  13.408  0.2411 -0.6989  0.5373
  266SURF     O 2165  13.346   2.843  13.520 -0.4269 -0.2972 -0.0073
  266SURF     O 2166  13.376   3.107  13.519 -0.2850  0.8128  0.8116
  266SURF    Si 2167  13.095   2.622  13.826  0.4442  0.4561  0.2146
  266SURF     O 2168  13.011   2.468  13.780 -0.5148 -0.1807  0.3354
  266SURF    Si 2169  12.881   2.893  13.878  0.1283  0.0472 -0.1214
  266SURF     O 2170  12.808   2.904   0.050  0.4128 -0.0771  0.4794
  266SURF     O 2171  12.978   2.742  13.881  0.0549  0.3179  0.0820
  266SURF     O 2172  12.407   2.633  13.738 -0.1876  0.0830 -0.4193
  266SURF     O 2173  13.192   2.688  13.696 -0.8254 -0.3203  0.4364
  266SURF    Si 2174  13.087   3.240   0.449 -0.0918  0.4332  0.3644
  266SURF     O 2175  12.949   3.127   0.464 -0.3631  0.1516  0.4805
  266SURF    Si 2176  12.879   3.503   0.365 -0.1746 -0.3097 -0.0685
  266SURF     O 2177  12.763   3.482   0.491 -0.1263  0.2281  0.3262
  266SURF     O 2178  13.009   3.391   0.389  0.0827 -0.4214 -0.3001
  266SURF     O 2179  12.837   3.443   0.770 -0.2172  0.1133  0.3116
  266SURF     O 2180  12.380   3.237   0.223  0.1739  0.1280  0.1128
  266SURF    Si 2181  12.504   3.184   0.651 -0.2817  0.0690  0.6053
  266SURF     O 2182  12.442   3.184   0.489 -0.3268 -0.3545 -0.9602
  266SURF     O 2183  12.631   3.293   0.657 -0.4643 -0.5739 -0.3754
  266SURF    Si 2184  12.703   3.449   0.659 -0.6115  0.4011  0.2410
  266SURF     O 2185  12.590   3.572   0.715  0.5190  0.6876  0.1463
  266SURF    Si 2186  13.262   3.171   0.165 -0.4191 -0.3877 -0.4049
  266SURF     O 2187  13.134   3.165   0.046 -1.2359 -0.0652 -0.4600
  266SURF     O 2188  13.383   3.293   0.142 -0.1192  0.5961 -0.2914
  266SURF     O 2189  13.314   3.545   0.160  0.4830  0.3752  0.0523
  266SURF     O 2190  13.204   3.194   0.328 -0.3196  0.5495 -0.3365
  266SURF    Si 2191  13.286   3.230   0.725  0.1258  0.3051 -0.6511
  266SURF     O 2192  13.168   3.271   0.603 -0.1752  0.2063 -0.2495
  266SURF     O 2193  13.390   3.361   0.743 -0.3082  0.1662 -0.0999
  266SURF     O 2194  13.393   3.639   0.684 -0.4760 -0.1907  0.1063
  266SURF     O 2195  12.749   2.987   0.317 -0.0011 -0.3736 -0.1119
  266SURF    Si 2196  12.483   2.676   0.142 -0.6203  0.0530  0.0690
  266SURF     O 2197  12.359   2.697   0.023 -0.5678  0.0575 -0.2277
  266SURF     O 2198  12.555   2.837   0.173  0.0829 -0.1499 -0.1579
  266SURF    Si 2199  12.683   2.959   0.158 -0.0365  0.2167  0.1834
  266SURF     O 2200  12.619   3.113   0.103 -0.0233  0.1825  0.0489
  266SURF    Si 2201  13.083   3.160   0.991  0.4439  0.0143 -0.0849
  266SURF     O 2202  12.997   3.011   0.959 -0.5023  0.0885 -0.4248
  266SURF    Si 2203  12.907   3.450   0.931 -0.1708  0.3047  0.3562
  266SURF     O 2204  12.790   3.505   1.046  0.1131 -0.6175 -0.6645
  266SURF     O 2205  12.973   3.294   0.976  0.2594  0.7897 -0.7646
  266SURF     O 2206  12.839   3.488   1.331  0.0797 -0.5260  1.0397
  266SURF     O 2207  12.375   3.225   0.755 -0.4441 -0.7048 -0.5909
  266SURF    Si 2208  12.497   3.243   1.203  0.0553  0.0126 -0.1029
  266SURF     O 2209  12.428   3.227   1.041  0.2897 -0.4503  0.4876
  266SURF     O 2210  12.581   3.398   1.217  0.1180  0.6851  0.3010
  266SURF    Si 2211  12.711   3.516   1.205  0.0021 -0.3234 -0.1871
  266SURF     O 2212  12.638   3.683   1.218  0.0199  0.1829 -0.0749
  266SURF     O 2213  13.215   3.171   0.873  0.0998  0.1191  0.3359
  266SURF    Si 2214  13.278   3.182   1.276 -0.1299 -0.0680  0.1487
  266SURF     O 2215  13.156   3.152   1.154 -0.3359  0.1012  0.5806
  266SURF     O 2216  13.359   3.334   1.248 -0.1287 -0.2880 -0.5912
  266SURF     O 2217  13.423   3.623   1.263  0.4193  0.0031 -0.5135
  266SURF    Si 2218  13.099   3.250   1.556 -0.4982  0.0697  0.0785
  266SURF     O 2219  12.963   3.136   1.567  0.1172 -0.2574 -0.6627
  266SURF    Si 2220  12.924   3.524   1.479  0.0207  0.0173 -0.4510
  266SURF     O 2221  12.819   3.527   1.623  0.2540  0.3710  0.1159
  266SURF     O 2222  13.044   3.406   1.497  0.1712 -0.6085 -0.1591
  266SURF     O 2223  12.856   3.428   1.883 -0.0139  0.3542 -0.0942
  266SURF     O 2224  12.369   3.223   1.320  0.2500  0.0373 -0.0381
  266SURF    Si 2225  12.518   3.194   1.735 -0.1916  0.2147 -0.2337
  266SURF     O 2226  12.442   3.184   1.578 -0.2341  0.2700  0.6784
  266SURF     O 2227  12.648   3.311   1.725  0.0929  0.2994 -0.1956
  266SURF    Si 2228  12.731   3.461   1.761  0.1988  0.2915 -0.6040
  266SURF     O 2229  12.615   3.584   1.819 -0.5384 -0.1941 -0.1393
  266SURF     O 2230  13.208   3.181   1.439 -0.4054 -0.2449  0.0099
  266SURF    Si 2231  13.305   3.232   1.830  0.0999  0.3474  0.1484
  266SURF     O 2232  13.183   3.270   1.712 -0.3549 -0.0770  1.0661
  266SURF     O 2233  13.387   3.371   1.863 -0.4065  0.3129  0.1243
  266SURF     O 2234  13.414   3.685   1.785 -0.0454 -0.7545  0.7058
  266SURF    Si 2235  13.102   3.159   2.097  0.3722  0.2307 -0.1924
  266SURF     O 2236  13.017   3.008   2.059  0.0851  0.5454  0.5259
  266SURF    Si 2237  12.921   3.450   2.037 -0.4186 -0.2184 -0.0483
  266SURF     O 2238  12.787   3.499   2.146  0.1372  0.3427  0.4783
  266SURF     O 2239  12.991   3.296   2.098 -0.6035  0.0763 -0.4950
  266SURF     O 2240  12.836   3.474   2.415 -0.1902  0.0958 -1.1633
  266SURF     O 2241  12.400   3.239   1.856 -0.1282  0.2744 -0.4401
  266SURF    Si 2242  12.519   3.217   2.302  0.3469 -0.1033 -0.1119
  266SURF     O 2243  12.441   3.207   2.143 -0.0672  0.1127  0.1486
  266SURF     O 2244  12.588   3.376   2.322  0.3733  0.4401  0.5655
  266SURF    Si 2245  12.713   3.504   2.298 -0.4794  0.1531 -0.2048
  266SURF     O 2246  12.644   3.666   2.311  0.4909  0.4216 -0.5506
  266SURF     O 2247  13.236   3.171   1.982 -0.0328 -0.2048 -0.0396
  266SURF    Si 2248  13.318   3.149   2.357  0.1153  0.2694 -0.0628
  266SURF     O 2249  13.178   3.145   2.253 -0.2876  0.2164  0.3011
  266SURF     O 2250  13.435   3.272   2.320 -0.3583  0.7722  0.3075
  266SURF     O 2251  13.369   3.524   2.374 -0.3834  0.7667  0.1240
  266SURF    Si 2252  13.128   3.227   2.636  0.0274  0.4576 -0.0968
  266SURF     O 2253  13.003   3.114   2.648  0.5729  0.3490  0.2026
  266SURF    Si 2254  12.922   3.500   2.568 -0.1474  0.3160 -0.1809
  266SURF     O 2255  12.808   3.479   2.701 -0.3004 -0.5712  0.4015
  266SURF     O 2256  13.058   3.380   2.587  0.0188  0.0841  0.0806
  266SURF     O 2257  12.872   3.475   2.990 -0.2334 -0.1707  0.1550
  266SURF     O 2258  12.396   3.187   2.424 -0.3546 -0.0784  0.2760
  266SURF    Si 2259  12.535   3.188   2.860  0.2444  0.2534  0.2639
  266SURF     O 2260  12.450   3.219   2.711  0.3662  0.3995 -0.2266
  266SURF     O 2261  12.668   3.299   2.882  0.2457 -0.6431 -0.0811
  266SURF    Si 2262  12.748   3.460   2.867 -0.1895 -0.2755  0.3800
  266SURF     O 2263  12.625   3.583   2.888 -0.1325  0.2831 -0.0778
  266SURF     O 2264  13.255   3.176   2.522  0.1409  0.1654 -0.5524
  266SURF    Si 2265  13.315   3.207   2.922  0.4907  0.2227 -0.0297
  266SURF     O 2266  13.205   3.253   2.791  0.2406  0.2684 -0.5275
  266SURF     O 2267  13.432   3.318   2.943  0.6906  0.6415  0.2191
  266SURF     O 2268  13.354   3.556   2.839  0.0324  0.1474  0.8933
  266SURF    Si 2269  13.113   3.207   3.201 -0.0026 -0.0682 -0.4195
  266SURF     O 2270  12.977   3.103   3.187  0.2465  0.0909 -0.1949
  266SURF    Si 2271  12.943   3.505   3.152  0.6403 -0.0447 -0.4954
  266SURF     O 2272  12.818   3.517   3.277 -0.2178 -0.3334  0.3228
  266SURF     O 2273  13.059   3.375   3.191 -0.1957  0.4588  0.1355
  266SURF     O 2274  12.851   3.459   3.572 -0.2484 -0.2947 -0.2514
  266SURF     O 2275  12.412   3.209   2.984 -0.5993 -0.3938 -0.0964
  266SURF    Si 2276  12.533   3.201   3.417 -0.3047  0.2700 -0.5050
  266SURF     O 2277  12.458   3.213   3.260 -0.0796  0.1614  0.6301
  266SURF     O 2278  12.666   3.319   3.420 -0.5997  0.0948 -0.1047
  266SURF    Si 2279  12.745   3.475   3.430  0.3313 -0.0900 -0.3190
  266SURF     O 2280  12.623   3.596   3.470 -0.1566  0.0842 -0.1834
  266SURF     O 2281  13.233   3.175   3.074  0.0591  0.3158 -0.0748
  266SURF    Si 2282  13.272   3.098   3.486  0.0080  0.3290  0.1106
  266SURF     O 2283  13.193   3.187   3.357  0.0985 -0.2791 -0.2149
  266SURF     O 2284  13.444   3.097   3.460  0.0747 -0.1323 -0.2994
  266SURF    Si 2285  13.126   3.200   3.772 -0.1977 -0.1760  0.0604
  266SURF     O 2286  13.012   3.080   3.800  0.1475  0.4171 -0.1083
  266SURF    Si 2287  12.995   3.493   3.673  0.2039  0.1631  0.3693
  266SURF     O 2288  12.959   3.602   3.795  0.3734  0.5774  0.2101
  266SURF     O 2289  13.046   3.350   3.759 -0.6913 -0.4138  0.6129
  266SURF     O 2290  12.417   3.248   3.539 -0.0271 -0.5855 -0.2290
  266SURF    Si 2291  12.518   3.169   3.980  0.2990 -0.4996 -0.3970
  266SURF     O 2292  12.461   3.200   3.817 -0.2952  0.8331 -0.3516
  266SURF     O 2293  12.639   3.283   4.013  0.5895  0.0751  0.0900
  266SURF     O 2294  13.238   3.167   3.640  0.0972 -0.8088 -0.2886
  266SURF     O 2295  13.204   3.213   3.922  0.2373  0.9019 -0.5936
  266SURF     O 2296  12.964   3.111   4.277  0.1834  0.2810  0.1580
  266SURF     O 2297  12.390   3.193   4.099  0.0308 -0.2471  0.5482
  266SURF     O 2298  12.452   3.188   4.379 -0.3691 -0.5458  0.1942
  266SURF     O 2299  13.065   2.994   9.455 -0.5128  0.2563 -0.3307
  266SURF    Si 2300  12.570   3.224   9.677 -0.0220  0.0285 -0.3041
  266SURF     O 2301  12.539   3.304   9.534 -0.5485  0.5358 -0.5626
  266SURF     O 2302  12.671   3.326   9.769 -0.2983  0.2434 -0.4961
  266SURF    Si 2303  13.201   3.044   9.988 -0.0532  0.1680  0.1420
  266SURF     O 2304  13.031   3.000   9.999  0.3538  0.0530  0.0123
  266SURF     O 2305  12.876   3.355  10.079 -0.6225  0.1279 -0.1161
  266SURF     O 2306  13.213   3.197   9.916 -0.1689  0.8319  0.1447
  266SURF     O 2307  12.805   3.480  10.316 -0.0106  0.8055 -0.6878
  266SURF     O 2308  12.427   3.209   9.768  0.1731 -0.2708  0.5107
  266SURF    Si 2309  12.503   3.194  10.193  0.3414  0.3293  0.0249
  266SURF     O 2310  12.418   3.150  10.045  0.2616 -0.6056 -0.8598
  266SURF     O 2311  12.604   3.335  10.157  0.9435  0.1374  0.1252
  266SURF    Si 2312  12.750   3.430  10.159 -0.6476  0.2590  0.2866
  266SURF     O 2313  12.720   3.569  10.061  0.3200  0.4002  0.0563
  266SURF     O 2314  13.289   2.952   9.879 -0.1264  0.3540 -0.4934
  266SURF    Si 2315  13.324   3.113  10.302 -0.3581 -0.0734  0.0436
  266SURF     O 2316  13.268   3.037  10.151  0.0023  0.6143 -0.2646
  266SURF     O 2317  13.432   3.244  10.257  0.3099  0.1618 -0.6971
  266SURF    Si 2318  13.063   3.160  10.518  0.2110 -0.3479 -0.4161
  266SURF     O 2319  12.986   3.008  10.503  0.3402 -0.2493  0.1014
  266SURF    Si 2320  12.888   3.463  10.473 -0.5187  0.4485 -0.0123
  266SURF     O 2321  12.767   3.503  10.594 -0.0389  0.7841 -0.0926
  266SURF     O 2322  12.955   3.298  10.501  0.7427  0.5766  0.0702
  266SURF     O 2323  12.805   3.465  10.873 -0.7436 -0.0711  0.3679
  266SURF     O 2324  12.375   3.234  10.312 -0.2093  0.0658  0.3112
  266SURF    Si 2325  12.480   3.229  10.749  0.5985  0.2070  0.2050
  266SURF     O 2326  12.385   3.187  10.607 -0.7262 -0.0413 -0.7223
  266SURF     O 2327  12.556   3.385  10.740  0.7854 -0.1056  0.0949
  266SURF    Si 2328  12.688   3.501  10.745  0.0020  0.2911 -0.5582
  266SURF     O 2329  12.629   3.666  10.773  0.4281 -0.1772 -0.2023
  266SURF     O 2330  13.188   3.174  10.391  0.2634 -0.0914  0.0611
  266SURF    Si 2331  13.247   3.118  10.812 -0.0413  0.0626  0.0403
  266SURF     O 2332  13.130   3.156  10.682  0.2745 -0.5400 -0.2257
  266SURF     O 2333  13.398   3.205  10.789 -0.7542 -0.1177  0.5001
  266SURF     O 2334  13.319   3.525  10.832  0.1875  0.3114 -0.2611
  266SURF    Si 2335  13.063   3.211  11.085  0.0078  0.4136 -0.3952
  266SURF     O 2336  12.940   3.091  11.110  0.2867 -0.0171  0.1000
  266SURF    Si 2337  12.876   3.486  11.032 -0.0742  0.2230 -0.1537
  266SURF     O 2338  12.752   3.479  11.153 -0.1954 -0.8293  0.0943
  266SURF     O 2339  12.996   3.367  11.042  0.0557  0.1217 -0.7298
  266SURF     O 2340  12.824   3.451  11.424  0.1397  0.0930 -1.1064
  266SURF     O 2341  12.366   3.233  10.888 -0.3981 -0.2187  0.1260
  266SURF    Si 2342  12.490   3.171  11.317 -0.1887  0.0052  0.2258
  266SURF     O 2343  12.427   3.161  11.155  0.1141  0.0077  0.0830
  266SURF     O 2344  12.623   3.290  11.327  0.0226 -0.4352  0.1672
  266SURF    Si 2345  12.690   3.450  11.313 -0.3107 -0.1902 -0.0430
  266SURF     O 2346  12.563   3.564  11.347 -0.1864  0.7564 -0.6224
  266SURF     O 2347  13.186   3.156  10.968 -0.3956  0.3099 -0.1104
  266SURF    Si 2348  13.259   3.203  11.373  0.4513  0.2890 -0.2427
  266SURF     O 2349  13.134   3.232  11.247 -0.3803  0.0423  0.0185
  266SURF     O 2350  13.356   3.345  11.381  0.1393  0.1042 -0.0717
  266SURF     O 2351  13.393   3.595  11.352 -0.5368  0.2175 -0.3712
  266SURF    Si 2352  13.053   3.167  11.645 -0.0712 -0.2232 -0.3252
  266SURF     O 2353  12.965   3.020  11.611 -0.5452  0.3729  0.2038
  266SURF    Si 2354  12.883   3.453  11.584  0.6270  0.1956 -0.3802
  266SURF     O 2355  12.752   3.514  11.689 -0.0562 -0.2400 -0.5238
  266SURF     O 2356  12.939   3.295  11.623  0.4094 -0.2642  0.1824
  266SURF     O 2357  12.784   3.475  11.974 -0.3098 -0.3832 -0.6294
  266SURF     O 2358  12.355   3.215  11.426 -0.4237  0.0652  0.3922
  266SURF    Si 2359  12.479   3.223  11.857 -0.0540 -0.2037 -0.2118
  266SURF     O 2360  12.382   3.185  11.713  0.0157  0.0457  1.4134
  266SURF     O 2361  12.547   3.390  11.844 -0.1014  0.0667  0.5976
  266SURF    Si 2362  12.675   3.510  11.846  0.2070 -0.4323  0.2316
  266SURF     O 2363  12.606   3.664  11.871 -0.1508 -0.4986  1.0351
  266SURF     O 2364  13.184   3.181  11.532  1.1262 -0.0682  0.0467
  266SURF    Si 2365  13.252   3.165  11.921 -0.4061  0.0578  0.2113
  266SURF     O 2366  13.119   3.165  11.805  0.0298  0.3010 -0.0153
  266SURF     O 2367  13.370   3.288  11.894  0.0952 -0.2234  0.1413
  266SURF     O 2368  13.328   3.558  11.963 -0.2889  0.5856  0.0713
  266SURF    Si 2369  13.071   3.237  12.192  0.0426 -0.1171 -0.1277
  266SURF     O 2370  12.951   3.109  12.224  0.3323  0.0851 -0.0512
  266SURF    Si 2371  12.864   3.505  12.128  0.1287 -0.0895 -0.6526
  266SURF     O 2372  12.742   3.485  12.249 -0.5895  0.3588  0.2875
  266SURF     O 2373  12.991   3.384  12.137  0.1188 -0.0605  0.3924
  266SURF     O 2374  12.813   3.454  12.524 -0.1499  0.5829 -0.0644
  266SURF     O 2375  12.359   3.219  11.990  0.8596 -0.3552 -0.1203
  266SURF    Si 2376  12.487   3.175  12.416  0.2849 -0.3612  0.7166
  266SURF     O 2377  12.419   3.164  12.256  0.3336  0.9516 -0.2761
  266SURF     O 2378  12.612   3.290  12.408 -0.0787 -0.4831 -0.1832
  266SURF    Si 2379  12.680   3.454  12.410 -0.2797  0.0016  0.7424
  266SURF     O 2380  12.562   3.575  12.465 -0.0029 -0.0825  0.6742
  266SURF     O 2381  13.193   3.187  12.082 -0.2891  0.2169 -0.1932
  266SURF    Si 2382  13.263   3.276  12.485 -0.0178  0.3074 -0.2831
  266SURF     O 2383  13.150   3.287  12.348 -0.1263  0.2760  0.5201
  266SURF     O 2384  13.335   3.426  12.516  0.4263 -0.3622  0.0227
  266SURF     O 2385  13.392   3.673  12.431  0.2279 -0.0424 -0.5555
  266SURF    Si 2386  13.062   3.170  12.746 -0.0618  0.2711 -0.2898
  266SURF     O 2387  12.978   3.019  12.720  0.3683 -0.2774  0.9402
  266SURF    Si 2388  12.885   3.463  12.688 -0.2870  0.0454 -0.6118
  266SURF     O 2389  12.757   3.506  12.799 -0.2737 -0.1960 -0.0885
  266SURF     O 2390  12.949   3.306  12.739  0.3038 -0.0967  0.1099
  266SURF     O 2391  12.814   3.489  13.086  0.3504  0.2489  0.1540
  266SURF     O 2392  12.361   3.231  12.529 -0.1815 -0.0520  0.0081
  266SURF    Si 2393  12.485   3.232  12.967  0.6880 -0.0837  0.6079
  266SURF     O 2394  12.410   3.213  12.812  0.2342 -0.3591 -0.1156
  266SURF     O 2395  12.562   3.390  12.980 -0.0184 -0.0913  0.3428
  266SURF    Si 2396  12.689   3.518  12.960 -0.1248  0.4091  0.1784
  266SURF     O 2397  12.628   3.684  12.977  0.4706  0.7215 -0.5012
  266SURF     O 2398  13.190   3.198  12.628 -0.1858 -0.6482  0.4395
  266SURF    Si 2399  13.254   3.179  13.027  0.2994 -0.2143 -0.0228
  266SURF     O 2400  13.131   3.153  12.909  0.0521 -0.7472  0.2791
  266SURF     O 2401  13.355   3.315  12.996  0.8809 -0.6344 -0.1123
  266SURF     O 2402  13.382   3.610  13.040  0.4181  0.0130 -0.5049
  266SURF    Si 2403  13.078   3.249  13.309 -0.1369 -0.1764  0.2076
  266SURF     O 2404  12.945   3.130  13.306 -0.0137  0.3087 -0.5806
  266SURF    Si 2405  12.890   3.527  13.241  0.2903  0.3506 -0.3698
  266SURF     O 2406  12.771   3.521  13.363 -0.0483 -0.3781  0.0110
  266SURF     O 2407  13.017   3.416  13.267  0.6417 -0.2407 -0.0553
  266SURF     O 2408  12.834   3.458  13.642  0.5754 -0.5906  0.1451
  266SURF     O 2409  12.362   3.219  13.092 -0.1376 -1.0147 -0.3649
  266SURF    Si 2410  12.505   3.190  13.528 -0.0565  0.4568 -0.3558
  266SURF     O 2411  12.433   3.162  13.370  0.8917  0.2193 -0.4329
  266SURF     O 2412  12.633   3.304  13.504 -0.4458 -0.6352 -0.1786
  266SURF    Si 2413  12.702   3.470  13.525  0.3441 -0.0119  0.6115
  266SURF     O 2414  12.585   3.578  13.586 -0.3693  0.0373  0.2675
  266SURF     O 2415  13.189   3.190  13.190 -0.0615  0.2251  0.6176
  266SURF    Si 2416  13.273   3.228  13.586 -0.0260 -0.1904  0.2462
  266SURF     O 2417  13.149   3.262  13.468  0.2513  0.2273  0.0040
  266SURF     O 2418  13.377   3.360  13.601  0.0856 -0.1220  0.2031
  266SURF     O 2419  13.393   3.644  13.543 -0.1184  0.5489 -0.2696
  266SURF    Si 2420  13.070   3.171  13.866 -0.3515 -0.2449  0.3538
  266SURF     O 2421  12.989   3.026  13.839 -0.0363 -0.2118  0.2427
  266SURF    Si 2422  12.907   3.463  13.800  0.1430  0.0796 -0.2166
  266SURF     O 2423  12.785   3.509  13.915  0.2221 -0.1251  0.1082
  266SURF     O 2424  12.963   3.305  13.852  0.1570 -0.6659  0.0126
  266SURF     O 2425  12.372   3.231  13.637 -0.0874 -0.0733  0.0840
  266SURF     O 2426  13.199   3.181  13.742 -0.2983  0.3896 -0.0714
  266SURF    Si 2427  13.076   3.782   0.382  0.1444 -0.2953 -0.2422
  266SURF     O 2428  12.947   3.665   0.354 -0.1986 -0.1840  0.2169
  266SURF    Si 2429  12.894   4.080   0.445 -0.2087  0.3367  0.2117
  266SURF     O 2430  12.821   4.016   0.591 -0.2048 -0.6576  0.3149
  266SURF     O 2431  13.011   3.951   0.401  0.0803  0.2936  0.3778
  266SURF     O 2432  12.769   3.992   0.882 -0.6301 -0.0923  0.1441
  266SURF     O 2433  12.423   3.728   0.310 -0.1608 -0.6333  0.0042
  266SURF    Si 2434  12.507   3.721   0.715 -0.5586  0.4049  0.1947
  266SURF     O 2435  12.374   3.712   0.596  0.4019  0.0667  0.5557
  266SURF     O 2436  12.604   3.855   0.679 -0.2782 -0.2227  0.5386
  266SURF    Si 2437  12.698   4.003   0.719  0.2730  0.1966  0.1270
  266SURF     O 2438  12.593   4.139   0.715 -0.0899 -0.0015 -0.4849
  266SURF    Si 2439  13.288   3.711   0.128  0.0639 -0.4701 -0.4730
  266SURF     O 2440  13.232   3.731  13.948  0.8246  0.2221  0.6522
  266SURF     O 2441  13.439   3.788   0.145 -0.3354 -0.3978  0.1590
  266SURF     O 2442  13.395   4.138   0.179  0.0856 -0.2699 -0.8884
  266SURF     O 2443  13.182   3.782   0.244 -0.6925  0.1626 -0.1900
  266SURF    Si 2444  13.278   3.765   0.669 -0.3798  0.0071  0.1207
  266SURF     O 2445  13.185   3.743   0.515  0.3620 -0.0294 -0.5491
  266SURF     O 2446  13.369   3.912   0.657  0.3702 -0.0597  0.1115
  266SURF     O 2447  13.416   4.232   0.680 -0.1264 -0.6099  0.0833
  266SURF     O 2448  12.803   3.467   0.211  0.2282  0.1806 -0.5284
  266SURF    Si 2449  12.495   3.239   0.085 -0.2923  0.4114  0.1778
  266SURF     O 2450  12.410   3.208  13.921  0.3637  0.1364 -0.1081
  266SURF     O 2451  12.563   3.395   0.064 -0.5027 -0.4383 -0.3042
  266SURF    Si 2452  12.696   3.512   0.078 -0.1830 -0.1347 -0.3335
  266SURF     O 2453  12.629   3.671   0.114  0.0150 -0.3025 -0.2935
  266SURF    Si 2454  13.104   3.715   0.955  0.3978  0.2539  0.3394
  266SURF     O 2455  13.036   3.557   0.930  0.3483  0.1794 -0.0623
  266SURF    Si 2456  12.900   3.990   1.001 -0.1953 -0.0840  0.0372
  266SURF     O 2457  12.830   4.020   1.160  0.3352 -0.4557 -0.5974
  266SURF     O 2458  12.987   3.832   1.003 -0.2871  0.2603 -0.3928
  266SURF     O 2459  12.775   4.104   1.437  0.3164  0.1055  0.1930
  266SURF     O 2460  12.433   3.736   0.875 -0.1558  0.2030 -0.4017
  266SURF    Si 2461  12.512   3.799   1.264  0.0542 -0.1309 -0.0478
  266SURF     O 2462  12.379   3.797   1.150 -0.5885  0.5879  0.2177
  266SURF     O 2463  12.576   3.963   1.282 -0.5049 -0.4668  0.0949
  266SURF    Si 2464  12.707   4.080   1.277 -0.0873 -0.5804  0.1090
  266SURF     O 2465  12.649   4.242   1.221  0.4399  0.6862  0.1132
  266SURF     O 2466  13.188   3.772   0.813  0.4801  0.2057 -0.2863
  266SURF    Si 2467  13.318   3.756   1.220  0.4312  0.1751  0.2889
  266SURF     O 2468  13.216   3.698   1.089  0.3029 -0.2789  0.3807
  266SURF     O 2469  13.423   3.871   1.150 -0.2878  0.1087 -0.5485
  266SURF     O 2470  13.367   4.113   1.279 -0.2689 -0.1478 -0.1998
  266SURF    Si 2471  13.112   3.804   1.489 -0.0137 -0.6227 -0.0774
  266SURF     O 2472  12.992   3.687   1.461  0.2881  0.1230 -0.7413
  266SURF    Si 2473  12.907   4.081   1.556 -0.0146  0.3782  0.0505
  266SURF     O 2474  12.840   4.023   1.707  0.1265  0.1885 -0.7880
  266SURF     O 2475  13.036   3.962   1.502  0.4384  0.1581 -0.0894
  266SURF     O 2476  12.790   3.966   1.983 -0.3091  0.0289 -0.2457
  266SURF     O 2477  12.446   3.753   1.423  0.2173  0.1315  0.4235
  266SURF    Si 2478  12.518   3.728   1.815  0.3508  0.2225 -0.0969
  266SURF     O 2479  12.391   3.716   1.693 -0.5333 -0.2042  0.9617
  266SURF     O 2480  12.620   3.868   1.782 -0.1044 -0.5607  0.5286
  266SURF    Si 2481  12.722   4.002   1.831 -0.3532  0.2312  0.2566
  266SURF     O 2482  12.614   4.142   1.840  0.4047 -0.7058 -0.4115
  266SURF     O 2483  13.233   3.814   1.360  0.3136 -0.5822  0.3487
  266SURF    Si 2484  13.290   3.805   1.788  0.1673  0.2189 -0.1026
  266SURF     O 2485  13.201   3.765   1.641  0.3809 -0.0079 -0.0954
  266SURF     O 2486  13.359   3.955   1.765  0.1571  0.0909  0.1557
  266SURF     O 2487  13.434   4.253   1.751  0.0391  0.3824  0.6185
  266SURF    Si 2488  13.120   3.721   2.068 -0.2297  0.0568 -0.0244
  266SURF     O 2489  13.044   3.574   2.017 -0.7407 -0.2461  0.4706
  266SURF    Si 2490  12.918   3.984   2.105  0.2755 -0.0120  0.3233
  266SURF     O 2491  12.850   4.022   2.265 -0.4215 -0.0071 -0.1921
  266SURF     O 2492  13.008   3.834   2.125 -0.0591 -0.0696 -0.3458
  266SURF     O 2493  12.804   4.099   2.532 -0.5209  0.2998 -0.4018
  266SURF     O 2494  12.443   3.747   1.970  0.0983  0.5665 -0.0831
  266SURF    Si 2495  12.526   3.789   2.363 -0.3052  0.1183 -0.2119
  266SURF     O 2496  12.405   3.823   2.245  0.5272  0.0902  0.2608
  266SURF     O 2497  12.606   3.939   2.398  0.0569  0.0915  0.0333
  266SURF    Si 2498  12.727   4.068   2.383  0.1861 -0.7734  0.3627
  266SURF     O 2499  12.661   4.217   2.333  0.2938  0.1676  0.4650
  266SURF     O 2500  13.196   3.798   1.925 -0.1457 -0.3877 -0.1505
  266SURF    Si 2501  13.327   3.683   2.334  0.3828  0.1004  0.0328
  266SURF     O 2502  13.246   3.673   2.181 -0.4370 -0.2473  0.2266
  266SURF     O 2503  13.476   3.763   2.312 -0.1505  0.3496  0.1929
  266SURF     O 2504  13.379   4.089   2.361  0.4357 -0.0812  0.2240
  266SURF    Si 2505  13.110   3.785   2.577 -0.1192 -0.1983  0.0091
  266SURF     O 2506  12.985   3.663   2.563 -0.1810  0.3131 -0.1154
  266SURF    Si 2507  12.938   4.073   2.645 -0.0208 -0.1262  0.2943
  266SURF     O 2508  12.884   4.005   2.794 -0.2758 -0.5380 -0.2780
  266SURF     O 2509  13.043   3.949   2.571 -0.0136 -0.0560 -0.8175
  266SURF     O 2510  12.868   4.031   3.071  0.1805  0.3947  0.3271
  266SURF     O 2511  12.440   3.728   2.504 -0.1043  0.4051  0.3962
  266SURF    Si 2512  12.554   3.735   2.922 -0.4424 -0.0618 -0.3354
  266SURF     O 2513  12.440   3.776   2.795  1.0206  0.1928 -0.1161
  266SURF     O 2514  12.693   3.844   2.930  0.4236  0.2639  0.2455
  266SURF    Si 2515  12.773   4.002   2.925  0.6322 -0.0960 -0.0279
  266SURF     O 2516  12.658   4.131   2.909 -0.0366 -0.1168  0.1982
  266SURF     O 2517  13.230   3.767   2.457 -0.1469  0.0701 -0.4678
  266SURF    Si 2518  13.321   3.724   2.850  0.3273 -0.3312  0.0817
  266SURF     O 2519  13.188   3.766   2.731 -0.3699 -0.3051 -0.4736
  266SURF     O 2520  13.459   3.804   2.813 -0.5249 -0.2365  0.1132
  266SURF    Si 2521  13.165   3.770   3.163 -0.0065  0.1965  0.2666
  266SURF     O 2522  13.028   3.659   3.145 -0.6832  0.2518  0.2148
  266SURF    Si 2523  13.012   4.075   3.153 -0.1873  0.2209 -0.5168
  266SURF     O 2524  12.973   4.156   3.294 -0.2815 -0.8358  0.0238
  266SURF     O 2525  13.098   3.930   3.194  0.5194 -0.2129  0.6340
  266SURF     O 2526  12.469   3.729   3.082  0.4704 -0.0176  0.3485
  266SURF    Si 2527  12.564   3.761   3.481  0.3063  0.2813  0.0501
  266SURF     O 2528  12.439   3.793   3.368  0.3200 -0.4774  0.4098
  266SURF     O 2529  12.702   3.861   3.445 -0.2332  0.0089  0.1650
  266SURF     O 2530  13.263   3.774   3.014 -0.2368  0.2362 -0.6289
  266SURF     O 2531  13.272   3.721   3.289  0.2094 -0.0007  0.8573
  266SURF     O 2532  13.132   3.553   3.590  0.5818 -0.3050  0.0083
  266SURF     O 2533  12.526   3.787   3.635  0.2051 -0.3708 -0.0198
  266SURF     O 2534  12.888   4.098  10.468 -0.0637 -0.3659 -0.0846
  266SURF    Si 2535  13.118   3.720  10.491  0.2391  0.7247  0.3681
  266SURF     O 2536  13.033   3.570  10.480  0.6549  0.3400  0.0398
  266SURF    Si 2537  12.966   4.012  10.580  0.3029  0.0992  0.1186
  266SURF     O 2538  12.864   3.992  10.721 -0.6528 -0.5162  0.4312
  266SURF     O 2539  13.021   3.863  10.510 -0.0347 -0.6375 -0.6878
  266SURF     O 2540  12.797   4.051  10.996 -0.4319 -0.5472  0.2355
  266SURF     O 2541  12.449   3.674  10.444  0.1362 -0.0418  0.2198
  266SURF    Si 2542  12.510   3.778  10.810  0.1433 -0.0878  0.0531
  266SURF     O 2543  12.386   3.785  10.685  0.0198 -0.0456 -0.1964
  266SURF     O 2544  12.595   3.936  10.820 -0.0648  0.1442  0.4019
  266SURF    Si 2545  12.744   4.039  10.834 -0.0386  0.1158  0.0105
  266SURF     O 2546  12.692   4.197  10.790 -0.6035  0.0028 -0.2956
  266SURF     O 2547  13.205   3.742  10.338  0.0392  0.4536 -0.5273
  266SURF    Si 2548  13.292   3.687  10.785  0.1791  0.0343 -0.3846
  266SURF     O 2549  13.236   3.707  10.617 -0.1087  0.4963  0.3219
  266SURF     O 2550  13.439   3.765  10.817  0.7641  0.1629 -0.3269
  266SURF    Si 2551  13.088   3.760  11.052  0.1151  0.0290 -0.0839
  266SURF     O 2552  12.951   3.645  11.039 -0.0477 -0.0966 -0.1370
  266SURF    Si 2553  12.925   4.049  11.120  0.7256  0.3964 -0.6956
  266SURF     O 2554  12.840   4.029  11.275 -0.2609 -0.1046  0.0434
  266SURF     O 2555  13.041   3.924  11.087  0.3915  0.1481 -0.1465
  266SURF     O 2556  12.778   3.997  11.547 -1.0684  0.2150  0.0306
  266SURF     O 2557  12.432   3.753  10.964  0.5162 -0.1965 -0.5570
  266SURF    Si 2558  12.496   3.723  11.366 -0.3736 -0.1020  0.1432
  266SURF     O 2559  12.370   3.750  11.236  0.3942 -0.6046  0.1149
  266SURF     O 2560  12.628   3.841  11.352  0.3177 -0.2702  0.3591
  266SURF    Si 2561  12.710   3.999  11.385 -0.4023 -0.4021  0.0351
  266SURF     O 2562  12.582   4.120  11.365  0.3794 -0.1777 -0.6419
  266SURF     O 2563  13.175   3.761  10.898  0.7840  0.4704 -0.1534
  266SURF    Si 2564  13.285   3.730  11.329  0.1566  0.0107 -0.1598
  266SURF     O 2565  13.194   3.704  11.183 -0.3863  0.2298 -0.1099
  266SURF     O 2566  13.390   3.865  11.324  0.4384  0.4398  0.7604
  266SURF     O 2567  13.369   4.119  11.386 -0.4790 -0.5763 -0.3519
  266SURF    Si 2568  13.100   3.709  11.618 -0.2692  0.1816 -0.6796
  266SURF     O 2569  13.020   3.556  11.599  0.1986 -0.1026  0.3274
  266SURF    Si 2570  12.905   3.992  11.672  0.1608 -0.1845  0.1070
  266SURF     O 2571  12.821   4.013  11.827 -0.3756 -0.6679 -0.0632
  266SURF     O 2572  12.985   3.833  11.671 -0.3383 -0.6032 -0.1561
  266SURF     O 2573  12.765   4.092  12.100 -0.7011 -0.2187 -0.1795
  266SURF     O 2574  12.418   3.731  11.522 -0.0842  0.3926 -0.0594
  266SURF    Si 2575  12.492   3.789  11.923  0.3510  0.1633 -0.4549
  266SURF     O 2576  12.363   3.808  11.800  0.0819 -0.4106 -0.2610
  266SURF     O 2577  12.572   3.946  11.944  0.0714 -0.3260  0.2176
  266SURF    Si 2578  12.699   4.068  11.936  0.2539 -0.7972 -0.0992
  266SURF     O 2579  12.639   4.217  11.880  0.3288  0.0894  0.2554
  266SURF     O 2580  13.176   3.756  11.465  0.3477 -0.3771 -0.3412
  266SURF    Si 2581  13.284   3.706  11.909 -0.4346 -0.3458 -0.0399
  266SURF     O 2582  13.229   3.693  11.743 -0.2492  0.2880 -0.0316
  266SURF     O 2583  13.420   3.808  11.925  0.1254  0.3192  0.7741
  266SURF     O 2584  13.424   4.163  11.984 -0.0268 -0.1192 -0.0070
  266SURF    Si 2585  13.057   3.776  12.156  0.0510  0.1763  0.3830
  266SURF     O 2586  12.924   3.668  12.136  0.2200  0.3804 -0.0810
  266SURF    Si 2587  12.890   4.070  12.223 -0.0049 -0.0775 -0.2790
  266SURF     O 2588  12.832   4.034  12.381 -0.4067  0.6194 -0.3646
  266SURF     O 2589  13.004   3.945  12.173  0.1103  0.1614 -0.6397
  266SURF     O 2590  12.772   4.007  12.659 -0.1453 -0.3954  0.1936
  266SURF     O 2591  12.425   3.736  12.075 -0.3776 -0.5410  0.1207
  266SURF    Si 2592  12.494   3.730  12.484  0.3177 -0.2143 -0.0311
  266SURF     O 2593  12.368   3.752  12.363 -0.2235 -0.3861 -0.2039
  266SURF     O 2594  12.625   3.854  12.457 -0.4050  0.8252  0.2718
  266SURF    Si 2595  12.707   4.007  12.496 -0.3568 -0.0761  0.3486
  266SURF     O 2596  12.590   4.148  12.492 -0.1617  0.5355 -0.1132
  266SURF     O 2597  13.154   3.772  12.009 -0.0804 -0.5949 -0.1955
  266SURF    Si 2598  13.262   3.777  12.428  0.3647 -0.0386  0.1700
  266SURF     O 2599  13.157   3.733  12.293  0.2669 -0.0857 -0.0535
  266SURF     O 2600  13.325   3.931  12.394  0.5636 -0.3479 -0.4028
  266SURF     O 2601  13.414   4.191  12.473  0.5785 -0.7318  0.3484
  266SURF    Si 2602  13.099   3.731  12.715 -0.1166 -0.2609  0.1385
  266SURF     O 2603  13.016   3.581  12.684  0.1388  0.5718  0.5732
  266SURF    Si 2604  12.900   3.999  12.779 -0.1679 -0.4762  0.3960
  266SURF     O 2605  12.834   4.024  12.935 -0.2564 -0.5556  0.2866
  266SURF     O 2606  12.979   3.842  12.772 -0.7339 -0.4571  0.5155
  266SURF     O 2607  12.765   4.098  13.201 -0.1943  0.1615 -0.3609
  266SURF     O 2608  12.428   3.738  12.646 -0.0707  0.7515 -0.3440
  266SURF    Si 2609  12.509   3.798  13.037 -0.1351  0.0078 -0.0935
  266SURF     O 2610  12.388   3.809  12.919  0.5265 -0.4766  0.3340
  266SURF     O 2611  12.579   3.951  13.056  0.6032 -0.3236 -0.3571
  266SURF    Si 2612  12.707   4.076  13.045  0.0154  0.0416 -0.0750
  266SURF     O 2613  12.641   4.227  13.000  0.0506 -0.3279 -0.2164
  266SURF     O 2614  13.165   3.787  12.566 -0.6072  0.0395  0.6175
  266SURF    Si 2615  13.296   3.748  12.986  0.1433 -0.3314  0.3099
  266SURF     O 2616  13.219   3.714  12.838  0.2299  0.2071  0.1097
  266SURF     O 2617  13.415   3.871  12.967 -0.2493 -0.5063  0.7111
  266SURF     O 2618  13.373   4.094  13.104  0.3575 -0.0314  0.5914
  266SURF    Si 2619  13.082   3.806  13.247  0.0321 -0.1239  0.1917
  266SURF     O 2620  12.958   3.683  13.219  0.1827 -1.0609 -0.7009
  266SURF    Si 2621  12.890   4.076  13.320  0.0101 -0.1951 -0.2557
  266SURF     O 2622  12.819   4.029  13.476 -0.3852  0.1923 -0.5641
  266SURF     O 2623  13.008   3.962  13.265 -0.7611  0.1630 -0.1351
  266SURF     O 2624  12.767   3.987  13.749 -0.2592  0.2653  0.2695
  266SURF     O 2625  12.439   3.738  13.187 -0.1104 -0.1206 -0.0585
  266SURF    Si 2626  12.495   3.727  13.591 -0.1385  0.1636 -0.2647
  266SURF     O 2627  12.370   3.715  13.470  0.4897  0.0944  0.2530
  266SURF     O 2628  12.595   3.864  13.554 -0.1338  0.0420  0.4157
  266SURF    Si 2629  12.693   4.013  13.598  0.2802  0.4263 -0.0432
  266SURF     O 2630  12.584   4.156  13.602  0.1341  0.3907  0.2686
  266SURF     O 2631  13.183   3.810  13.101 -0.3048  0.4956 -0.2110
  266SURF    Si 2632  13.278   3.776  13.532  0.1542  0.2076  0.3028
  266SURF     O 2633  13.174   3.754  13.390  0.1942  0.1884 -0.1963
  266SURF     O 2634  13.370   3.922  13.529 -0.2845  0.3810 -0.4417
  266SURF     O 2635  13.419   4.247  13.555 -0.3305 -0.2095  0.2566
  266SURF    Si 2636  13.104   3.736  13.825 -0.2256  0.2452  0.3132
  266SURF     O 2637  13.035   3.583  13.796  0.4002 -0.2454  0.8259
  266SURF    Si 2638  12.891   4.006  13.872  0.3124 -0.3633  0.3840
  266SURF     O 2639  12.820   4.022   0.048  0.0925  0.7623 -0.3157
  266SURF     O 2640  12.979   3.850  13.876 -0.4129 -0.1385  0.1902
  266SURF     O 2641  12.422   3.734  13.747  0.2096  0.5559 -0.0765
  266SURF     O 2642  13.173   3.790  13.673 -0.2993 -0.0727 -0.1587
  266SURF    Si 2643  13.105   4.353   0.458  0.5315 -0.1610 -0.1605
  266SURF     O 2644  12.978   4.234   0.477  0.1768  0.1473 -0.1364
  266SURF    Si 2645  12.914   4.626   0.381  0.3574  0.2891  0.0536
  266SURF     O 2646  12.808   4.634   0.520  0.0468  0.2998 -0.2113
  266SURF     O 2647  13.040   4.507   0.399  0.8832 -0.4221  0.0506
  266SURF     O 2648  12.859   4.566   0.784 -0.2092  0.5214  0.5163
  266SURF     O 2649  12.393   4.347   0.237  0.2533 -0.1275 -0.0309
  266SURF    Si 2650  12.531   4.300   0.661 -0.1516  0.2510  0.4976
  266SURF     O 2651  12.465   4.285   0.502 -0.0213 -0.3834  0.3667
  266SURF     O 2652  12.660   4.421   0.649 -0.1017 -0.0628  0.2430
  266SURF    Si 2653  12.733   4.578   0.667 -0.2289 -0.2255 -0.0320
  266SURF     O 2654  12.618   4.694   0.727 -0.0262  0.0229  0.6463
  266SURF    Si 2655  13.291   4.274   0.179  0.5115  0.1331  0.3490
  266SURF     O 2656  13.162   4.257   0.063  0.2932  0.1417 -0.1950
  266SURF     O 2657  13.377   4.417   0.149  0.6600 -0.0970 -0.4215
  266SURF     O 2658  13.419   4.689   0.210  0.0962 -0.3752 -0.0657
  266SURF     O 2659  13.220   4.284   0.336  0.0394  0.1322  0.1405
  266SURF    Si 2660  13.305   4.350   0.741  0.2101  0.1292 -0.1471
  266SURF     O 2661  13.196   4.385   0.608 -0.2238  0.0049  0.4317
  266SURF     O 2662  13.390   4.487   0.774 -0.3535 -0.4532 -0.2585
  266SURF     O 2663  13.429   4.764   0.699 -0.0538  0.0263 -0.2185
  266SURF     O 2664  12.771   4.093   0.320 -0.3243  0.2298 -0.1783
  266SURF    Si 2665  12.502   3.787   0.166  0.5511  0.2409  0.1406
  266SURF     O 2666  12.370   3.800   0.051 -0.6478  0.3000  0.4883
  266SURF     O 2667  12.574   3.944   0.194  0.2798  0.6852 -0.1404
  266SURF    Si 2668  12.694   4.069   0.169 -0.5203 -0.1679 -0.7445
  266SURF     O 2669  12.627   4.218   0.124 -0.5736 -0.5502  0.2899
  266SURF    Si 2670  13.098   4.273   0.996  0.6631  0.0006 -0.1300
  266SURF     O 2671  13.015   4.121   0.962  0.1930  0.6779  0.4107
  266SURF    Si 2672  12.925   4.571   0.945 -0.1645 -0.3682 -0.2671
  266SURF     O 2673  12.806   4.635   1.055 -0.0716 -0.2519 -0.0504
  266SURF     O 2674  12.978   4.403   0.990 -0.6836 -0.4181 -0.2836
  266SURF     O 2675  12.809   4.599   1.340  0.2003  0.6245 -0.3124
  266SURF     O 2676  12.406   4.357   0.778 -0.1169  0.0943  0.6743
  266SURF    Si 2677  12.516   4.356   1.204 -0.5502 -0.1957 -0.1041
  266SURF     O 2678  12.431   4.321   1.058  0.9515  0.1498  0.0305
  266SURF     O 2679  12.582   4.519   1.190 -0.6293  0.3189  0.0715
  266SURF    Si 2680  12.712   4.637   1.202 -0.2841  0.1856 -0.1010
  266SURF     O 2681  12.654   4.802   1.232  0.0768  0.3874  0.2321
  266SURF     O 2682  13.224   4.290   0.875 -0.1937  0.3107 -0.4228
  266SURF    Si 2683  13.294   4.270   1.283  0.3845 -0.0339 -0.0738
  266SURF     O 2684  13.169   4.274   1.157  0.0931  0.5664 -0.3241
  266SURF     O 2685  13.430   4.383   1.267 -0.3459  0.1592 -0.2445
  266SURF     O 2686  13.430   4.741   1.311  0.6830  0.4526  0.2123
  266SURF    Si 2687  13.104   4.357   1.553 -0.2990  0.2651  0.5199
  266SURF     O 2688  12.971   4.239   1.575 -0.1340  0.0635  0.4287
  266SURF    Si 2689  12.912   4.639   1.487  0.3484 -0.2360  0.3409
  266SURF     O 2690  12.802   4.636   1.622  0.1056 -0.2601  0.0715
  266SURF     O 2691  13.037   4.516   1.505  0.2376  0.1949 -0.1817
  266SURF     O 2692  12.870   4.560   1.895  0.6193  0.5260  0.2157
  266SURF     O 2693  12.416   4.350   1.347  0.0568 -0.0536  0.2718
  266SURF    Si 2694  12.546   4.286   1.774  0.1464 -0.3471 -0.0920
  266SURF     O 2695  12.464   4.260   1.624 -0.6231  0.3414 -0.2731
  266SURF     O 2696  12.676   4.408   1.754  0.7878  0.2710  0.3450
  266SURF    Si 2697  12.740   4.574   1.776 -0.2222  0.1318  0.0925
  266SURF     O 2698  12.615   4.685   1.832  0.4813  0.0444 -0.4271
  266SURF     O 2699  13.217   4.283   1.442  0.1671  0.0652 -0.5032
  266SURF    Si 2700  13.314   4.353   1.822  0.0501 -0.0834 -0.1431
  266SURF     O 2701  13.188   4.381   1.702 -0.4820  0.7525 -0.3277
  266SURF     O 2702  13.381   4.508   1.862 -0.3070  0.6309  0.0993
  266SURF     O 2703  13.412   4.754   1.750 -0.1238 -0.9513  0.0295
  266SURF    Si 2704  13.118   4.263   2.089 -0.4584  0.3474 -0.0456
  266SURF     O 2705  13.026   4.111   2.063  0.0838 -0.3382 -0.0804
  266SURF    Si 2706  12.942   4.558   2.056 -0.1641 -0.5993 -0.3704
  266SURF     O 2707  12.816   4.606   2.169 -0.1123 -0.2105  0.5640
  266SURF     O 2708  12.999   4.395   2.091 -0.1297 -0.4349  0.4662
  266SURF     O 2709  12.855   4.587   2.455  0.1676 -0.0546  0.0386
  266SURF     O 2710  12.439   4.348   1.890  0.2433 -0.0418 -0.5987
  266SURF    Si 2711  12.539   4.338   2.330 -0.5530  0.0004 -0.2399
  266SURF     O 2712  12.466   4.319   2.173 -0.2635  0.2911  0.1579
  266SURF     O 2713  12.608   4.503   2.344 -0.1538 -0.1528  1.0445
  266SURF    Si 2714  12.738   4.620   2.326  0.1022 -0.4257 -0.9413
  266SURF     O 2715  12.673   4.783   2.349 -0.4887  0.1290  0.3763
  266SURF     O 2716  13.241   4.275   1.962 -0.1071  0.3532  0.0958
  266SURF    Si 2717  13.325   4.250   2.365 -0.1549 -0.0742  0.0908
  266SURF     O 2718  13.195   4.265   2.247  0.2762  0.6027 -0.4806
  266SURF     O 2719  13.468   4.336   2.311 -0.2596 -0.4105  0.0917
  266SURF     O 2720  13.429   4.714   2.374  0.1508  0.1190  0.2592
  266SURF    Si 2721  13.153   4.346   2.642 -0.4836  0.1001 -0.0844
  266SURF     O 2722  13.027   4.227   2.672 -0.3289 -0.0591  0.4527
  266SURF    Si 2723  12.950   4.622   2.595  0.3428  0.4335 -0.0227
  266SURF     O 2724  12.849   4.621   2.740 -0.0384  0.2739  0.1550
  266SURF     O 2725  13.086   4.511   2.617 -0.1295  0.1387 -0.2030
  266SURF     O 2726  12.940   4.555   2.995  0.4200 -0.0952 -0.4789
  266SURF     O 2727  12.418   4.318   2.454 -0.4541 -0.5534 -0.1623
  266SURF    Si 2728  12.591   4.290   2.880 -0.2799  0.0824 -0.9866
  266SURF     O 2729  12.503   4.289   2.727  0.5976 -0.4281 -0.0047
  266SURF     O 2730  12.729   4.406   2.889 -0.0911  0.2752  0.2387
  266SURF    Si 2731  12.802   4.565   2.898  0.0448 -0.3587  0.1609
  266SURF     O 2732  12.702   4.681   2.962  0.4246 -0.4502 -0.3050
  266SURF     O 2733  13.271   4.308   2.521 -0.2410  0.4464  0.4406
  266SURF     O 2734  13.245   4.349   2.785 -0.4513  0.0723  0.2585
  266SURF     O 2735  13.105   4.183   3.065  0.3903  0.3624  0.6626
  266SURF     O 2736  12.492   4.338   3.015 -0.0334 -0.4113  0.1206
  266SURF     O 2737  12.522   4.228   3.271 -0.1254 -0.5395 -0.5498
  266SURF     O 2738  13.095   4.110  10.623  0.4362 -0.3943  0.0435
  266SURF     O 2739  12.933   4.678  10.941  0.7202  0.2045  0.1700
  266SURF    Si 2740  13.124   4.327  11.132 -0.0987 -0.1685  0.0252
  266SURF     O 2741  12.999   4.212  11.139  0.1164  0.0572  0.5451
  266SURF    Si 2742  12.974   4.630  11.095 -0.8158  0.3682  0.1706
  266SURF     O 2743  12.830   4.611  11.203 -0.6394  0.5311  0.3905
  266SURF     O 2744  13.069   4.487  11.083 -0.3438 -0.5297  0.3811
  266SURF     O 2745  12.882   4.540  11.481  0.2349 -0.0773 -0.1306
  266SURF     O 2746  12.392   4.346  10.908  0.2879  0.9568  0.3199
  266SURF    Si 2747  12.529   4.282  11.337  0.3317 -0.2967  0.3935
  266SURF     O 2748  12.458   4.286  11.167 -0.5642 -0.3328 -0.2556
  266SURF     O 2749  12.666   4.398  11.337  0.1043 -0.5013 -0.0913
  266SURF    Si 2750  12.755   4.556  11.357 -0.1144  0.6452  0.0572
  266SURF     O 2751  12.639   4.678  11.413 -0.3210 -0.4864 -0.3863
  266SURF     O 2752  13.243   4.280  11.017  0.1333  0.1760 -0.3507
  266SURF    Si 2753  13.322   4.280  11.405  0.2837  0.1695  0.1420
  266SURF     O 2754  13.195   4.325  11.290  0.6948 -0.2389 -0.6402
  266SURF     O 2755  13.462   4.376  11.395 -0.2207 -0.1411  0.1805
  266SURF    Si 2756  13.124   4.281  11.685 -0.0404  0.6429  0.3549
  266SURF     O 2757  13.028   4.129  11.645  0.5124  0.3285 -0.0768
  266SURF    Si 2758  12.948   4.571  11.638  0.3489 -0.1359  0.1632
  266SURF     O 2759  12.817   4.620  11.744 -0.0939  0.6636  0.2383
  266SURF     O 2760  13.020   4.420  11.692 -0.1172 -0.4221  0.3684
  266SURF     O 2761  12.847   4.607  12.019  0.3867  0.4964 -0.1126
  266SURF     O 2762  12.390   4.318  11.438  0.1260 -0.1313 -0.0599
  266SURF    Si 2763  12.520   4.346  11.879 -0.2718  0.4614  0.0139
  266SURF     O 2764  12.448   4.342  11.718  0.1756  0.0542 -0.1991
  266SURF     O 2765  12.599   4.501  11.901 -0.6547  0.4348  0.3290
  266SURF    Si 2766  12.723   4.625  11.896 -0.5028  0.3052  1.3249
  266SURF     O 2767  12.656   4.789  11.915  0.3568 -0.3739  0.3136
  266SURF     O 2768  13.254   4.296  11.570 -0.7583  0.0687  0.3060
  266SURF    Si 2769  13.304   4.291  11.969 -0.1967 -0.2884  0.2582
  266SURF     O 2770  13.187   4.273  11.840 -0.2939 -0.1980 -0.8747
  266SURF     O 2771  13.395   4.441  11.939 -0.0243  0.4422  0.2951
  266SURF     O 2772  13.421   4.714  12.006  0.2604  0.3310 -0.3141
  266SURF    Si 2773  13.096   4.346  12.245 -0.3026  0.0375  0.9961
  266SURF     O 2774  12.966   4.224  12.231  0.6957 -0.2359  0.2551
  266SURF    Si 2775  12.916   4.634  12.178  0.0164 -0.1097  0.0727
  266SURF     O 2776  12.793   4.638  12.304 -0.0350 -0.2308  0.0466
  266SURF     O 2777  13.037   4.507  12.213 -0.0552 -0.0512  0.5980
  266SURF     O 2778  12.848   4.546  12.568 -0.0468  0.3368 -0.3535
  266SURF     O 2779  12.390   4.325  11.990 -0.2401  0.8047 -0.6421
  266SURF    Si 2780  12.525   4.299  12.436  0.0051  0.2788  0.3380
  266SURF     O 2781  12.465   4.267  12.272 -0.2329  0.0107  0.1727
  266SURF     O 2782  12.648   4.421  12.420 -0.8568  0.1396 -0.0774
  266SURF    Si 2783  12.720   4.576  12.450  0.0453 -0.2400  0.2592
  266SURF     O 2784  12.602   4.688  12.514  0.4646 -0.0386  0.4377
  266SURF     O 2785  13.227   4.308  12.134 -0.4878  0.2439  0.3050
  266SURF    Si 2786  13.303   4.323  12.522  0.1275 -0.5551  0.4452
  266SURF     O 2787  13.172   4.334  12.405  0.4062  0.4850 -0.0813
  266SURF     O 2788  13.395   4.465  12.513  0.4838  0.0197 -0.1297
  266SURF     O 2789  13.429   4.798  12.508  0.1656 -0.0759  0.3741
  266SURF    Si 2790  13.105   4.267  12.790 -0.0112 -0.3626 -0.1493
  266SURF     O 2791  13.016   4.123  12.747 -0.8660  0.1513  0.1501
  266SURF    Si 2792  12.920   4.562  12.734 -0.3033 -0.4293 -0.1650
  266SURF     O 2793  12.796   4.619  12.839 -0.2361  0.2891 -0.0103
  266SURF     O 2794  12.983   4.401  12.780 -0.5360 -0.3412  0.0121
  266SURF     O 2795  12.820   4.601  13.124  0.0847  0.5229  0.3020
  266SURF     O 2796  12.397   4.359  12.545 -0.5588  0.1051 -0.3211
  266SURF    Si 2797  12.517   4.353  12.983 -0.1364  0.0697  0.3593
  266SURF     O 2798  12.440   4.330  12.821 -0.5861 -0.3388  0.2059
  266SURF     O 2799  12.584   4.514  13.000 -0.5247 -0.1148 -0.3537
  266SURF    Si 2800  12.712   4.638  12.993 -0.4282  0.0554  0.0746
  266SURF     O 2801  12.644   4.799  13.006 -0.1714 -0.0097  0.2041
  266SURF     O 2802  13.237   4.292  12.682  0.3847  0.0306  0.3077
  266SURF    Si 2803  13.295   4.249  13.075 -0.1215 -0.4171  0.4943
  266SURF     O 2804  13.170   4.247  12.958  0.0217 -0.0718  0.5447
  266SURF     O 2805  13.417   4.368  13.039 -0.0176  0.4253 -0.3410
  266SURF     O 2806  13.419   4.708  13.060 -0.0095  0.1317 -0.0759
  266SURF    Si 2807  13.100   4.353  13.335 -0.0454 -0.0525  0.2473
  266SURF     O 2808  12.969   4.229  13.351 -0.1966 -0.2282  1.1515
  266SURF    Si 2809  12.914   4.632  13.269  0.4924  0.1945 -0.4275
  266SURF     O 2810  12.805   4.635  13.405  0.1513 -0.0469  0.8457
  266SURF     O 2811  13.038   4.509  13.292 -0.1031  0.4727  0.1641
  266SURF     O 2812  12.861   4.551  13.669 -0.5742  1.0365 -0.2387
  266SURF     O 2813  12.394   4.314  13.096  0.3473  0.3773 -0.2335
  266SURF    Si 2814  12.525   4.308  13.542 -0.0745  0.3818 -0.2816
  266SURF     O 2815  12.455   4.276  13.386 -0.5935 -0.0014  0.4185
  266SURF     O 2816  12.656   4.419  13.532 -0.7338 -0.0049  0.4563
  266SURF    Si 2817  12.734   4.572  13.553  0.4816 -0.1275  0.5793
  266SURF     O 2818  12.625   4.696  13.621  0.1147 -0.2454 -0.4887
  266SURF     O 2819  13.226   4.296  13.225  0.2237 -0.4913  0.0890
  266SURF    Si 2820  13.294   4.350  13.610 -0.2612  0.1087 -0.1655
  266SURF     O 2821  13.175   4.383  13.488  0.3569 -0.2371  0.4599
  266SURF     O 2822  13.378   4.494  13.644 -0.0278  0.0494 -0.0489
  266SURF     O 2823  13.413   4.743  13.551  0.0797 -0.4503 -0.2514
  266SURF    Si 2824  13.097   4.277  13.887 -0.2337 -0.3106 -0.0907
  266SURF     O 2825  13.009   4.132  13.839  0.2439 -0.1936 -0.6107
  266SURF    Si 2826  12.921   4.567  13.834 -0.0540  0.2717 -0.2922
  266SURF     O 2827  12.790   4.625  13.938 -0.1761 -0.1080  0.1496
  266SURF     O 2828  12.979   4.411  13.887 -0.0330 -0.0594 -0.5973
  266SURF     O 2829  12.407   4.353  13.657 -0.3392 -0.4020  0.6060
  266SURF     O 2830  13.227   4.297  13.761 -0.0421  0.5901  0.2016
  266SURF    Si 2831  13.120   4.896   0.411 -0.1208  0.2627  0.3418
  266SURF     O 2832  12.992   4.787   0.370  0.5952 -0.7255  1.0140
  266SURF    Si 2833  12.941   5.186   0.472  0.7504 -0.5629 -0.0990
  266SURF     O 2834  12.869   5.154   0.629  0.4878 -0.4415  0.1123
  266SURF     O 2835  13.064   5.062   0.435  0.3147 -0.7032  0.8908
  266SURF     O 2836  12.801   5.126   0.900  0.2649 -0.1653  0.0074
  266SURF     O 2837  12.458   4.859   0.334 -0.0261 -0.3332  0.0290
  266SURF    Si 2838  12.529   4.841   0.731 -0.1137  0.2836  0.2596
  266SURF     O 2839  12.399   4.830   0.611  0.0925  0.2898 -0.2772
  266SURF     O 2840  12.646   4.973   0.706  0.0627 -0.1826 -0.8435
  266SURF    Si 2841  12.733   5.126   0.740  0.1952  0.2335  0.2617
  266SURF     O 2842  12.611   5.255   0.731 -0.0621  0.2689 -0.3583
  266SURF    Si 2843  13.345   4.832   0.158  0.1035  0.6018 -0.2486
  266SURF     O 2844  13.253   4.804   0.010 -0.4610  0.0852  0.3860
  266SURF     O 2845  13.475   4.931   0.123 -0.2429 -0.0541 -0.4109
  266SURF     O 2846  13.362   5.214   0.215 -0.5303  0.1909  0.1811
  266SURF     O 2847  13.237   4.899   0.277  0.1500 -0.5256 -0.3697
  266SURF    Si 2848  13.312   4.881   0.689  0.3205 -0.4203  0.3161
  266SURF     O 2849  13.204   4.845   0.557 -0.2266  0.6471  0.1983
  266SURF     O 2850  13.381   5.028   0.664  0.1039 -0.1044  0.2594
  266SURF     O 2851  13.458   5.380   0.687  0.1803 -0.4905 -0.3369
  266SURF     O 2852  12.819   4.595   0.235 -0.1847  0.2103  0.0636
  266SURF    Si 2853  12.508   4.343   0.102 -0.5559 -0.0190 -0.3115
  266SURF     O 2854  12.431   4.303  13.934 -0.7007 -0.6004 -0.2655
  266SURF     O 2855  12.577   4.509   0.097  0.2269  0.1779  0.1116
  266SURF    Si 2856  12.706   4.627   0.108 -0.1690 -0.5273 -0.0837
  266SURF     O 2857  12.647   4.794   0.135 -0.3585 -0.2878 -0.2506
  266SURF    Si 2858  13.134   4.844   0.982  0.0008  0.2420  0.2189
  266SURF     O 2859  13.055   4.689   0.937 -0.5049  0.1976 -0.5180
  266SURF    Si 2860  12.935   5.124   1.019 -0.0368  0.1266  0.2399
  266SURF     O 2861  12.862   5.145   1.184  0.4262 -0.0786 -0.1240
  266SURF     O 2862  13.007   4.960   1.027 -0.0309 -0.1232 -0.4524
  266SURF     O 2863  12.810   5.220   1.450 -0.0608 -0.2114  0.4039
  266SURF     O 2864  12.460   4.856   0.894  0.0034 -0.2208 -0.0151
  266SURF    Si 2865  12.535   4.918   1.291  0.2194 -0.3073  0.1314
  266SURF     O 2866  12.412   4.937   1.170 -0.2930  0.3716 -0.0057
  266SURF     O 2867  12.613   5.070   1.312 -0.1996 -0.4943  0.1725
  266SURF    Si 2868  12.735   5.194   1.295 -0.3547 -0.4931  0.1355
  266SURF     O 2869  12.670   5.354   1.247  0.1254  0.2550 -0.0928
  266SURF     O 2870  13.224   4.907   0.840  0.9628  0.3554 -0.2395
  266SURF    Si 2871  13.341   4.871   1.251  0.4279  0.6202  0.4634
  266SURF     O 2872  13.249   4.821   1.114 -0.2708 -0.2633  0.0810
  266SURF     O 2873  13.470   4.979   1.206  0.4791 -0.1152  0.4447
  266SURF     O 2874  13.409   5.235   1.341  0.1608  0.0448  0.0203
  266SURF    Si 2875  13.110   4.918   1.510  0.3041 -0.2768 -0.0004
  266SURF     O 2876  12.992   4.791   1.470 -0.2603 -0.6842 -0.0315
  266SURF    Si 2877  12.932   5.198   1.575  0.2649  0.1106  0.7686
  266SURF     O 2878  12.870   5.153   1.731  0.7509 -0.4893  0.7903
  266SURF     O 2879  13.032   5.070   1.513  0.2580  0.4123  0.5123
  266SURF     O 2880  12.806   5.124   2.001  0.4944 -0.1381  0.0746
  266SURF     O 2881  12.469   4.864   1.443 -0.0457  0.2021 -0.2604
  266SURF    Si 2882  12.536   4.844   1.838  0.0445 -0.1172 -0.2718
  266SURF     O 2883  12.407   4.848   1.717 -0.7864  0.1290 -0.3197
  266SURF     O 2884  12.651   4.977   1.802 -0.5701  0.2514  0.3061
  266SURF    Si 2885  12.736   5.126   1.837  0.1653 -0.1535  0.2887
  266SURF     O 2886  12.622   5.252   1.836  0.2757 -0.4759  0.5215
  266SURF     O 2887  13.233   4.930   1.382  0.1516  0.0486 -0.6086
  266SURF    Si 2888  13.319   4.889   1.784  0.0259 -0.1165  0.3182
  266SURF     O 2889  13.181   4.899   1.673 -0.4155  0.1509  0.2936
  266SURF     O 2890  13.429   5.022   1.762 -0.0090  0.0093 -0.1518
  266SURF     O 2891  13.468   5.331   1.810  0.2212  0.2475  0.0298
  266SURF    Si 2892  13.144   4.833   2.076 -0.3770  0.0237 -0.2266
  266SURF     O 2893  13.078   4.674   2.042  0.5162 -0.0485 -0.6525
  266SURF    Si 2894  12.942   5.108   2.113  0.0925  0.1734  0.0081
  266SURF     O 2895  12.872   5.108   2.273  0.5988  0.7850  0.8123
  266SURF     O 2896  13.020   4.948   2.091 -0.1061 -0.3771 -0.0207
  266SURF     O 2897  12.835   5.205   2.544 -0.5156  0.0258 -0.3257
  266SURF     O 2898  12.468   4.862   1.997 -0.1288 -0.0512  0.0444
  266SURF    Si 2899  12.550   4.898   2.394  0.1741 -0.7075  0.1079
  266SURF     O 2900  12.416   4.895   2.275  0.3788  0.0868  0.0984
  266SURF     O 2901  12.630   5.056   2.413  0.8240 -0.5970 -0.1004
  266SURF    Si 2902  12.759   5.176   2.393 -0.1551 -0.1088  0.1131
  266SURF     O 2903  12.684   5.321   2.339  0.4318 -0.4771  0.4077
  266SURF     O 2904  13.258   4.877   1.947 -0.1827  0.4584 -0.1958
  266SURF    Si 2905  13.339   4.856   2.338  0.1452 -0.5113 -0.2197
  266SURF     O 2906  13.223   4.820   2.224  0.1835  0.4798 -0.6964
  266SURF     O 2907  13.438   4.980   2.276 -0.1869 -0.1483  0.3349
  266SURF    Si 2908  13.137   4.910   2.610 -0.4707 -0.0456  0.3723
  266SURF     O 2909  13.010   4.789   2.595 -0.2667 -0.2847 -0.2161
  266SURF    Si 2910  12.975   5.202   2.655 -0.5087 -0.4521  0.0959
  266SURF     O 2911  12.916   5.204   2.812  0.2295 -0.4900  0.0945
  266SURF     O 2912  13.087   5.076   2.639  0.2815  0.3029 -0.8177
  266SURF     O 2913  12.489   4.857   2.550  0.3577 -0.0644  0.0571
  266SURF     O 2914  12.409   4.841   2.808 -0.1160  0.4984 -0.1056
  266SURF     O 2915  13.264   4.912   2.484  0.8873 -0.0056 -0.6918
  266SURF     O 2916  13.226   4.866   2.746  0.4684 -0.2448  0.5774
  266SURF     O 2917  13.077   4.755  11.149  0.5570 -0.3975  0.0778
  266SURF     O 2918  12.919   5.055  11.299  0.6991  0.0139 -0.1732
  266SURF     O 2919  12.871   5.153  11.574 -0.2549  0.7785 -0.1151
  266SURF     O 2920  12.519   4.782  11.037  0.3300 -0.5230  0.3228
  266SURF    Si 2921  12.571   4.843  11.436  0.0765 -0.1719  0.1552
  266SURF     O 2922  12.475   4.882  11.295  0.3955 -0.3760 -0.9703
  266SURF     O 2923  12.704   4.948  11.459  0.3607  0.2974  0.1354
  266SURF    Si 2924  12.802   5.088  11.424 -0.1537  0.2572  0.2480
  266SURF     O 2925  12.699   5.213  11.372  0.2722 -0.1803  0.6222
  266SURF    Si 2926  13.151   4.850  11.672  0.1717  0.0662  0.0900
  266SURF     O 2927  13.074   4.693  11.633  0.5745  0.1165  0.0669
  266SURF    Si 2928  12.959   5.129  11.721 -0.1376  0.3350 -0.1335
  266SURF     O 2929  12.852   5.123  11.860 -0.1884  0.0054 -0.6315
  266SURF     O 2930  13.032   4.973  11.724 -0.4509  0.7158  0.7157
  266SURF     O 2931  12.796   5.194  12.130 -0.3852  0.3072 -0.1995
  266SURF     O 2932  12.472   4.849  11.580  0.1720 -0.7083 -0.1930
  266SURF    Si 2933  12.528   4.908  11.959  0.0480  0.6267 -0.3517
  266SURF     O 2934  12.396   4.906  11.842 -0.3245 -0.0856  0.0691
  266SURF     O 2935  12.597   5.068  11.965 -0.0008 -0.2436 -1.0435
  266SURF    Si 2936  12.733   5.183  11.969  0.2933  0.2865 -0.1247
  266SURF     O 2937  12.675   5.345  11.929  0.4861  0.2815 -0.3055
  266SURF     O 2938  13.226   4.894  11.526 -0.4506 -0.0805 -0.0369
  266SURF    Si 2939  13.353   4.858  11.954  0.2974 -0.1128  0.0399
  266SURF     O 2940  13.274   4.825  11.802  0.6752 -0.7639 -0.3456
  266SURF     O 2941  13.477   4.973  11.924 -0.1700 -0.4857  0.3300
  266SURF     O 2942  13.432   5.238  12.005 -0.4976 -0.1935  0.0563
  266SURF    Si 2943  13.119   4.915  12.200 -0.1403  0.2241  0.5914
  266SURF     O 2944  12.997   4.788  12.170  1.1887 -0.2995  0.1925
  266SURF    Si 2945  12.919   5.189  12.257  0.0028  0.2180  0.2396
  266SURF     O 2946  12.846   5.134  12.403 -0.4118  0.6341 -0.1832
  266SURF     O 2947  13.046   5.073  12.221  0.3477 -0.3290 -0.0893
  266SURF     O 2948  12.769   5.115  12.683  0.3180  0.3963  0.5578
  266SURF     O 2949  12.464   4.876  12.120  0.7749  0.3527  0.4931
  266SURF    Si 2950  12.515   4.840  12.518 -0.3687 -0.0240  0.4877
  266SURF     O 2951  12.384   4.827  12.392  0.3108 -0.2486 -0.6909
  266SURF     O 2952  12.625   4.970  12.480  0.0977  0.1590 -0.2467
  266SURF    Si 2953  12.712   5.120  12.513 -0.3276  0.0942 -0.3118
  266SURF     O 2954  12.599   5.255  12.505  0.1712 -0.6795  0.0576
  266SURF     O 2955  13.232   4.923  12.063 -0.4480  0.2833 -0.1668
  266SURF    Si 2956  13.307   4.906  12.482  0.4441 -0.2008  0.1885
  266SURF     O 2957  13.223   4.871  12.334 -0.0828 -0.8886 -0.6157
  266SURF     O 2958  13.380   5.060  12.479  0.2775  0.1107  0.5307
  266SURF     O 2959  13.420   5.331  12.495 -0.1738 -0.3222  0.9920
  266SURF    Si 2960  13.111   4.845  12.757  0.9591  0.5365  0.4345
  266SURF     O 2961  13.042   4.685  12.721  0.0868  0.1104 -0.8074
  266SURF    Si 2962  12.907   5.118  12.803  0.3783 -0.0867 -0.6156
  266SURF     O 2963  12.850   5.138  12.959 -0.6881  0.3749 -0.1627
  266SURF     O 2964  12.981   4.959  12.810 -0.8194 -0.1173 -0.5674
  266SURF     O 2965  12.801   5.203  13.229 -0.0703  0.0005 -0.6242
  266SURF     O 2966  12.447   4.848  12.680 -0.1372 -0.8946 -0.2434
  266SURF    Si 2967  12.531   4.915  13.065  0.0000 -0.0768  0.4700
  266SURF     O 2968  12.403   4.926  12.951  0.0424  0.4648  0.0435
  266SURF     O 2969  12.600   5.077  13.082  0.5394  0.1240  0.5823
  266SURF    Si 2970  12.727   5.195  13.073 -0.3491  0.0545  0.0898
  266SURF     O 2971  12.660   5.355  13.033  0.3354 -0.3213 -0.4259
  266SURF     O 2972  13.191   4.908  12.612  0.6090 -1.0196 -0.7011
  266SURF    Si 2973  13.323   4.850  13.024 -0.0448  0.1051 -0.2660
  266SURF     O 2974  13.221   4.815  12.889 -0.8389  0.0168 -0.6309
  266SURF     O 2975  13.442   4.963  12.979  0.7944 -0.0449  0.4679
  266SURF     O 2976  13.395   5.223  13.114 -0.2557  0.2507  0.4483
  266SURF    Si 2977  13.111   4.903  13.290 -0.0903  0.1193 -0.3350
  266SURF     O 2978  12.989   4.789  13.252 -0.2267  0.1106  0.2812
  266SURF    Si 2979  12.926   5.190  13.348 -0.2060  0.2838 -0.7036
  266SURF     O 2980  12.851   5.146  13.502 -0.7672  0.2428 -0.0388
  266SURF     O 2981  13.045   5.068  13.309  0.4608 -0.0478 -0.3262
  266SURF     O 2982  12.807   5.102  13.783 -0.3672 -0.1223 -0.6476
  266SURF     O 2983  12.467   4.863  13.221 -0.0821 -0.2784 -0.0677
  266SURF    Si 2984  12.534   4.848  13.617 -0.4339 -0.2332 -0.1540
  266SURF     O 2985  12.406   4.826  13.499  0.3425 -0.2497  0.5096
  266SURF     O 2986  12.643   4.973  13.577  0.1173 -0.1271  0.1357
  266SURF    Si 2987  12.733   5.119  13.621  0.3055  0.0189  0.3088
  266SURF     O 2988  12.618   5.249  13.624 -0.2644  0.5300 -0.5709
  266SURF     O 2989  13.233   4.912  13.161 -0.4350 -0.2508  0.7167
  266SURF    Si 2990  13.318   4.878  13.559  0.0028 -0.0015 -0.1322
  266SURF     O 2991  13.196   4.858  13.438  0.1264  0.3020  0.1439
  266SURF     O 2992  13.406   5.013  13.527 -0.0399 -0.3966 -0.4315
  266SURF     O 2993  13.412   5.340  13.610 -0.2656 -0.2187  0.3103
  266SURF    Si 2994  13.138   4.833  13.860 -0.4781 -0.4001  0.1624
  266SURF     O 2995  13.058   4.681  13.823  0.6341 -0.8809  0.4908
  266SURF    Si 2996  12.936   5.109  13.898  0.0164  0.1062 -0.2527
  266SURF     O 2997  12.859   5.121   0.076  0.1894  0.1597  0.2144
  266SURF     O 2998  13.021   4.957  13.906  0.3315 -0.0326  0.1481
  266SURF     O 2999  12.466   4.864  13.779 -0.2131  0.0384  0.2102
  266SURF     O 3000  13.238   4.884  13.715 -0.7848  0.2294 -0.2752
  266SURF    Si 3001  13.133   5.474   0.475 -0.1011  0.0377  0.0960
  266SURF     O 3002  13.010   5.350   0.490  0.8504  0.2873 -0.2380
  266SURF    Si 3003  12.937   5.755   0.418  0.5677  0.2298 -0.1807
  266SURF     O 3004  12.817   5.743   0.544 -0.0719 -0.2840 -0.1771
  266SURF     O 3005  13.061   5.632   0.431  0.0449  0.2785 -0.1630
  266SURF     O 3006  12.897   5.685   0.814  0.3421  0.3039 -0.0858
  266SURF     O 3007  12.419   5.439   0.257 -0.0751  0.0447  0.1181
  266SURF    Si 3008  12.555   5.414   0.691  0.4960  0.5344 -0.2776
  266SURF     O 3009  12.485   5.401   0.532  0.2400  0.2789 -0.3225
  266SURF     O 3010  12.693   5.525   0.691  0.0645 -0.2155  0.5430
  266SURF    Si 3011  12.760   5.691   0.705 -0.2279 -0.2299 -0.2017
  266SURF     O 3012  12.638   5.806   0.760  0.3600  0.4249  0.7258
  266SURF    Si 3013  13.305   5.377   0.211 -0.0106  0.2822 -0.5528
  266SURF     O 3014  13.170   5.382   0.095 -0.2029 -0.0092 -0.6053
  266SURF     O 3015  13.442   5.464   0.158  0.4927  0.3858  0.0618
  266SURF     O 3016  13.463   5.940   0.153 -0.6772  0.2896 -0.4159
  266SURF     O 3017  13.247   5.422   0.363 -0.1698 -0.2794  0.2736
  266SURF    Si 3018  13.331   5.486   0.753 -0.1406 -0.1618 -0.0759
  266SURF     O 3019  13.211   5.504   0.631  0.6927 -0.0376 -0.3749
  266SURF     O 3020  13.396   5.642   0.777 -0.0350 -0.3255  0.0577
  266SURF     O 3021  13.476   5.912   0.714  0.2856 -0.4637  0.2371
  266SURF     O 3022  12.814   5.197   0.350  0.4429 -0.6165  0.2650
  266SURF    Si 3023  12.530   4.912   0.189 -0.9963 -0.5995 -0.0772
  266SURF     O 3024  12.408   4.941   0.065  1.0811  0.6273 -0.4764
  266SURF     O 3025  12.617   5.062   0.214 -0.6752  0.2495 -0.0787
  266SURF    Si 3026  12.741   5.182   0.189 -0.0518  0.2709 -0.1627
  266SURF     O 3027  12.671   5.340   0.144 -0.0062 -0.4263 -0.4617
  266SURF    Si 3028  13.137   5.396   1.027  0.3028 -0.6739  0.4038
  266SURF     O 3029  13.057   5.246   0.994 -0.2701  0.1796  0.4515
  266SURF    Si 3030  12.955   5.685   0.976  0.4486 -0.3564 -0.6834
  266SURF     O 3031  12.820   5.731   1.085 -0.2326 -0.5527  0.0438
  266SURF     O 3032  13.017   5.528   1.026  0.2853 -0.5749  0.3706
  266SURF     O 3033  12.882   5.734   1.366  0.0122 -0.4039  0.2907
  266SURF     O 3034  12.422   5.450   0.799  0.9758  0.1199  0.1099
  266SURF    Si 3035  12.548   5.473   1.234 -0.1565 -0.2855  0.3389
  266SURF     O 3036  12.480   5.469   1.071 -0.4991  1.2627  0.4557
  266SURF     O 3037  12.624   5.631   1.258  0.1393  0.1558 -0.1715
  266SURF    Si 3038  12.754   5.747   1.243 -0.1428 -0.0002 -0.2454
  266SURF     O 3039  12.680   5.913   1.255  0.4711  0.3914  0.0420
  266SURF     O 3040  13.261   5.419   0.903  0.1837  0.3581  0.1445
  266SURF    Si 3041  13.327   5.384   1.314  0.1941 -0.3531 -0.1208
  266SURF     O 3042  13.206   5.371   1.184  0.0140  0.5130 -0.8388
  266SURF     O 3043  13.456   5.479   1.274  0.4946 -0.1275 -0.2116
  266SURF     O 3044  13.471   5.930   1.268  0.5821  0.3302 -0.1643
  266SURF    Si 3045  13.145   5.473   1.591  0.1702  0.1400 -0.1530
  266SURF     O 3046  13.017   5.346   1.614 -0.0354 -0.1479  0.1020
  266SURF    Si 3047  12.953   5.755   1.525 -0.1197  0.2636 -0.1495
  266SURF     O 3048  12.827   5.724   1.645 -0.2429 -0.5282  0.0208
  266SURF     O 3049  13.078   5.631   1.542 -0.4284 -0.3330 -0.4301
  266SURF     O 3050  12.905   5.680   1.918 -0.1124 -0.0740  0.0575
  266SURF     O 3051  12.420   5.453   1.350 -0.4088  0.5038  0.2825
  266SURF    Si 3052  12.570   5.416   1.796 -0.0027 -0.7922 -0.0490
  266SURF     O 3053  12.497   5.420   1.633  0.3050 -0.2680  0.2334
  266SURF     O 3054  12.703   5.523   1.786  0.0305  0.0513 -0.4809
  266SURF    Si 3055  12.774   5.681   1.804 -0.5259  0.0665 -0.6732
  266SURF     O 3056  12.664   5.805   1.863  0.0850 -0.5045 -0.3770
  266SURF     O 3057  13.264   5.434   1.467 -0.4205  0.7639 -0.0047
  266SURF    Si 3058  13.361   5.451   1.860 -0.0721 -0.2226 -0.1586
  266SURF     O 3059  13.248   5.501   1.734  0.0547 -0.5418 -0.1882
  266SURF     O 3060  13.465   5.591   1.883  0.4761  0.3862  0.2282
  266SURF     O 3061  13.407   5.800   1.711 -0.0662  0.0470 -0.4416
  266SURF    Si 3062  13.140   5.394   2.120  0.0988  0.1248 -0.3369
  266SURF     O 3063  13.057   5.240   2.092 -0.4787 -0.4733  0.4533
  266SURF    Si 3064  12.979   5.691   2.083  0.2511 -0.3664  0.0411
  266SURF     O 3065  12.855   5.739   2.195  0.0138  0.7792  0.6428
  266SURF     O 3066  13.037   5.531   2.129  0.2486 -0.2013  0.1625
  266SURF     O 3067  12.848   5.693   2.473 -0.3106 -0.0448 -0.1562
  266SURF     O 3068  12.458   5.474   1.914  0.3094  0.0170  0.6451
  266SURF    Si 3069  12.562   5.446   2.334  0.1069  0.2012 -0.0665
  266SURF     O 3070  12.461   5.414   2.194 -0.2887  0.0276  0.1454
  266SURF     O 3071  12.628   5.607   2.316 -0.4897 -0.0484  0.1875
  266SURF    Si 3072  12.753   5.730   2.335  0.1068 -0.1056  0.0231
  266SURF     O 3073  12.681   5.885   2.355  0.7259  0.0194  0.5276
  266SURF     O 3074  13.276   5.403   2.009  0.6351 -0.2513  0.0812
  266SURF     O 3075  13.205   5.370   2.280  0.1878 -0.1401 -0.3845
  266SURF     O 3076  13.048   5.351   2.641  0.1212  0.3518 -0.1280
  266SURF     O 3077  12.462   5.446   2.483  0.0274 -0.1982 -0.6517
  266SURF     O 3078  12.535   5.366   2.747  0.3445  0.2482 -0.0028
  266SURF     O 3079  12.878   5.603  11.528  0.2386 -0.2317  0.3382
  266SURF    Si 3080  13.163   5.407  11.740 -0.0544 -0.2806 -0.2364
  266SURF     O 3081  13.086   5.252  11.746  0.2135 -0.0759 -0.6457
  266SURF    Si 3082  12.953   5.668  11.664  0.1107  0.7181 -0.4034
  266SURF     O 3083  12.828   5.722  11.767  0.2436 -0.0891  0.1583
  266SURF     O 3084  13.048   5.537  11.735 -0.1104  0.6655 -0.2932
  266SURF     O 3085  12.889   5.755  12.048 -0.5856 -0.2368 -0.1048
  266SURF     O 3086  12.440   5.464  11.497 -0.2505  0.5844 -0.1468
  266SURF    Si 3087  12.560   5.483  11.931 -0.0092  0.1702  0.5405
  266SURF     O 3088  12.488   5.501  11.769 -0.2885  0.4818  0.0956
  266SURF     O 3089  12.649   5.627  11.969  0.3480 -0.3264 -0.2038
  266SURF    Si 3090  12.762   5.753  11.928 -0.1421  0.2502 -0.0095
  266SURF     O 3091  12.676   5.906  11.920 -0.1361 -0.1395 -0.1185
  266SURF     O 3092  13.248   5.410  11.588  0.0930 -0.5143 -0.2391
  266SURF    Si 3093  13.357   5.396  12.019  0.3422  0.1338  0.0373
  266SURF     O 3094  13.277   5.429  11.869  0.4058  0.0244  0.2712
  266SURF     O 3095  13.480   5.512  12.041 -0.4311 -0.7104 -0.2220
  266SURF     O 3096  13.404   5.807  11.987  0.0618  0.4053 -0.6017
  266SURF    Si 3097  13.128   5.458  12.263  0.4380 -0.1775  0.0489
  266SURF     O 3098  12.989   5.348  12.279  0.0321 -0.5519 -0.2707
  266SURF    Si 3099  12.958   5.754  12.209 -0.0123 -0.1163 -0.0486
  266SURF     O 3100  12.833   5.732  12.328 -0.1366  0.0520  0.3292
  266SURF     O 3101  13.080   5.624  12.222  0.7192  0.4513  0.2592
  266SURF     O 3102  12.877   5.645  12.598  0.2510  0.9271  0.2924
  266SURF     O 3103  12.422   5.466  12.035 -0.5763  0.2528 -0.2716
  266SURF    Si 3104  12.545   5.410  12.457 -0.2081  0.0819 -0.1483
  266SURF     O 3105  12.475   5.402  12.295 -0.0331  0.2425  0.0415
  266SURF     O 3106  12.680   5.524  12.446 -0.0459 -0.2512  0.5358
  266SURF    Si 3107  12.756   5.676  12.477 -0.3649  0.0310  0.1347
  266SURF     O 3108  12.636   5.795  12.527  0.1045 -0.2292  0.3192
  266SURF     O 3109  13.253   5.396  12.160  0.0252 -0.3134  0.6069
  266SURF    Si 3110  13.320   5.453  12.544 -0.1633  0.1396 -0.5739
  266SURF     O 3111  13.193   5.474  12.425 -0.0153 -0.3801 -0.3631
  266SURF     O 3112  13.416   5.593  12.545  0.0214  0.0100 -0.6514
  266SURF     O 3113  13.476   5.920  12.477 -0.0562  0.0169 -0.0056
  266SURF    Si 3114  13.120   5.389  12.824 -0.1658  0.2195  0.1881
  266SURF     O 3115  13.022   5.251  12.773 -0.3699  0.2645 -0.6348
  266SURF    Si 3116  12.956   5.675  12.753 -0.1065 -0.2268  0.4265
  266SURF     O 3117  12.829   5.742  12.863  0.3153  0.5253  0.8400
  266SURF     O 3118  13.009   5.523  12.816  0.5885 -0.1971  0.3418
  266SURF     O 3119  12.833   5.710  13.152  0.4044  0.1555 -0.0767
  266SURF     O 3120  12.423   5.467  12.571  0.4217 -0.4267 -0.0046
  266SURF    Si 3121  12.529   5.467  13.007  0.0947  0.3442 -0.1570
  266SURF     O 3122  12.447   5.425  12.859  0.0346  0.4763 -0.0773
  266SURF     O 3123  12.598   5.626  13.000  0.0441  0.2853 -0.1472
  266SURF    Si 3124  12.731   5.741  13.007  0.2295 -0.0220  0.0808
  266SURF     O 3125  12.664   5.903  13.023  0.2974 -0.4972 -0.1990
  266SURF     O 3126  13.254   5.410  12.707 -0.0361  0.0046 -0.1669
  266SURF    Si 3127  13.318   5.377  13.101  0.2129 -0.1580  0.3784
  266SURF     O 3128  13.187   5.376  12.981  0.0170 -0.0370  0.0647
  266SURF     O 3129  13.455   5.475  13.062 -0.6052 -0.0562 -0.1654
  266SURF     O 3130  13.426   5.828  13.064  0.6963  0.1965 -0.5405
  266SURF    Si 3131  13.131   5.469  13.366  0.4696  0.4431  0.0511
  266SURF     O 3132  13.001   5.353  13.374  0.2340  0.0983  0.1648
  266SURF    Si 3133  12.929   5.744  13.298  0.2709 -0.1490 -0.1925
  266SURF     O 3134  12.817   5.743  13.436  0.0004 -0.2076 -0.4226
  266SURF     O 3135  13.062   5.625  13.314  0.0795 -0.1982  0.3110
  266SURF     O 3136  12.862   5.661  13.702  0.6806  0.6056 -0.2336
  266SURF     O 3137  12.412   5.466  13.144 -0.2422 -0.0903  0.6631
  266SURF    Si 3138  12.544   5.401  13.572  0.0857  0.4572  0.1998
  266SURF     O 3139  12.461   5.373  13.418  0.8575  0.2494  0.0850
  266SURF     O 3140  12.668   5.525  13.558  0.5188 -0.0453 -0.0963
  266SURF    Si 3141  12.742   5.679  13.583 -0.5003  0.4250 -0.1591
  266SURF     O 3142  12.632   5.798  13.649 -0.0580  0.0062  0.1717
  266SURF     O 3143  13.249   5.417  13.249  0.1162 -0.4832 -0.6776
  266SURF    Si 3144  13.317   5.470  13.653  0.2059  0.0338 -0.2036
  266SURF     O 3145  13.198   5.494  13.529  0.5246 -0.1879  0.2397
  266SURF     O 3146  13.418   5.605  13.664 -0.2994  0.8061 -0.2066
  266SURF     O 3147  13.451   5.887  13.589 -0.5611  0.0827  0.1740
  266SURF    Si 3148  13.116   5.394  13.918 -0.0832 -0.5485 -0.0528
  266SURF     O 3149  13.041   5.245  13.866  0.2999  0.0777  0.0740
  266SURF    Si 3150  12.930   5.674  13.864  0.3528  0.1602 -0.4102
  266SURF     O 3151  12.806   5.718  13.975 -0.0158 -0.0509  0.5959
  266SURF     O 3152  12.997   5.518  13.909  0.4003  0.4744  0.0622
  266SURF     O 3153  12.423   5.464  13.678  0.4890  0.1235  0.1480
  266SURF     O 3154  13.250   5.440  13.811 -0.2662 -0.0972  0.2965
  266SURF    Si 3155  13.145   6.028   0.413 -0.0582 -0.3171 -0.1969
  266SURF     O 3156  13.009   5.913   0.424 -0.3659 -0.5008  0.9776
  266SURF    Si 3157  12.959   6.307   0.479 -0.4400  0.4869 -0.4665
  266SURF     O 3158  12.870   6.252   0.612 -0.9246 -0.2432  0.0095
  266SURF     O 3159  13.083   6.187   0.448 -0.4758 -0.9170  0.0331
  266SURF     O 3160  12.820   6.271   0.903 -0.1336  0.0754  0.1972
  266SURF     O 3161  12.473   5.982   0.359 -0.3881  0.2336 -0.3160
  266SURF    Si 3162  12.557   5.960   0.757  0.8189 -0.2454 -0.2311
  266SURF     O 3163  12.429   5.960   0.639  0.1494 -0.3624 -0.3813
  266SURF     O 3164  12.682   6.088   0.742 -0.8352  0.2362 -0.0905
  266SURF    Si 3165  12.747   6.248   0.742 -0.2721 -0.4143  0.0483
  266SURF     O 3166  12.622   6.364   0.706 -0.7606 -0.4339 -0.0224
  266SURF    Si 3167  13.326   6.030   0.120  0.1608 -0.2944  0.1396
  266SURF     O 3168  13.251   5.976  13.960 -0.0858  0.0446  0.5595
  266SURF     O 3169  13.378   6.191   0.101 -0.0219 -0.1459 -0.3569
  266SURF     O 3170  13.469   6.426   0.222  0.1279  0.1627  0.3500
  266SURF     O 3171  13.206   6.028   0.250 -0.3336  0.0381 -0.7330
  266SURF    Si 3172  13.342   6.022   0.693 -0.1548 -0.4331 -0.2570
  266SURF     O 3173  13.268   5.994   0.534 -0.3578  0.1785  0.3598
  266SURF     O 3174  13.424   6.169   0.706 -0.7568  0.3810  0.4361
  266SURF     O 3175  13.484   6.499   0.710  0.1690  0.2362  0.3445
  266SURF     O 3176  12.848   5.727   0.266  0.0266 -0.2593  0.1278
  266SURF    Si 3177  12.541   5.460   0.136 -0.7946 -0.2621  0.2258
  266SURF     O 3178  12.468   5.454  13.957  0.5551  0.1585  0.1011
  266SURF     O 3179  12.600   5.624   0.164  0.1621  0.0345 -0.1599
  266SURF    Si 3180  12.725   5.753   0.146  0.0812  0.0910  0.5271
  266SURF     O 3181  12.657   5.917   0.150  0.1065  0.2883  0.5710
  266SURF    Si 3182  13.144   5.966   0.973 -0.5039 -0.3235 -0.0756
  266SURF     O 3183  13.081   5.804   0.985 -0.0956 -0.2517  0.1934
  266SURF    Si 3184  12.949   6.232   1.021  0.1901 -0.2623  0.0413
  266SURF     O 3185  12.878   6.238   1.175  0.2928 -0.0705 -0.3870
  266SURF     O 3186  13.018   6.075   0.998  0.2860 -0.3410 -0.1738
  266SURF     O 3187  12.837   6.338   1.442  0.0518  0.0282 -0.3280
  266SURF     O 3188  12.480   5.977   0.908  0.2374 -0.1686 -0.0818
  266SURF    Si 3189  12.558   6.032   1.302 -0.4365  0.2828  0.2691
  266SURF     O 3190  12.429   6.048   1.188  0.0123  0.3978  0.0640
  266SURF     O 3191  12.629   6.182   1.322  0.0683 -0.5629 -0.5103
  266SURF    Si 3192  12.758   6.297   1.291  0.2659  0.2439  0.1044
  266SURF     O 3193  12.691   6.449   1.226  0.0593  0.5025  0.2857
  266SURF     O 3194  13.217   6.002   0.816 -0.2841 -0.4225 -0.8793
  266SURF    Si 3195  13.338   6.036   1.247  0.3410 -0.0292  0.0285
  266SURF     O 3196  13.268   5.992   1.092 -0.0990  0.3618  0.2603
  266SURF     O 3197  13.392   6.197   1.228 -0.8387  0.2880 -0.3807
  266SURF     O 3198  13.497   6.429   1.337  0.6450 -0.1117 -0.2184
  266SURF    Si 3199  13.145   6.042   1.521 -0.4472  0.5628  0.1711
  266SURF     O 3200  13.022   5.919   1.547 -0.3292 -0.8967  0.1484
  266SURF    Si 3201  12.951   6.304   1.566  0.0283  0.2725 -0.3045
  266SURF     O 3202  12.871   6.225   1.693 -0.1205  0.1456  0.0689
  266SURF     O 3203  13.079   6.196   1.520  0.3005  0.8120  0.1957
  266SURF     O 3204  12.829   6.199   1.981 -0.6737  0.1135  0.0550
  266SURF     O 3205  12.489   5.984   1.455 -0.3293 -0.2559 -0.2837
  266SURF    Si 3206  12.560   5.942   1.853 -0.1537  0.1538  0.1801
  266SURF     O 3207  12.434   5.916   1.730  0.5346  0.2232 -0.2298
  266SURF     O 3208  12.652   6.084   1.796 -0.0923 -0.6030  0.6108
  266SURF    Si 3209  12.752   6.220   1.827  0.0755  0.3840 -0.4244
  266SURF     O 3210  12.646   6.362   1.834 -0.1220 -0.7307 -0.1403
  266SURF     O 3211  13.222   6.017   1.373  0.2676 -0.0084  0.2131
  266SURF    Si 3212  13.373   5.957   1.764 -0.1531  0.2216  0.5229
  266SURF     O 3213  13.263   6.035   1.651  0.2287 -0.1456 -0.4255
  266SURF     O 3214  13.517   6.041   1.765 -0.0077  0.0417 -0.1113
  266SURF     O 3215  13.442   6.453   1.827 -0.0147  0.0561 -0.2962
  266SURF    Si 3216  13.203   5.957   2.060 -0.0876  0.0114 -0.0065
  266SURF     O 3217  13.114   5.809   2.082  0.8462 -0.0633 -0.1446
  266SURF    Si 3218  12.977   6.212   2.083  0.2572  0.5451  0.2086
  266SURF     O 3219  12.927   6.160   2.242  0.5359  0.0769 -0.4168
  266SURF     O 3220  13.097   6.093   2.033 -0.2518 -0.0660 -0.2717
  266SURF     O 3221  12.492   5.981   2.013 -0.3203  0.2395 -0.1921
  266SURF    Si 3222  12.543   5.980   2.412  0.4644  0.3013 -0.4478
  266SURF     O 3223  12.415   6.024   2.292 -0.0595  0.1574 -0.1153
  266SURF     O 3224  12.602   6.126   2.476 -0.2832  0.9474  0.3679
  266SURF     O 3225  13.318   5.943   1.930  0.0197 -0.2728 -0.2611
  266SURF     O 3226  13.295   5.985   2.202  0.3908 -0.0663  0.4744
  266SURF     O 3227  12.475   5.905   2.548 -0.2861 -0.6175 -0.3399
  266SURF     O 3228  12.943   6.353  11.616  0.3543  0.3902  0.1355
  266SURF    Si 3229  13.136   5.944  11.643  0.2683 -0.3004 -0.0104
  266SURF     O 3230  13.041   5.804  11.606  0.0327  0.0266  0.0632
  266SURF    Si 3231  13.010   6.250  11.740 -0.1168 -0.3390  0.1722
  266SURF     O 3232  12.893   6.243  11.869  0.3667 -0.5344  0.1494
  266SURF     O 3233  13.036   6.091  11.662  0.5267 -0.0719  0.1603
  266SURF     O 3234  12.841   6.346  12.129 -0.4652  0.2552 -0.6061
  266SURF     O 3235  12.474   5.968  11.587  0.3771  0.1945  0.1121
  266SURF    Si 3236  12.568   6.027  11.979  0.2303  0.2920  0.0810
  266SURF     O 3237  12.441   6.060  11.855  0.4622 -0.0558 -0.2814
  266SURF     O 3238  12.644   6.185  11.999 -0.0807  0.6186 -0.0697
  266SURF    Si 3239  12.770   6.310  11.980  0.2794 -0.1132 -0.2254
  266SURF     O 3240  12.697   6.456  11.914 -0.1976 -0.5449  0.0478
  266SURF     O 3241  13.237   5.974  11.507  0.1024 -0.1080  0.7104
  266SURF    Si 3242  13.326   5.946  11.927  0.0142  0.0539 -0.1923
  266SURF     O 3243  13.239   5.906  11.788 -0.5518  0.0897  0.1515
  266SURF     O 3244  13.458   6.055  11.890  0.6087 -0.5004  1.0190
  266SURF     O 3245  13.542   6.501  12.143 -0.3122  0.7426 -0.1347
  266SURF    Si 3246  13.145   6.039  12.205  0.0080 -0.1287 -0.3164
  266SURF     O 3247  13.034   5.909  12.239 -0.2698 -0.2126 -0.2660
  266SURF    Si 3248  12.955   6.310  12.259  0.1031  0.1604  0.1007
  266SURF     O 3249  12.873   6.241  12.402 -0.3783 -0.1966  0.1396
  266SURF     O 3250  13.079   6.190  12.211  1.2056 -0.2512 -0.7402
  266SURF     O 3251  12.797   6.209  12.671 -0.2658  0.5458  0.3154
  266SURF     O 3252  12.491   5.975  12.131  0.3285 -0.5195 -0.3130
  266SURF    Si 3253  12.543   5.947  12.520  0.1796 -0.4980 -0.1593
  266SURF     O 3254  12.411   5.943  12.403 -0.5957  0.1214  0.5328
  266SURF     O 3255  12.649   6.083  12.480  0.3349  0.6875  0.3508
  266SURF    Si 3256  12.737   6.231  12.513 -0.0259  0.1363 -0.2933
  266SURF     O 3257  12.631   6.372  12.513 -0.5921  0.3871 -0.2299
  266SURF     O 3258  13.215   6.014  12.045 -0.0968  0.0683 -0.0909
  266SURF    Si 3259  13.353   6.033  12.475 -0.1182  0.0426 -0.1419
  266SURF     O 3260  13.283   6.025  12.314 -0.1023 -0.2144  0.2320
  266SURF     O 3261  13.421   6.190  12.491  0.2138 -0.0622  0.4682
  266SURF     O 3262  13.474   6.503  12.533  0.2269  0.1333  0.3303
  266SURF    Si 3263  13.154   5.953  12.748 -0.3045 -0.2676  0.5803
  266SURF     O 3264  13.084   5.791  12.734  0.2542  0.1037 -0.0763
  266SURF    Si 3265  12.922   6.222  12.791 -0.3313  0.0806  0.0659
  266SURF     O 3266  12.842   6.226  12.942  0.2747  0.5542  0.0850
  266SURF     O 3267  13.023   6.068  12.786 -0.7022  0.1219 -0.3204
  266SURF     O 3268  12.820   6.318  13.221 -0.4046  0.4805  0.5744
  266SURF     O 3269  12.469   5.972  12.678 -0.1735  0.2837  0.4632
  266SURF    Si 3270  12.543   6.026  13.076  0.2825  0.1257 -0.1792
  266SURF     O 3271  12.419   6.022  12.953  0.2494  0.3645  0.2799
  266SURF     O 3272  12.606   6.186  13.085 -0.1649  0.2730 -0.5573
  266SURF    Si 3273  12.739   6.296  13.061  0.0951 -0.0376 -0.1986
  266SURF     O 3274  12.671   6.447  13.007  0.6795 -0.3346 -0.2559
  266SURF     O 3275  13.229   5.998  12.594 -0.3062 -0.1644 -0.2939
  266SURF    Si 3276  13.348   5.969  13.015 -0.1912 -0.0746 -0.3060
  266SURF     O 3277  13.286   5.945  12.858  0.0973  0.7459 -0.2857
  266SURF     O 3278  13.481   6.083  12.997  0.6141 -0.1102  0.6213
  266SURF     O 3279  13.395   6.303  13.125 -0.3564 -0.0467 -1.3264
  266SURF    Si 3280  13.143   6.017  13.282 -0.0015 -0.1643  0.4004
  266SURF     O 3281  13.012   5.899  13.280  0.2474 -0.1284  0.2016
  266SURF    Si 3282  12.942   6.295  13.339 -0.3519  0.0820 -0.1356
  266SURF     O 3283  12.865   6.246  13.489 -0.3088 -0.3088  0.3223
  266SURF     O 3284  13.074   6.180  13.296  0.5071  0.0251  0.6634
  266SURF     O 3285  12.793   6.244  13.770 -0.0868  0.1861  0.4421
  266SURF     O 3286  12.473   5.979  13.240  0.0342 -0.1856 -0.1387
  266SURF    Si 3287  12.547   5.950  13.634 -0.5170 -0.4017 -0.1532
  266SURF     O 3288  12.412   5.941  13.521  0.4422 -0.1760  0.4687
  266SURF     O 3289  12.654   6.086  13.592 -0.2482  0.2794 -0.5232
  266SURF    Si 3290  12.737   6.238  13.609  0.1819  0.1019 -0.2192
  266SURF     O 3291  12.617   6.360  13.580  0.2621 -0.3403  0.2337
  266SURF     O 3292  13.223   6.017  13.126 -0.5321 -0.2541  0.0813
  266SURF    Si 3293  13.318   5.987  13.567  0.0756  0.1137 -0.5378
  266SURF     O 3294  13.270   5.985  13.406 -0.2895  0.1932  0.2138
  266SURF     O 3295  13.382   6.142  13.600 -0.2720  0.0350  0.7907
  266SURF     O 3296  13.475   6.526  13.617 -0.5372 -0.5152 -0.2562
  266SURF    Si 3297  13.114   5.954  13.846  0.3576  0.0453 -0.2753
  266SURF     O 3298  13.050   5.797  13.877 -0.2260 -0.2656 -0.2375
  266SURF    Si 3299  12.920   6.231  13.887 -0.3482  0.1147 -0.3408
  266SURF     O 3300  12.858   6.243   0.071 -0.1637  0.1272 -0.0360
  266SURF     O 3301  12.991   6.072  13.875  0.6502 -0.0942  1.0205
  266SURF     O 3302  12.489   5.988  13.795 -0.2160  0.2299  0.3750
  266SURF     O 3303  13.187   5.961  13.680 -0.1091 -0.5740  0.2066
  266SURF    Si 3304  13.145   6.583   0.489 -0.6179  0.0606  0.2146
  266SURF     O 3305  13.034   6.453   0.527 -0.0665  0.2593  0.2262
  266SURF    Si 3306  12.943   6.854   0.455  0.1947  0.1074  0.3438
  266SURF     O 3307  12.885   6.851   0.614  0.0085  0.0605 -0.8440
  266SURF     O 3308  13.058   6.725   0.434  0.0598  0.3711 -0.8462
  266SURF     O 3309  12.866   6.753   0.879  0.1210 -0.3290 -0.1541
  266SURF     O 3310  12.429   6.564   0.242 -0.0694  0.3000 -0.6296
  266SURF    Si 3311  12.557   6.525   0.679 -0.2146  0.0459  0.0596
  266SURF     O 3312  12.495   6.541   0.520  0.1326 -0.2765  0.2274
  266SURF     O 3313  12.690   6.638   0.681 -0.0820  0.7480  0.4162
  266SURF    Si 3314  12.770   6.786   0.733 -0.3699 -0.4205  0.1626
  266SURF     O 3315  12.648   6.911   0.777  0.1073 -1.2643 -0.4409
  266SURF    Si 3316  13.333   6.535   0.207  0.4591  0.0606 -0.1226
  266SURF     O 3317  13.220   6.482   0.085  0.0915  0.4312  0.3354
  266SURF     O 3318  13.400   6.686   0.172 -0.4826  0.1048 -0.0898
  266SURF     O 3319  13.446   6.969   0.158 -0.0893  0.0109 -0.2655
  266SURF     O 3320  13.265   6.532   0.365 -0.9744 -0.3818 -0.5482
  266SURF    Si 3321  13.348   6.594   0.757 -0.3713 -0.5440  0.2864
  266SURF     O 3322  13.230   6.625   0.635  0.1143 -0.9928  0.1789
  266SURF     O 3323  13.424   6.747   0.793  1.0390 -0.6805 -0.2264
  266SURF     O 3324  13.478   7.049   0.668  0.1108 -0.3373  0.1803
  266SURF     O 3325  12.849   6.344   0.345 -0.6508  0.0120  0.2268
  266SURF    Si 3326  12.545   6.035   0.215 -0.1356 -0.2732 -0.1748
  266SURF     O 3327  12.428   6.066   0.085 -0.1635 -0.0452  0.3852
  266SURF     O 3328  12.637   6.185   0.245  0.2979  0.2314 -0.0048
  266SURF    Si 3329  12.753   6.306   0.198 -0.1731 -0.0462  0.4066
  266SURF     O 3330  12.671   6.455   0.135 -0.3049 -0.1324 -0.0613
  266SURF    Si 3331  13.166   6.500   1.032  0.0240  0.2032  0.2795
  266SURF     O 3332  13.076   6.352   0.998  0.5780  0.3934  0.0465
  266SURF    Si 3333  12.981   6.794   1.010  0.0630  0.3892 -0.2665
  266SURF     O 3334  12.892   6.847   1.146 -0.6154 -0.3556  0.1076
  266SURF     O 3335  13.078   6.650   1.059 -0.3767  0.4005  0.3188
  266SURF     O 3336  12.827   6.830   1.420  0.5369  0.6458  0.0291
  266SURF     O 3337  12.426   6.560   0.792 -0.2565  0.1627 -0.2959
  266SURF    Si 3338  12.563   6.568   1.220  0.2080  0.2981  0.5334
  266SURF     O 3339  12.487   6.550   1.070  0.0142 -0.3767 -0.3573
  266SURF     O 3340  12.624   6.729   1.228 -0.5442 -0.2862  0.5015
  266SURF    Si 3341  12.752   6.855   1.260 -0.3387 -0.3367 -0.1444
  266SURF     O 3342  12.681   7.020   1.259  0.0008 -0.0632  0.0728
  266SURF     O 3343  13.283   6.517   0.899 -0.7076 -0.1477  0.0072
  266SURF    Si 3344  13.361   6.525   1.322  0.4426  0.1672  0.0845
  266SURF     O 3345  13.257   6.477   1.182 -0.3509  0.3594 -0.1384
  266SURF     O 3346  13.417   6.680   1.308  0.2093 -0.1372 -0.0274
  266SURF     O 3347  13.428   6.947   1.238 -0.3505  0.1177  0.3274
  266SURF    Si 3348  13.146   6.574   1.592  0.0621  0.2248  0.2541
  266SURF     O 3349  13.016   6.458   1.618 -0.3128 -0.2762 -0.4688
  266SURF    Si 3350  12.952   6.856   1.544  0.4553  0.2945  0.0757
  266SURF     O 3351  12.875   6.870   1.700 -0.1228  0.5168 -0.0972
  266SURF     O 3352  13.072   6.718   1.535  0.6342  0.0203  0.2028
  266SURF     O 3353  12.895   6.780   1.973 -0.2022 -0.2003 -0.1696
  266SURF     O 3354  12.441   6.537   1.344  0.6990  0.4181  0.1490
  266SURF    Si 3355  12.589   6.528   1.786  0.2557 -0.2431  0.1415
  266SURF     O 3356  12.519   6.518   1.622 -0.6051  0.0877  0.1162
  266SURF     O 3357  12.724   6.647   1.789  0.2085  0.3290 -0.6561
  266SURF    Si 3358  12.787   6.802   1.838  0.4152 -0.3038  0.2133
  266SURF     O 3359  12.656   6.918   1.874 -0.7196 -0.3525 -0.2508
  266SURF     O 3360  13.271   6.520   1.473  0.1961  0.0806  0.1031
  266SURF    Si 3361  13.342   6.586   1.875 -0.1178  0.5169  0.1196
  266SURF     O 3362  13.229   6.619   1.744 -0.1419  0.1509 -0.2479
  266SURF     O 3363  13.439   6.721   1.890 -0.0091 -0.0889 -0.8910
  266SURF     O 3364  13.439   6.943   1.756 -0.4731 -0.2787 -0.9772
  266SURF    Si 3365  13.131   6.513   2.137 -0.0356  0.2167 -0.6169
  266SURF     O 3366  13.035   6.375   2.081 -0.5112 -0.1027  0.0060
  266SURF    Si 3367  12.946   6.786   2.132 -0.0139  0.3040 -0.4533
  266SURF     O 3368  12.814   6.799   2.245 -0.3027 -0.6309  0.3399
  266SURF     O 3369  13.021   6.638   2.171  0.1245 -0.5392  0.5638
  266SURF     O 3370  12.463   6.580   1.897  0.3302 -1.0157  0.1500
  266SURF     O 3371  12.491   6.536   2.173  0.0934  0.7163 -0.3977
  266SURF     O 3372  13.262   6.564   2.029 -0.4660 -0.0617 -0.2729
  266SURF     O 3373  13.199   6.462   2.292  0.0411 -0.4329 -0.4942
  266SURF    Si 3374  13.325   6.386  11.761 -0.1898  0.0354  0.1485
  266SURF     O 3375  13.163   6.323  11.791 -0.0337  0.1315 -0.2705
  266SURF     O 3376  12.899   6.870  11.840 -0.6200  0.0554  0.6836
  266SURF     O 3377  13.322   6.482  11.625 -0.2514 -0.8218 -0.9172
  266SURF     O 3378  12.879   6.916  12.111 -0.8598 -0.2885  0.3209
  266SURF    Si 3379  12.598   6.597  11.921 -0.0908  0.4200 -0.0767
  266SURF     O 3380  12.539   6.627  11.768 -0.0034  0.1848 -0.4692
  266SURF     O 3381  12.697   6.728  11.967 -0.6195 -0.0663 -0.6767
  266SURF    Si 3382  12.783   6.878  11.964 -0.0550  0.2575 -0.2781
  266SURF     O 3383  12.679   7.018  11.931 -0.4318 -0.8495 -0.4375
  266SURF     O 3384  13.426   6.256  11.712 -0.1416 -0.5448  0.2413
  266SURF    Si 3385  13.415   6.564  12.049  0.1196 -0.0169 -0.3034
  266SURF     O 3386  13.407   6.467  11.901  0.1520 -0.2195 -0.7111
  266SURF     O 3387  13.445   6.731  12.016  0.6998  0.7893  0.1398
  266SURF    Si 3388  13.161   6.590  12.271  0.0536 -0.0031  0.3426
  266SURF     O 3389  13.047   6.454  12.300 -0.2061 -0.5465 -0.0694
  266SURF    Si 3390  12.978   6.879  12.258 -0.0992 -0.0432 -0.0616
  266SURF     O 3391  12.881   6.871  12.397  0.0984  0.0780 -0.1968
  266SURF     O 3392  13.065   6.733  12.225  0.6605  0.2071  0.0056
  266SURF     O 3393  12.869   6.756  12.655 -0.0310 -0.5725 -0.1188
  266SURF     O 3394  12.462   6.578  12.029  0.3117  0.3300 -0.2803
  266SURF    Si 3395  12.568   6.526  12.464 -0.0156  0.5854 -0.0933
  266SURF     O 3396  12.505   6.510  12.302  0.1763  0.4438  0.2522
  266SURF     O 3397  12.693   6.647  12.465  0.1191 -0.0482  0.5743
  266SURF    Si 3398  12.768   6.792  12.519 -0.2789 -0.2226 -0.5603
  266SURF     O 3399  12.655   6.914  12.573 -0.1199 -0.2867  0.1818
  266SURF     O 3400  13.272   6.546  12.141  0.1649 -0.0986  0.3593
  266SURF    Si 3401  13.337   6.599  12.565 -0.0555  0.0239  0.3434
  266SURF     O 3402  13.256   6.634  12.419  0.6762  0.3950 -0.5088
  266SURF     O 3403  13.402   6.747  12.617 -0.1332 -0.1152  0.1771
  266SURF     O 3404  13.517   7.076  12.498 -0.2819  0.1504 -0.3433
  266SURF    Si 3405  13.131   6.487  12.818  0.1063 -0.0044  0.5163
  266SURF     O 3406  13.027   6.354  12.758  0.6652 -0.2141  0.1250
  266SURF    Si 3407  12.966   6.785  12.799  0.1492  0.0069  0.5179
  266SURF     O 3408  12.857   6.847  12.919  0.1818  0.2404  0.0274
  266SURF     O 3409  13.037   6.633  12.848  0.9285 -0.2358  0.5023
  266SURF     O 3410  12.831   6.811  13.204  0.4055 -0.4588 -0.0526
  266SURF     O 3411  12.436   6.579  12.565  0.1574 -0.6509  1.1042
  266SURF    Si 3412  12.543   6.575  12.998 -0.3670  0.4186 -0.0163
  266SURF     O 3413  12.469   6.559  12.843  0.2029  0.4541 -0.0468
  266SURF     O 3414  12.616   6.733  13.012 -0.3195 -0.0768 -0.6114
  266SURF    Si 3415  12.749   6.843  13.051 -0.3047 -0.4601 -0.3645
  266SURF     O 3416  12.682   7.006  13.060 -0.7934  1.0445 -0.1289
  266SURF     O 3417  13.250   6.512  12.694 -0.7596  0.2191 -0.1453
  266SURF    Si 3418  13.323   6.456  13.098  0.1581  0.5399 -0.3001
  266SURF     O 3419  13.208   6.442  12.969 -1.2727 -0.2544  0.1342
  266SURF     O 3420  13.456   6.560  13.057 -0.2728  0.1539  0.2086
  266SURF     O 3421  13.405   6.926  13.035  0.1675 -0.1876  0.1679
  266SURF    Si 3422  13.142   6.567  13.365 -0.0454  0.0049  0.2371
  266SURF     O 3423  13.020   6.448  13.372 -0.3268  0.3802 -0.4146
  266SURF    Si 3424  12.948   6.853  13.329  0.6382  0.5282  0.5049
  266SURF     O 3425  12.867   6.861  13.486 -0.0583  0.7692 -0.4020
  266SURF     O 3426  13.062   6.719  13.318 -0.5616 -0.0790 -0.2753
  266SURF     O 3427  12.829   6.772  13.765 -0.3294 -0.3518  0.3977
  266SURF     O 3428  12.420   6.562  13.121  0.1074 -0.2263 -0.2147
  266SURF    Si 3429  12.553   6.525  13.560 -0.1930 -0.2424 -0.0306
  266SURF     O 3430  12.480   6.538  13.401 -0.2733  0.2599  0.3169
  266SURF     O 3431  12.676   6.649  13.556 -0.1623  0.0237  0.3192
  266SURF    Si 3432  12.753   6.799  13.608 -0.8932 -0.0017  0.0411
  266SURF     O 3433  12.628   6.909  13.638 -0.5419 -0.0398  0.1938
  266SURF     O 3434  13.267   6.532  13.246  0.4698  0.7251  0.2902
  266SURF    Si 3435  13.326   6.602  13.654 -0.0423  0.0306 -0.0732
  266SURF     O 3436  13.209   6.601  13.522 -0.1829  0.3412  0.4926
  266SURF     O 3437  13.365   6.765  13.688 -0.3314 -0.1417  0.2103
  266SURF     O 3438  13.451   6.998  13.574  0.4739 -0.2755 -0.2433
  266SURF    Si 3439  13.125   6.504  13.912  0.2497 -0.2614  0.0242
  266SURF     O 3440  13.036   6.355  13.869 -0.1349  0.4548  0.7158
  266SURF    Si 3441  12.949   6.793  13.891 -0.4524 -0.3736 -0.3123
  266SURF     O 3442  12.875   6.836   0.065 -0.5435  0.0628 -0.5367
  266SURF     O 3443  13.016   6.632  13.919 -0.3582 -0.5560 -0.3815
  266SURF     O 3444  12.429   6.562  13.676 -0.6588 -0.5576  0.7381
  266SURF     O 3445  13.253   6.528  13.794 -0.6706 -0.1304 -0.1407
  266SURF    Si 3446  13.147   7.134   0.442 -0.2515 -0.3760  0.5726
  266SURF     O 3447  13.025   7.007   0.425  0.3445 -0.7219  0.7973
  266SURF    Si 3448  12.963   7.415   0.445 -0.5672 -0.0188  0.0050
  266SURF     O 3449  12.860   7.346   0.566 -0.2561  0.8354  0.4386
  266SURF     O 3450  13.085   7.294   0.418 -0.6156  0.0015  0.0101
  266SURF     O 3451  12.826   7.384   0.842 -0.4737  0.6320 -0.0393
  266SURF     O 3452  12.486   7.109   0.361  0.1696  0.4881 -0.2911
  266SURF    Si 3453  12.560   7.061   0.757 -0.1901  0.2158  0.2077
  266SURF     O 3454  12.439   7.035   0.630 -0.4547 -0.1414 -0.3112
  266SURF     O 3455  12.669   7.187   0.699  0.3193 -0.2232  0.1967
  266SURF    Si 3456  12.738   7.343   0.694 -0.3026 -0.2263  0.4225
  266SURF     O 3457  12.624   7.469   0.654 -0.1403 -0.4090 -0.6585
  266SURF    Si 3458  13.348   7.104   0.164 -0.0200 -0.1388  0.2124
  266SURF     O 3459  13.211   7.099   0.047  0.1572  0.4450 -0.4583
  266SURF     O 3460  13.449   7.241   0.125 -0.3658  0.0587 -0.1907
  266SURF     O 3461  13.407   7.458   0.254  0.0265  0.2616 -0.6818
  266SURF     O 3462  13.283   7.110   0.326 -0.2475 -0.1259 -0.1964
  266SURF    Si 3463  13.348   7.150   0.717 -0.0816  0.4339  0.1767
  266SURF     O 3464  13.213   7.136   0.602 -1.0434  0.0065 -0.7706
  266SURF     O 3465  13.414   7.314   0.720 -0.2779 -0.1326  0.1000
  266SURF     O 3466  13.469   7.633   0.706  0.0655  0.1014 -0.4225
  266SURF     O 3467  12.813   6.834   0.345 -0.4091 -0.5389  0.2445
  266SURF    Si 3468  12.551   6.576   0.127 -0.4736 -0.0674  0.2390
  266SURF     O 3469  12.480   6.556  13.952 -0.3250  0.1447 -0.0262
  266SURF     O 3470  12.631   6.737   0.131 -0.6532  0.3823 -0.1379
  266SURF    Si 3471  12.746   6.857   0.182  0.1278  0.1650  0.5257
  266SURF     O 3472  12.670   7.013   0.160 -0.2392  0.0594 -0.1812
  266SURF    Si 3473  13.155   7.087   0.976 -0.3562 -0.0821  0.1479
  266SURF     O 3474  13.084   6.925   0.958 -0.2927  0.5059 -0.1357
  266SURF    Si 3475  12.942   7.354   0.968  0.0624 -0.2283 -0.3508
  266SURF     O 3476  12.853   7.345   1.122  0.0421 -0.1398  0.0413
  266SURF     O 3477  13.025   7.202   0.942 -0.0498  0.0931  0.0959
  266SURF     O 3478  12.892   7.434   1.389  0.3676 -0.5356  0.8295
  266SURF     O 3479  12.492   7.110   0.914 -0.3193  0.4074 -0.1263
  266SURF    Si 3480  12.561   7.143   1.308  0.4739 -0.3250  0.0878
  266SURF     O 3481  12.437   7.167   1.190 -0.2150 -0.0832  0.4114
  266SURF     O 3482  12.651   7.297   1.315 -0.0634  0.0070 -0.4265
  266SURF    Si 3483  12.771   7.411   1.264 -0.3811 -0.1053 -0.3649
  266SURF     O 3484  12.704   7.571   1.229 -0.0367  0.1508 -0.5101
  266SURF     O 3485  13.287   7.118   0.874 -0.4669 -0.3575  0.3706
  266SURF    Si 3486  13.351   7.093   1.259  0.2151 -0.1493  0.2516
  266SURF     O 3487  13.223   7.107   1.137  0.0977  0.1274  0.3110
  266SURF     O 3488  13.465   7.207   1.236  0.0410  0.1221 -0.6365
  266SURF     O 3489  13.386   7.434   1.340 -0.4088 -0.7512 -0.7938
  266SURF    Si 3490  13.156   7.134   1.541 -0.7630  0.4724 -0.1524
  266SURF     O 3491  13.030   7.009   1.513  0.5718 -0.1688 -0.0348
  266SURF    Si 3492  12.962   7.416   1.545  0.2457 -0.3562  0.1262
  266SURF     O 3493  12.840   7.364   1.659  0.4067  0.0157 -0.4904
  266SURF     O 3494  13.092   7.294   1.527  0.2689 -0.1023  0.0962
  266SURF     O 3495  12.883   7.391   1.930 -0.1687 -0.1843 -0.7144
  266SURF     O 3496  12.494   7.109   1.470  0.1475  0.3973  0.2668
  266SURF    Si 3497  12.571   7.075   1.872 -0.3158 -0.2513  0.4324
  266SURF     O 3498  12.449   7.059   1.745  0.0477  0.1740 -0.2396
  266SURF     O 3499  12.695   7.195   1.836 -0.6226 -0.2147 -0.0052
  266SURF    Si 3500  12.759   7.357   1.812  0.3081 -0.1010  0.1451
  266SURF     O 3501  12.628   7.475   1.815 -0.1343 -0.5654  0.5716
  266SURF     O 3502  13.288   7.111   1.422 -0.4020  0.8767 -0.1925
  266SURF    Si 3503  13.342   7.071   1.823  0.4099  0.0285  0.4196
  266SURF     O 3504  13.221   7.110   1.707 -0.0519 -0.6322  0.5326
  266SURF     O 3505  13.450   7.197   1.845  0.1503  0.2012 -0.0966
  266SURF     O 3506  13.473   7.594   1.800  0.1712 -0.1754 -0.4528
  266SURF    Si 3507  13.158   7.067   2.111  0.0979  0.0879 -0.0819
  266SURF     O 3508  13.066   6.924   2.155  0.8708 -0.0286  0.4631
  266SURF    Si 3509  12.980   7.356   2.076 -0.4879  0.3908  0.0756
  266SURF     O 3510  12.876   7.370   2.220  0.4904 -0.0151  0.3806
  266SURF     O 3511  13.054   7.194   2.057  0.1248 -0.4488  0.2991
  266SURF     O 3512  12.936   7.527   2.445 -0.2679  0.1890 -0.1089
  266SURF     O 3513  12.500   7.113   2.030  0.1331  0.2040 -0.6157
  266SURF     O 3514  12.432   7.152   2.295 -0.0167 -0.0665  0.1599
  266SURF     O 3515  12.788   7.309   2.479 -0.4288 -1.0776  0.1352
  266SURF    Si 3516  12.817   7.439   2.372  0.1842  0.3867  0.3805
  266SURF     O 3517  12.674   7.529   2.354  0.9719  0.4723  0.4060
  266SURF     O 3518  13.271   7.031   1.979  0.0856 -0.0939  0.5528
  266SURF     O 3519  13.251   7.108   2.252  0.2361 -0.1092  0.1961
  266SURF     O 3520  12.882   7.367  11.818  0.4405  0.2400  0.5020
  266SURF     O 3521  12.904   7.449  12.073  0.4003  0.2121 -0.8604
  266SURF     O 3522  12.492   7.145  11.579 -0.1308  0.4654 -0.3623
  266SURF    Si 3523  12.574   7.155  11.974 -0.1311 -0.0823 -0.5674
  266SURF     O 3524  12.454   7.186  11.852  0.8836  0.5114  0.2411
  266SURF     O 3525  12.672   7.300  11.991 -0.0012  0.3337  0.6749
  266SURF    Si 3526  12.788   7.418  11.948 -0.0631 -0.0562 -0.5639
  266SURF     O 3527  12.703   7.562  11.894 -0.2717 -0.1041 -0.3434
  266SURF     O 3528  13.398   7.451  11.991  0.1670 -0.5596  0.2359
  266SURF    Si 3529  13.191   7.149  12.233  0.5707  0.2867 -0.2363
  266SURF     O 3530  13.093   7.010  12.272 -0.3553 -0.8280 -0.1865
  266SURF    Si 3531  12.979   7.422  12.227  0.2966  0.3248 -0.2572
  266SURF     O 3532  12.862   7.361  12.346  0.4548  0.1658  0.3844
  266SURF     O 3533  13.104   7.301  12.200 -0.0279 -0.2525  0.0992
  266SURF     O 3534  12.834   7.388  12.630  0.4107  0.4470  0.0512
  266SURF     O 3535  12.503   7.129  12.139 -0.4800  0.4063 -0.2770
  266SURF    Si 3536  12.571   7.069  12.539 -0.0706 -0.0083 -0.6204
  266SURF     O 3537  12.459   7.038  12.411  0.6619  0.2780  0.1658
  266SURF     O 3538  12.683   7.199  12.482  0.1080 -0.3197 -0.1547
  266SURF    Si 3539  12.745   7.358  12.477 -0.4796 -0.2634 -0.4304
  266SURF     O 3540  12.618   7.481  12.452 -0.2901  0.3706 -0.5999
  266SURF     O 3541  13.277   7.108  12.090  0.2288 -0.4719 -0.1761
  266SURF    Si 3542  13.374   7.160  12.512 -0.0615 -0.7970  0.2447
  266SURF     O 3543  13.312   7.182  12.348  0.8611 -0.7003 -0.4212
  266SURF     O 3544  13.411   7.322  12.574  0.1692 -0.0733  0.3066
  266SURF     O 3545  13.495   7.598  12.535  0.2817 -0.4262 -0.5051
  266SURF    Si 3546  13.158   7.073  12.758  0.0092 -0.0292  0.1725
  266SURF     O 3547  13.090   6.910  12.763  0.3466  0.3458 -0.3688
  266SURF    Si 3548  12.944   7.340  12.765 -0.2314  0.2266 -0.1805
  266SURF     O 3549  12.852   7.349  12.914 -0.2799 -0.0755  0.2276
  266SURF     O 3550  13.018   7.182  12.738  0.1907 -0.3033  0.4822
  266SURF     O 3551  12.859   7.447  13.182  0.0147  0.6000  0.6625
  266SURF     O 3552  12.493   7.122  12.685 -0.1648  0.1104 -0.0537
  266SURF    Si 3553  12.562   7.136  13.088 -0.2083 -0.3562 -0.3605
  266SURF     O 3554  12.430   7.129  12.964 -0.8651  0.5117 -0.2129
  266SURF     O 3555  12.636   7.293  13.091 -0.4852  0.6867 -1.0644
  266SURF    Si 3556  12.757   7.409  13.049  0.1523 -0.0102 -0.1245
  266SURF     O 3557  12.677   7.563  13.002  0.1926  0.0804 -0.0631
  266SURF     O 3558  13.263   7.081  12.616  0.6040  0.4334 -0.3250
  266SURF    Si 3559  13.350   7.084  13.043 -0.3997  0.2918  0.3628
  266SURF     O 3560  13.241   7.117  12.906 -0.7319  0.0264  0.7192
  266SURF     O 3561  13.491   7.183  13.045 -0.0243 -0.2747 -0.3073
  266SURF     O 3562  13.411   7.472  13.117 -0.3020  0.0050 -0.1898
  266SURF    Si 3563  13.145   7.130  13.311  0.3032  0.3326  0.5086
  266SURF     O 3564  13.020   7.004  13.285 -0.7429  0.1601 -0.2050
  266SURF    Si 3565  12.948   7.411  13.327  0.0407 -0.2087  0.0836
  266SURF     O 3566  12.840   7.346  13.446  0.0166 -0.4487  0.3277
  266SURF     O 3567  13.073   7.286  13.287 -0.6648  0.6509 -0.2767
  266SURF     O 3568  12.818   7.377  13.734 -0.0293  0.0567 -0.1936
  266SURF     O 3569  12.486   7.115  13.245  0.0850  0.3498 -0.0980
  266SURF    Si 3570  12.550   7.071  13.637 -0.0510 -0.3115 -0.0290
  266SURF     O 3571  12.413   7.076  13.521 -0.0432 -0.1636 -0.1843
  266SURF     O 3572  12.659   7.193  13.591 -0.1144  0.2269 -0.3869
  266SURF    Si 3573  12.732   7.350  13.583  0.1778  0.2813  0.1360
  266SURF     O 3574  12.605   7.472  13.558  0.3303  0.0264 -0.3585
  266SURF     O 3575  13.277   7.115  13.196  0.1090 -0.1849 -0.4048
  266SURF    Si 3576  13.334   7.122  13.599  0.1428  0.2991  0.2989
  266SURF     O 3577  13.206   7.131  13.479  0.5465  0.9804  0.2980
  266SURF     O 3578  13.419   7.270  13.605  0.6412 -0.4970 -0.4166
  266SURF     O 3579  13.431   7.583  13.612 -0.1198 -0.2075  0.1005
  266SURF    Si 3580  13.138   7.080  13.868 -0.0968  0.1860 -0.1550
  266SURF     O 3581  13.075   6.916  13.858  0.3200 -0.1158  0.3914
  266SURF    Si 3582  12.938   7.352  13.861 -0.2673  0.1110 -0.0278
  266SURF     O 3583  12.868   7.352   0.038 -0.5128 -0.0002 -0.2213
  266SURF     O 3584  13.018   7.202  13.834  0.2836 -0.5297 -0.1461
  266SURF     O 3585  12.488   7.095  13.800 -0.3811 -0.3562 -0.7451
  266SURF     O 3586  13.267   7.088  13.754  0.0410  0.1374 -0.0793
  266SURF    Si 3587  13.150   7.703   0.484  0.3586  0.3144  0.2644
  266SURF     O 3588  13.046   7.561   0.506 -0.3092  0.0198 -0.0283
  266SURF    Si 3589  12.940   7.980   0.471  0.1116 -0.1294  0.2491
  266SURF     O 3590  12.872   7.962   0.630 -0.9418 -0.4366  0.0915
  266SURF     O 3591  13.045   7.838   0.437 -0.3588 -0.0116 -0.0281
  266SURF     O 3592  12.823   7.890   0.902 -0.3908 -0.0727 -0.0723
  266SURF     O 3593  12.432   7.648   0.240  0.4792 -0.7666 -0.0388
  266SURF    Si 3594  12.553   7.634   0.671  0.2106 -0.1277  0.1658
  266SURF     O 3595  12.469   7.675   0.525 -0.5141  0.6816  0.1887
  266SURF     O 3596  12.682   7.754   0.687  0.0003 -0.1153 -0.7120
  266SURF    Si 3597  12.752   7.906   0.744 -0.0821 -0.0151 -0.2078
  266SURF     O 3598  12.632   8.024   0.772 -0.1416 -0.1282  0.1816
  266SURF    Si 3599  13.334   7.603   0.212 -0.4035 -0.2360  0.3007
  266SURF     O 3600  13.222   7.583   0.089  0.0160 -0.1197 -0.3803
  266SURF     O 3601  13.459   7.698   0.155 -0.4010 -0.4016 -0.0435
  266SURF     O 3602  13.424   8.031   0.113 -0.6216 -0.6451  0.3148
  266SURF     O 3603  13.266   7.679   0.353 -0.3604 -0.5741  0.7750
  266SURF    Si 3604  13.339   7.731   0.765  0.1570  0.2193 -0.5858
  266SURF     O 3605  13.230   7.750   0.635 -0.0157  0.1663  0.8112
  266SURF     O 3606  13.395   7.891   0.799 -0.4637  0.6042 -0.0312
  266SURF     O 3607  13.461   8.133   0.696 -0.3701 -0.1097  0.7326
  266SURF     O 3608  12.874   7.448   0.298 -0.2756  0.1810  0.0742
  266SURF    Si 3609  12.557   7.144   0.200 -0.3466  0.0370 -0.3545
  266SURF     O 3610  12.434   7.162   0.079  0.1389 -0.3517  0.0744
  266SURF     O 3611  12.643   7.290   0.208 -0.0497 -0.1763  0.3036
  266SURF    Si 3612  12.765   7.416   0.167  0.3433 -0.2534  0.2920
  266SURF     O 3613  12.693   7.568   0.127 -0.6621 -0.1496  0.4096
  266SURF    Si 3614  13.146   7.630   1.027 -0.0262 -0.0253  0.2576
  266SURF     O 3615  13.060   7.483   0.966 -0.3565 -0.0951  0.7021
  266SURF    Si 3616  12.950   7.915   1.018  0.4986 -0.1828  0.3768
  266SURF     O 3617  12.883   7.963   1.171  0.3035 -0.4430 -0.1377
  266SURF     O 3618  13.029   7.758   1.050 -0.4339  0.5117  0.4703
  266SURF     O 3619  12.820   7.990   1.448  0.3424 -0.2185  0.1737
  266SURF     O 3620  12.433   7.635   0.804  0.3599  0.5165 -0.1577
  266SURF    Si 3621  12.571   7.689   1.232 -0.1738 -0.4153 -0.2422
  266SURF     O 3622  12.500   7.697   1.075  0.7371  0.0793 -0.0138
  266SURF     O 3623  12.625   7.851   1.281  0.3679  0.5085  0.4087
  266SURF    Si 3624  12.750   7.985   1.289  0.0082  0.3730  0.1594
  266SURF     O 3625  12.664   8.136   1.250  0.2245  0.1690 -0.1272
  266SURF     O 3626  13.275   7.678   0.915  0.0160 -0.1496  0.2905
  266SURF    Si 3627  13.336   7.592   1.301  0.4585 -0.3857 -0.2518
  266SURF     O 3628  13.211   7.588   1.184 -0.3965 -0.2391  0.1214
  266SURF     O 3629  13.478   7.677   1.260  0.1577 -0.0235 -0.6362
  266SURF     O 3630  13.453   8.106   1.263  0.0705 -0.5564 -0.1446
  266SURF    Si 3631  13.148   7.700   1.571  0.1184  0.3342  0.2648
  266SURF     O 3632  13.042   7.565   1.588 -0.2008  0.1337 -0.1999
  266SURF    Si 3633  12.948   7.986   1.567 -0.3124  0.0574 -0.0300
  266SURF     O 3634  12.881   7.965   1.730 -0.4376  0.4223  1.0234
  266SURF     O 3635  13.066   7.853   1.538 -0.2996  0.3438 -0.1738
  266SURF     O 3636  12.839   7.873   2.001 -0.3679 -0.5377 -0.3718
  266SURF     O 3637  12.446   7.638   1.342  0.2103  0.1986 -0.0958
  266SURF    Si 3638  12.561   7.640   1.787  0.1648  0.3620  0.1728
  266SURF     O 3639  12.487   7.654   1.623  0.4044  0.4340 -0.3777
  266SURF     O 3640  12.682   7.759   1.793 -0.4662  0.4916  0.5717
  266SURF    Si 3641  12.761   7.910   1.846  0.2178  0.3319  0.0354
  266SURF     O 3642  12.638   8.033   1.877  0.1650 -0.3081 -0.0598
  266SURF     O 3643  13.267   7.675   1.448  0.0032 -0.0334  0.2770
  266SURF    Si 3644  13.362   7.715   1.841  0.4934  0.3162  0.0085
  266SURF     O 3645  13.231   7.724   1.726 -0.5932  0.9815  0.1118
  266SURF     O 3646  13.431   7.869   1.851  0.2928  0.5112  0.1481
  266SURF     O 3647  13.490   8.111   1.758 -0.4514  0.2652  0.4625
  266SURF    Si 3648  13.174   7.624   2.126  0.5210  0.1569  0.2499
  266SURF     O 3649  13.106   7.470   2.078  0.3875  0.3312 -0.3518
  266SURF    Si 3650  12.967   7.896   2.125  0.2227  0.3381  0.0120
  266SURF     O 3651  12.889   7.951   2.280  0.0379  0.4058  1.1432
  266SURF     O 3652  13.051   7.743   2.154  0.6545 -0.0697  0.5732
  266SURF     O 3653  12.840   7.989   2.547  0.2521 -0.4770 -0.2190
  266SURF     O 3654  12.446   7.674   1.910  0.1702 -0.0097 -0.6491
  266SURF    Si 3655  12.575   7.675   2.348  0.1950 -0.0229  0.0773
  266SURF     O 3656  12.510   7.693   2.185  0.1087 -0.7351 -0.8154
  266SURF     O 3657  12.668   7.819   2.408  0.2353  0.1718  1.1032
  266SURF    Si 3658  12.762   7.965   2.394  0.0365 -0.6603 -0.3497
  266SURF     O 3659  12.655   8.104   2.365 -0.2704  0.0570 -0.0218
  266SURF     O 3660  13.295   7.671   2.004 -0.2791  0.2600 -0.9019
  266SURF     O 3661  13.255   7.612   2.280  0.3656  0.1432 -0.9050
  266SURF     O 3662  12.439   7.645   2.455  0.1256  0.1224 -0.6156
  266SURF     O 3663  12.863   7.851  11.576 -0.1627 -0.1689 -0.0263
  266SURF    Si 3664  13.279   7.770  11.734  0.0072  0.1145 -0.3599
  266SURF     O 3665  13.321   7.653  11.618  0.3806 -0.0110  0.1780
  266SURF    Si 3666  12.971   7.920  11.687 -0.2526  0.0955  0.2807
  266SURF     O 3667  12.894   7.964  11.837 -0.9218 -0.6622 -0.0467
  266SURF     O 3668  13.105   7.810  11.719 -0.3022  0.1809 -0.6597
  266SURF     O 3669  12.846   7.938  12.118 -0.1145  0.6069  0.1006
  266SURF     O 3670  12.427   7.659  11.473 -0.2307  0.1576  0.6823
  266SURF    Si 3671  12.572   7.678  11.900 -0.2245 -0.1788  0.0909
  266SURF     O 3672  12.508   7.678  11.735 -0.4297 -0.0053 -0.0514
  266SURF     O 3673  12.639   7.842  11.934  0.3531  0.2568  0.1100
  266SURF    Si 3674  12.766   7.960  11.962  0.5115 -0.2345  0.0883
  266SURF     O 3675  12.699   8.130  11.967  0.7192 -0.4455  0.3071
  266SURF     O 3676  13.372   7.905  11.702  0.2273  0.2196  0.3625
  266SURF    Si 3677  13.390   7.624  12.027  0.0358  0.0702  0.4150
  266SURF     O 3678  13.310   7.710  11.897  0.4477 -0.3678 -0.0826
  266SURF     O 3679  13.551   7.684  12.051  0.2718  0.5014  0.7831
  266SURF     O 3680  13.435   8.097  11.898 -0.9298  0.3971  0.6019
  266SURF    Si 3681  13.180   7.696  12.284  0.2140  0.1191  0.4651
  266SURF     O 3682  13.060   7.565  12.289 -0.7648 -0.7250  0.2975
  266SURF    Si 3683  12.962   7.963  12.248  0.1681  0.0485  0.1628
  266SURF     O 3684  12.878   7.962  12.408 -0.5547  0.3358 -0.0108
  266SURF     O 3685  13.098   7.852  12.237 -0.2161 -0.0445  0.1947
  266SURF     O 3686  12.817   7.901  12.682  0.1857  0.2861 -0.1934
  266SURF     O 3687  12.444   7.633  12.011 -0.1776  0.0173 -0.6025
  266SURF    Si 3688  12.560   7.642  12.446  0.1973 -0.2556 -0.0707
  266SURF     O 3689  12.489   7.652  12.288 -0.3364  0.0486  0.9503
  266SURF     O 3690  12.689   7.762  12.470  0.4280 -0.5681  0.2869
  266SURF    Si 3691  12.751   7.918  12.521  0.6331 -0.0646 -0.2248
  266SURF     O 3692  12.616   8.031  12.528  0.1231  0.2402  0.2728
  266SURF     O 3693  13.312   7.647  12.176 -0.4675 -0.1326 -0.2122
  266SURF    Si 3694  13.361   7.702  12.570  0.0196  0.3676  0.0090
  266SURF     O 3695  13.247   7.725  12.443  0.3829  0.3246  0.1301
  266SURF     O 3696  13.433   7.856  12.587 -0.0048  0.4729 -0.4208
  266SURF     O 3697  13.459   8.064  12.432  0.4458 -0.5329  0.0387
  266SURF    Si 3698  13.145   7.614  12.820  0.1470 -0.2084 -0.0068
  266SURF     O 3699  13.066   7.460  12.771  0.3720 -0.3908 -0.3294
  266SURF    Si 3700  12.945   7.905  12.797 -0.4490 -0.0041 -0.0860
  266SURF     O 3701  12.872   7.948  12.956 -0.0091 -0.2165  0.0397
  266SURF     O 3702  13.022   7.741  12.816 -0.6050  0.3025  0.1412
  266SURF     O 3703  12.802   7.980  13.236 -0.0838  0.0239  0.4065
  266SURF     O 3704  12.432   7.676  12.562 -0.1032 -0.2401 -0.3753
  266SURF    Si 3705  12.556   7.688  13.007 -0.0041  0.1772  0.1507
  266SURF     O 3706  12.491   7.691  12.842  0.4855 -0.3239 -0.2378
  266SURF     O 3707  12.624   7.842  13.062 -0.3249 -0.2886  0.2652
  266SURF    Si 3708  12.740   7.975  13.067  0.4177 -0.5487  0.3823
  266SURF     O 3709  12.649   8.128  13.029 -0.2762  0.4488  0.0725
  266SURF     O 3710  13.277   7.644  12.711 -0.1752  0.3850  0.1451
  266SURF    Si 3711  13.325   7.617  13.105 -0.6331  0.3513 -0.2999
  266SURF     O 3712  13.203   7.595  12.980 -0.3416 -0.4548  0.3514
  266SURF     O 3713  13.428   7.743  13.057 -0.3392  0.4189  0.8007
  266SURF     O 3714  13.429   8.048  13.011 -0.6383 -0.1406 -0.2726
  266SURF    Si 3715  13.133   7.694  13.376  0.1448 -0.4293  0.2881
  266SURF     O 3716  13.024   7.554  13.390 -0.4743 -0.0926 -0.6172
  266SURF    Si 3717  12.935   7.970  13.354  0.3319 -0.2154 -0.1821
  266SURF     O 3718  12.870   7.959  13.519  0.0610 -0.2718  0.2376
  266SURF     O 3719  13.047   7.837  13.324 -0.3080  0.7346 -0.1413
  266SURF     O 3720  12.820   7.877  13.791 -0.2773  0.5258  0.6243
  266SURF     O 3721  12.431   7.633  13.110  0.0186 -0.1852  0.1058
  266SURF    Si 3722  12.549   7.637  13.552  0.6541 -0.1097  0.1391
  266SURF     O 3723  12.482   7.656  13.389  0.2464 -0.2879  0.0074
  266SURF     O 3724  12.679   7.752  13.584 -0.1591  0.4501 -0.2861
  266SURF    Si 3725  12.747   7.906  13.631  0.1666  0.3275  0.3145
  266SURF     O 3726  12.618   8.021  13.642  0.3843  0.0050  0.3194
  266SURF     O 3727  13.258   7.659  13.264  0.9997 -0.0816  0.5288
  266SURF    Si 3728  13.329   7.712  13.656 -0.2014 -0.1316  0.1994
  266SURF     O 3729  13.209   7.724  13.530 -0.0126 -0.5082 -0.3604
  266SURF     O 3730  13.433   7.855  13.655  0.5171  0.6239  0.0369
  266SURF     O 3731  13.478   8.118  13.565 -0.1843  0.1977  0.1895
  266SURF    Si 3732  13.139   7.623  13.920  0.3323 -0.4095 -0.0645
  266SURF     O 3733  13.055   7.478  13.855 -0.5830 -0.3312  0.3203
  266SURF    Si 3734  12.946   7.905  13.913  0.4080  0.7293  0.4426
  266SURF     O 3735  12.869   7.963   0.075 -0.0464 -0.2288  0.0499
  266SURF     O 3736  13.025   7.754  13.954 -0.1254  0.2113  0.6244
  266SURF     O 3737  12.418   7.659  13.668  0.7490 -0.1609  0.1285
  266SURF     O 3738  13.262   7.679  13.809 -0.1253 -0.1625 -0.5485
  266SURF    Si 3739  13.151   8.238   0.409  0.7295 -0.4604  0.1895
  266SURF     O 3740  13.026   8.130   0.463 -1.1183 -0.0752 -0.0973
  266SURF    Si 3741  12.946   8.525   0.414  0.0826  0.1847  0.4808
  266SURF     O 3742  12.827   8.465   0.531 -0.3284 -0.4175 -0.3253
  266SURF     O 3743  13.070   8.392   0.377  0.2620  0.1114 -0.5949
  266SURF     O 3744  12.868   8.495   0.809 -0.3310  0.2143 -0.1226
  266SURF     O 3745  12.482   8.233   0.361 -0.6682 -0.1146  0.2117
  266SURF    Si 3746  12.564   8.182   0.754  0.2211  0.6306  0.0201
  266SURF     O 3747  12.429   8.171   0.638 -0.2100 -0.0397 -0.3948
  266SURF     O 3748  12.675   8.304   0.701 -0.1093 -0.3255  0.4342
  266SURF    Si 3749  12.744   8.463   0.684 -0.1411 -0.3183 -0.4775
  266SURF     O 3750  12.613   8.583   0.669  0.2005 -0.1047 -0.1822
  266SURF    Si 3751  13.338   8.185   0.126  0.5199 -0.1802 -0.1290
  266SURF     O 3752  13.239   8.215  13.965  0.3406 -0.1457 -0.6126
  266SURF     O 3753  13.451   8.315   0.133  0.1203 -0.1048  0.0478
  266SURF     O 3754  13.409   8.566   0.232  0.3387 -0.0292  0.0967
  266SURF     O 3755  13.219   8.186   0.254 -0.0961  0.0402 -0.2875
  266SURF    Si 3756  13.340   8.254   0.700 -0.2121 -0.2470  0.0698
  266SURF     O 3757  13.274   8.264   0.534  0.2171  0.4654 -0.3468
  266SURF     O 3758  13.410   8.400   0.748 -0.2122 -0.1437 -0.2245
  266SURF     O 3759  13.480   8.755   0.723 -0.6566 -0.6002 -0.1172
  266SURF     O 3760  12.807   7.979   0.352 -0.1411 -0.2165 -0.5926
  266SURF    Si 3761  12.565   7.681   0.131  0.1847 -0.1644 -0.0242
  266SURF     O 3762  12.488   7.685  13.951 -0.0245 -0.2086 -0.0826
  266SURF     O 3763  12.620   7.849   0.175 -0.2632  0.5529  0.7835
  266SURF    Si 3764  12.737   7.985   0.187 -0.1221  0.3929  0.4411
  266SURF     O 3765  12.650   8.131   0.156 -0.0848 -0.3861  0.0962
  266SURF    Si 3766  13.138   8.192   0.962  0.1980 -0.6006 -0.1732
  266SURF     O 3767  13.070   8.035   0.968  0.8333  0.1696  0.4522
  266SURF    Si 3768  12.946   8.477   0.968  0.2200 -0.0816  0.0202
  266SURF     O 3769  12.813   8.504   1.087 -0.2349 -0.2093  0.1499
  266SURF     O 3770  13.007   8.305   0.977 -0.1013  0.0992 -0.8927
  266SURF     O 3771  12.892   8.547   1.357 -0.1283  1.2888 -0.5244
  266SURF     O 3772  12.490   8.228   0.914  0.4798  0.3966  0.6488
  266SURF    Si 3773  12.553   8.265   1.292 -0.3440  0.2842 -0.7647
  266SURF     O 3774  12.418   8.274   1.176 -0.1270  0.1891  0.3634
  266SURF     O 3775  12.629   8.423   1.293  0.1974 -0.0452  0.1458
  266SURF    Si 3776  12.754   8.537   1.245  0.3775  0.1835  0.1374
  266SURF     O 3777  12.678   8.696   1.239 -0.0389 -0.0889  0.3570
  266SURF     O 3778  13.211   8.211   0.809  0.0486  0.2585 -0.1166
  266SURF    Si 3779  13.334   8.225   1.242 -0.1225 -0.0018 -0.1979
  266SURF     O 3780  13.261   8.215   1.085 -0.2111  0.2673 -1.0702
  266SURF     O 3781  13.420   8.370   1.238  0.0174  0.0231 -0.1932
  266SURF     O 3782  13.442   8.619   1.343  0.3095  0.2314  0.9778
  266SURF    Si 3783  13.165   8.262   1.529  0.0320  0.1853 -0.2321
  266SURF     O 3784  13.041   8.144   1.576  0.7491 -0.6218 -0.5356
  266SURF    Si 3785  12.962   8.531   1.517 -0.1738 -0.1320 -0.0562
  266SURF     O 3786  12.851   8.461   1.637  0.7311  0.4189  0.4260
  266SURF     O 3787  13.097   8.426   1.527 -0.2585  0.0315  0.5863
  266SURF     O 3788  12.859   8.498   1.919  0.7137 -0.2866  0.6655
  266SURF     O 3789  12.493   8.222   1.451  0.3801 -0.1847 -0.0927
  266SURF    Si 3790  12.556   8.185   1.845  0.3163  0.0490 -0.0215
  266SURF     O 3791  12.424   8.171   1.724  0.0835 -0.1448  0.0748
  266SURF     O 3792  12.679   8.302   1.796  0.4550 -0.0005  0.2317
  266SURF    Si 3793  12.750   8.467   1.782  0.1670  0.4125  0.0805
  266SURF     O 3794  12.616   8.582   1.768 -0.0122 -0.0216  0.2655
  266SURF     O 3795  13.231   8.217   1.377  0.1120  0.3293  0.1290
  266SURF    Si 3796  13.373   8.235   1.797 -0.2280  0.4325  0.3820
  266SURF     O 3797  13.293   8.272   1.650  0.6432 -0.8367  0.4313
  266SURF     O 3798  13.460   8.365   1.859 -0.2732  0.0160  0.1092
  266SURF     O 3799  13.473   8.769   1.808  0.3254  0.1316 -0.0780
  266SURF    Si 3800  13.161   8.177   2.068 -0.0758  0.1269 -0.1411
  266SURF     O 3801  13.086   8.020   2.075  0.3404 -0.0576 -0.1839
  266SURF    Si 3802  12.965   8.461   2.059 -0.1414 -0.0241 -0.0262
  266SURF     O 3803  12.864   8.451   2.197  0.3644  0.0071 -0.3547
  266SURF     O 3804  13.042   8.300   2.043 -0.5378  0.5615 -0.2037
  266SURF     O 3805  12.930   8.542   2.457  0.2417 -0.4336  0.2447
  266SURF     O 3806  12.488   8.234   2.000  0.1477  0.0391 -0.4160
  266SURF    Si 3807  12.580   8.254   2.409 -0.1006 -0.4064 -0.0226
  266SURF     O 3808  12.455   8.290   2.288 -0.0553  0.3123  0.7864
  266SURF     O 3809  12.686   8.396   2.421 -0.0115 -0.2642  0.2046
  266SURF    Si 3810  12.799   8.513   2.351 -0.2265  0.3544 -0.0767
  266SURF     O 3811  12.726   8.670   2.327  0.3204  0.3559 -0.4796
  266SURF     O 3812  13.268   8.167   1.920  0.3207 -0.4872  0.3641
  266SURF     O 3813  13.252   8.206   2.211 -0.4184 -0.1356  0.0336
  266SURF     O 3814  13.197   8.504   2.457 -0.0872 -0.5169  0.1804
  266SURF     O 3815  12.510   8.244   2.559  1.0439  0.0169 -0.4513
  266SURF     O 3816  12.886   8.566  11.500  0.0420  0.4976 -0.3587
  266SURF     O 3817  12.589   8.614  11.262  0.5214  0.0709 -0.6373
  266SURF    Si 3818  13.124   8.210  11.600  0.2586 -0.1635  0.2793
  266SURF     O 3819  13.030   8.062  11.612  0.0438  0.0734  0.6381
  266SURF    Si 3820  12.953   8.499  11.644 -0.2475  0.0152 -0.0303
  266SURF     O 3821  12.821   8.484  11.760 -0.3355 -0.5640 -0.0947
  266SURF     O 3822  13.016   8.343  11.596 -0.1699  0.0290  0.6834
  266SURF     O 3823  12.885   8.518  12.031 -0.4620  0.0105 -0.0594
  266SURF     O 3824  12.475   8.265  11.557  0.0090 -0.1312  0.0794
  266SURF    Si 3825  12.562   8.246  11.968  0.1826 -0.1717  0.2148
  266SURF     O 3826  12.457   8.218  11.829  0.0750 -0.4171  0.5671
  266SURF     O 3827  12.635   8.409  11.955  0.6858 -0.1973  0.1654
  266SURF    Si 3828  12.757   8.521  11.914 -0.2380 -0.0761  0.2350
  266SURF     O 3829  12.686   8.680  11.905 -0.0272 -0.2271 -0.1753
  266SURF     O 3830  13.206   8.208  11.443  0.1451  0.4817 -0.5679
  266SURF    Si 3831  13.323   8.227  11.882  0.3168 -0.0574 -0.3798
  266SURF     O 3832  13.248   8.231  11.725  0.3477 -0.6466 -0.0791
  266SURF     O 3833  13.415   8.377  11.894  1.0009 -0.3521 -0.2371
  266SURF     O 3834  13.456   8.658  12.018  0.6613  0.1722 -0.1446
  266SURF    Si 3835  13.149   8.246  12.184 -0.2510 -0.1559 -0.1439
  266SURF     O 3836  13.021   8.130  12.220  0.1823 -0.6133  0.1724
  266SURF    Si 3837  12.947   8.521  12.195 -0.2843  0.0910  0.1598
  266SURF     O 3838  12.826   8.461  12.308  0.1580 -0.0187  0.1054
  266SURF     O 3839  13.080   8.407  12.200 -0.0538 -0.0796 -0.1086
  266SURF     O 3840  12.861   8.502  12.583 -0.7851  0.1337  0.4198
  266SURF     O 3841  12.480   8.235  12.125 -0.4170 -0.3742  0.3596
  266SURF    Si 3842  12.541   8.194  12.519 -0.0547  0.4745 -0.0374
  266SURF     O 3843  12.414   8.188  12.396 -0.2099  0.4149 -0.1440
  266SURF     O 3844  12.665   8.312  12.476  0.8010  0.1460 -0.1813
  266SURF    Si 3845  12.737   8.469  12.460 -0.2614  0.0975 -0.4406
  266SURF     O 3846  12.607   8.589  12.459  0.4249 -0.1905 -0.0427
  266SURF     O 3847  13.210   8.218  12.016 -0.3334 -0.5120  0.7082
  266SURF    Si 3848  13.355   8.194  12.455 -0.0790 -0.2661  0.2470
  266SURF     O 3849  13.281   8.243  12.304 -0.5773  0.0711  0.3111
  266SURF     O 3850  13.444   8.334  12.496 -0.1550  0.1438  0.2862
  266SURF     O 3851  13.439   8.742  12.499 -0.1441  0.3947 -0.3581
  266SURF    Si 3852  13.144   8.181  12.720 -0.5796 -0.0385  0.4055
  266SURF     O 3853  13.077   8.027  12.762  0.4476  0.3815  0.2039
  266SURF    Si 3854  12.951   8.467  12.742  0.1247  0.0104  0.0345
  266SURF     O 3855  12.829   8.457  12.865  0.0921 -0.7821 -0.2468
  266SURF     O 3856  13.017   8.303  12.720  0.1441  0.2741  0.1852
  266SURF     O 3857  12.871   8.521  13.137 -0.1753 -0.4372  0.5156
  266SURF     O 3858  12.468   8.243  12.676 -0.7699  0.1882  0.3462
  266SURF    Si 3859  12.533   8.258  13.073 -0.2171  0.3192  0.3242
  266SURF     O 3860  12.399   8.272  12.952  0.1825 -0.3694 -0.0473
  266SURF     O 3861  12.625   8.407  13.068  0.2566  0.2185  0.2090
  266SURF    Si 3862  12.752   8.509  13.016 -0.6248 -0.9485  0.4034
  266SURF     O 3863  12.685   8.669  12.990 -0.3092 -0.0753  0.8511
  266SURF     O 3864  13.231   8.165  12.572 -0.1997  0.3824  0.3983
  266SURF    Si 3865  13.331   8.190  13.011 -0.1105 -0.6980 -0.0545
  266SURF     O 3866  13.257   8.206  12.850 -0.4497  0.1415 -0.3522
  266SURF     O 3867  13.442   8.326  13.030  0.0356  0.1977  0.2633
  266SURF     O 3868  13.353   8.577  13.100 -0.1907  0.4383  0.5638
  266SURF    Si 3869  13.148   8.233  13.291  0.0654 -0.5509  0.2039
  266SURF     O 3870  13.032   8.123  13.356 -0.2607 -0.0108 -0.2264
  266SURF    Si 3871  12.940   8.508  13.299 -0.2080  0.1194 -0.3554
  266SURF     O 3872  12.818   8.451  13.404 -0.1371  0.0505 -0.0317
  266SURF     O 3873  13.077   8.397  13.294 -0.6279  0.2867 -0.0605
  266SURF     O 3874  12.840   8.502  13.687 -0.4222  1.1207 -0.1791
  266SURF     O 3875  12.476   8.232  13.237 -0.2118 -0.7674  0.5939
  266SURF    Si 3876  12.539   8.183  13.632 -0.0363  0.0413 -0.3009
  266SURF     O 3877  12.413   8.176  13.505  0.3320  0.0101 -0.2892
  266SURF     O 3878  12.661   8.294  13.600 -0.5439 -0.2148  0.0007
  266SURF    Si 3879  12.727   8.457  13.560 -0.1078  0.2320 -0.1447
  266SURF     O 3880  12.601   8.571  13.545 -0.4354  0.5141 -0.6227
  266SURF     O 3881  13.215   8.190  13.138  0.0993  0.7846  0.1147
  266SURF    Si 3882  13.339   8.221  13.563 -0.0156  0.0797 -0.0345
  266SURF     O 3883  13.276   8.233  13.408 -0.1256 -0.2772 -0.1258
  266SURF     O 3884  13.398   8.374  13.609 -0.0842  0.2814  0.4229
  266SURF     O 3885  13.438   8.728  13.593 -0.4619  0.6886  0.0785
  266SURF    Si 3886  13.129   8.182  13.833  0.6337 -0.3404 -0.0914
  266SURF     O 3887  13.057   8.026  13.851  0.1607  0.0792 -0.6070
  266SURF    Si 3888  12.934   8.472  13.836 -0.1318  0.3759 -0.0308
  266SURF     O 3889  12.819   8.478  13.970 -0.2903  0.0504  0.6268
  266SURF     O 3890  13.004   8.306  13.823  0.2386  0.7469 -0.4143
  266SURF     O 3891  12.464   8.222  13.790 -0.8907 -0.0076  0.0101
  266SURF     O 3892  13.215   8.175  13.679 -0.4216  0.5199 -0.1156
  266SURF    Si 3893  13.137   8.808   0.471  0.1822 -0.1366 -0.0546
  266SURF     O 3894  13.022   8.674   0.475  0.0755  0.2934  0.4325
  266SURF    Si 3895  12.934   9.084   0.456 -0.3663 -0.1037  0.0505
  266SURF     O 3896  12.865   9.057   0.616  0.3762 -0.1159 -0.3259
  266SURF     O 3897  13.049   8.951   0.427 -0.4220  0.4793  0.4641
  266SURF     O 3898  12.814   8.993   0.891  0.1462  0.2092 -0.0126
  266SURF     O 3899  12.421   8.747   0.233 -0.5195 -0.2531 -0.1301
  266SURF    Si 3900  12.538   8.742   0.662  0.2135  0.0279 -0.3330
  266SURF     O 3901  12.451   8.778   0.517 -0.5763 -0.0505 -0.5818
  266SURF     O 3902  12.669   8.864   0.679 -0.1779 -0.3309 -0.1989
  266SURF    Si 3903  12.745   9.018   0.733  0.2317 -0.1952 -0.2918
  266SURF     O 3904  12.629   9.146   0.764  0.1127 -0.1708 -0.3035
  266SURF    Si 3905  13.338   8.722   0.208  0.2166  0.2737  0.5845
  266SURF     O 3906  13.222   8.698   0.078 -0.2952 -0.0850 -0.0061
  266SURF     O 3907  13.457   8.835   0.158 -0.4493  0.5799  0.1201
  266SURF     O 3908  13.397   9.158   0.107 -0.1101 -0.1201  0.5940
  266SURF     O 3909  13.269   8.787   0.356  0.0251 -0.2224  0.0196
  266SURF    Si 3910  13.340   8.843   0.753  0.0249  0.0215  0.1974
  266SURF     O 3911  13.213   8.824   0.630  0.1366  0.0585 -0.2452
  266SURF     O 3912  13.392   9.003   0.763  0.2859  0.2287  0.1361
  266SURF     O 3913  13.467   9.262   0.666 -0.1200  0.2041  0.4712
  266SURF     O 3914  12.873   8.556   0.262 -0.5374 -0.3460  0.2649
  266SURF    Si 3915  12.542   8.257   0.195 -0.2299  0.0138 -0.0140
  266SURF     O 3916  12.406   8.264   0.083  0.1194  0.2224  0.1375
  266SURF     O 3917  12.622   8.414   0.189 -0.8198 -0.1035 -0.1060
  266SURF    Si 3918  12.750   8.529   0.140  0.1120 -0.2030 -0.4853
  266SURF     O 3919  12.680   8.686   0.119  0.2807 -0.1768 -0.2821
  266SURF    Si 3920  13.156   8.749   1.028 -0.0210 -0.3136 -0.4911
  266SURF     O 3921  13.078   8.596   0.981 -0.1233 -0.3253 -0.4205
  266SURF    Si 3922  12.935   9.022   1.021 -0.4151  0.3788 -0.0819
  266SURF     O 3923  12.854   9.075   1.173 -0.0236 -0.2570  0.0371
  266SURF     O 3924  13.028   8.869   1.052  0.0174  0.3196  0.0797
  266SURF     O 3925  12.794   9.123   1.448 -0.1950  0.2006 -0.0549
  266SURF     O 3926  12.427   8.748   0.798  0.4629  0.8181 -0.7921
  266SURF    Si 3927  12.544   8.805   1.244 -0.2895  0.5822  0.0175
  266SURF     O 3928  12.487   8.801   1.077 -0.5479 -0.4436  0.8685
  266SURF     O 3929  12.608   8.961   1.293  0.6054 -0.6013 -0.0617
  266SURF    Si 3930  12.721   9.094   1.288  0.4761  0.3714  0.1526
  266SURF     O 3931  12.636   9.240   1.251  0.1487  0.0226 -0.8271
  266SURF     O 3932  13.275   8.795   0.906 -0.3336  0.3271  0.2415
  266SURF    Si 3933  13.349   8.760   1.311  0.0857  0.4726 -0.2768
  266SURF     O 3934  13.234   8.723   1.177  0.1347  0.0467 -0.8696
  266SURF     O 3935  13.465   8.877   1.274  0.0309  0.6489  0.1103
  266SURF     O 3936  13.364   9.172   1.265  0.3199  0.2770 -0.0147
  266SURF    Si 3937  13.130   8.820   1.570 -0.1386  0.2401 -0.1568
  266SURF     O 3938  13.017   8.696   1.563 -0.1432  0.0448  0.2539
  266SURF    Si 3939  12.926   9.100   1.573  0.1283  0.0580 -0.3127
  266SURF     O 3940  12.859   9.062   1.730 -0.0779 -0.0356  0.3487
  266SURF     O 3941  13.044   8.967   1.531  0.2061 -0.1791 -0.1173
  266SURF     O 3942  12.816   9.001   2.001 -0.3020  0.0783  0.1123
  266SURF     O 3943  12.419   8.758   1.350  0.0923 -0.9388 -0.7321
  266SURF    Si 3944  12.548   8.746   1.782 -0.2899 -0.0174 -0.0122
  266SURF     O 3945  12.455   8.786   1.636  0.7518 -0.3860 -0.0596
  266SURF     O 3946  12.676   8.862   1.810 -0.4572 -0.4390  0.0217
  266SURF    Si 3947  12.741   9.023   1.847 -0.2628  0.8630 -0.0240
  266SURF     O 3948  12.615   9.148   1.858  0.5049 -0.3724  0.5922
  266SURF     O 3949  13.263   8.794   1.461 -0.3210 -0.4528 -0.0519
  266SURF    Si 3950  13.319   8.846   1.851  0.3089  0.4725  0.1250
  266SURF     O 3951  13.191   8.824   1.736  0.4602  0.6785  0.1828
  266SURF     O 3952  13.351   9.014   1.861 -0.2486  0.5229 -0.1970
  266SURF     O 3953  13.490   9.315   1.766 -0.1551  0.1856 -0.1472
  266SURF    Si 3954  13.146   8.744   2.125  0.2422  0.1866 -0.6816
  266SURF     O 3955  13.087   8.596   2.072 -0.3765  0.2757  0.2497
  266SURF    Si 3956  12.946   9.020   2.112 -0.0492 -0.4252 -0.0777
  266SURF     O 3957  12.882   9.071   2.268  0.2302 -0.1119  0.2910
  266SURF     O 3958  13.025   8.868   2.143  0.5369  0.0810 -0.2510
  266SURF     O 3959  12.838   9.082   2.546  0.6219  0.3505  0.7593
  266SURF     O 3960  12.441   8.746   1.915 -0.0557  0.0732 -0.2772
  266SURF    Si 3961  12.595   8.787   2.340 -0.4458  0.0671 -0.0109
  266SURF     O 3962  12.501   8.807   2.190 -0.4218 -0.4065  0.3559
  266SURF     O 3963  12.644   8.947   2.384  0.1032  0.0759 -0.3182
  266SURF    Si 3964  12.755   9.082   2.395 -0.3348  0.1170  0.0906
  266SURF     O 3965  12.665   9.226   2.361  0.0451 -0.6363  0.2840
  266SURF     O 3966  13.269   8.800   2.011 -0.6596 -0.5306  0.7385
  266SURF    Si 3967  13.289   8.646   2.423  0.1397 -0.2594 -0.2510
  266SURF     O 3968  13.222   8.724   2.283  0.1739  0.5120 -0.0950
  266SURF     O 3969  13.449   8.587   2.392  0.3282  0.6461  0.0573
  266SURF     O 3970  13.376   9.141   2.348  0.3718  0.3175  0.9184
  266SURF    Si 3971  13.230   8.875   2.678 -0.2798  0.1425  0.2002
  266SURF     O 3972  13.182   8.793   2.820 -0.0027  0.1860 -0.1541
  266SURF    Si 3973  12.982   9.109   2.640  0.2199 -0.1423 -0.0729
  266SURF     O 3974  12.941   9.113   2.803  0.1444 -0.6767 -0.3446
  266SURF     O 3975  13.091   8.971   2.623  0.5546  0.2866  0.4712
  266SURF     O 3976  12.492   8.731   2.471  0.3036  0.0282 -0.1589
  266SURF     O 3977  12.507   8.816   2.744 -0.3704 -0.1531  0.0113
  266SURF     O 3978  12.616   9.177   3.003 -0.1126 -0.6759 -0.1198
  266SURF     O 3979  13.291   8.751   2.566 -0.4431 -0.4465 -0.7590
  266SURF     O 3980  13.354   8.977   2.734  0.7818 -0.6246 -0.4141
  266SURF     O 3981  12.864   9.132  11.009  0.6827  0.1838  0.1480
  266SURF    Si 3982  12.968   9.088  11.136  0.7252 -0.2037  0.3780
  266SURF     O 3983  12.888   9.062  11.286  0.2651  0.5951 -0.0342
  266SURF     O 3984  13.033   8.942  11.084 -0.3423  0.1134  0.0648
  266SURF     O 3985  12.829   8.983  11.556  0.5007  0.5625  0.4881
  266SURF    Si 3986  12.537   8.768  11.318 -0.0927  0.0800 -0.2626
  266SURF     O 3987  12.421   8.807  11.192  0.1806 -0.2133  0.1735
  266SURF     O 3988  12.671   8.881  11.332 -0.2588  0.2626  0.0631
  266SURF    Si 3989  12.752   9.017  11.401  0.1921  0.0225 -0.1635
  266SURF     O 3990  12.649   9.149  11.431 -0.1105  0.0336  0.4186
  266SURF     O 3991  13.514   9.260  11.435 -0.0969  0.2937  0.2973
  266SURF    Si 3992  13.153   8.765  11.716 -0.3582 -0.3459 -0.2340
  266SURF     O 3993  13.083   8.608  11.690  0.2688  0.2549  0.2220
  266SURF    Si 3994  12.934   9.031  11.689  0.1448 -0.0537 -0.4001
  266SURF     O 3995  12.851   9.082  11.832  0.1516  0.0360 -0.4265
  266SURF     O 3996  13.029   8.895  11.733  0.1113  0.0324  0.2551
  266SURF     O 3997  12.805   9.126  12.109  0.5247 -0.2366  0.0595
  266SURF     O 3998  12.433   8.756  11.463 -0.3878  0.1892 -0.0617
  266SURF    Si 3999  12.560   8.800  11.901  0.1108 -0.1687  0.8082
  266SURF     O 4000  12.500   8.817  11.740 -0.1082 -0.2948  0.2199
  266SURF     O 4001  12.614   8.959  11.948  0.4484  0.1381  0.1919
  266SURF    Si 4002  12.726   9.098  11.951 -0.4764  0.1047  0.0052
  266SURF     O 4003  12.646   9.243  11.913 -0.0177 -0.5619  0.2677
  266SURF     O 4004  13.265   8.786  11.591  0.1392 -0.0144 -0.1242
  266SURF    Si 4005  13.345   8.779  11.997 -0.3921 -0.2716  0.0908
  266SURF     O 4006  13.254   8.743  11.857 -0.2555  0.0690 -0.2608
  266SURF     O 4007  13.426   8.925  11.980 -0.2990 -0.3460  0.3355
  266SURF     O 4008  13.410   9.192  11.889 -0.8025  0.4267 -0.2409
  266SURF    Si 4009  13.111   8.811  12.250  0.0332  0.3086  0.3854
  266SURF     O 4010  13.004   8.679  12.247  0.5556  0.3814 -0.5665
  266SURF    Si 4011  12.926   9.099  12.236  0.0009  0.4844  0.1959
  266SURF     O 4012  12.846   9.078  12.394  0.2148 -0.3572  0.7000
  266SURF     O 4013  13.026   8.954  12.201  0.0677  0.1093 -0.1621
  266SURF     O 4014  12.785   9.016  12.674  0.1255 -0.0291  0.5656
  266SURF     O 4015  12.429   8.750  12.007 -0.9169 -0.2213 -0.0240
  266SURF    Si 4016  12.534   8.748  12.448 -0.6638  1.0194 -0.2562
  266SURF     O 4017  12.454   8.776  12.298  0.3573 -0.2831 -0.6304
  266SURF     O 4018  12.658   8.874  12.459  0.3094  0.3343  0.0222
  266SURF    Si 4019  12.718   9.028  12.505  0.2548 -0.3088  0.0223
  266SURF     O 4020  12.586   9.131  12.502 -0.5235 -0.3761  0.5622
  266SURF     O 4021  13.249   8.784  12.142  0.0655 -0.5562  0.2660
  266SURF    Si 4022  13.306   8.853  12.528  0.0336  0.0163  0.5117
  266SURF     O 4023  13.176   8.836  12.415  0.0983  0.5992  0.1474
  266SURF     O 4024  13.364   9.015  12.524  0.2420  0.3726  0.2971
  266SURF     O 4025  13.457   9.274  12.433 -0.2237  0.0006  0.0748
  266SURF    Si 4026  13.116   8.759  12.803  0.0731  0.1926 -0.1629
  266SURF     O 4027  13.071   8.594  12.761  0.7528  0.2765 -0.4117
  266SURF    Si 4028  12.910   9.028  12.790  0.0969 -0.0731 -0.1753
  266SURF     O 4029  12.849   9.071  12.948  0.2062  0.3864  0.5404
  266SURF     O 4030  12.984   8.870  12.793  0.0256 -0.0127 -0.1444
  266SURF     O 4031  12.788   9.113  13.228 -0.4966  0.0723 -0.4032
  266SURF     O 4032  12.412   8.762  12.576 -0.1458 -0.5922 -0.1435
  266SURF    Si 4033  12.552   8.792  13.003  0.3268  0.3727 -0.1919
  266SURF     O 4034  12.482   8.816  12.844 -0.8407 -0.5230 -0.7567
  266SURF     O 4035  12.609   8.950  13.067 -0.0506 -0.4964  0.4006
  266SURF    Si 4036  12.718   9.090  13.068 -0.1031  0.0801  0.1688
  266SURF     O 4037  12.622   9.234  13.017 -0.6295  0.6824  0.9919
  266SURF     O 4038  13.245   8.823  12.693  0.0547  0.0114  0.2942
  266SURF    Si 4039  13.298   8.741  13.086 -0.4118  0.4152 -0.6669
  266SURF     O 4040  13.178   8.773  12.971 -0.0903 -0.1604 -0.1128
  266SURF     O 4041  13.443   8.830  13.051 -0.7715 -0.3594  0.2536
  266SURF     O 4042  13.391   9.180  12.975 -0.1675 -0.5497  0.2240
  266SURF    Si 4043  13.110   8.810  13.359 -0.1036 -0.2823  0.3403
  266SURF     O 4044  12.993   8.670  13.354  0.0336 -0.0274  0.1301
  266SURF    Si 4045  12.916   9.096  13.348  0.2095 -0.1335  0.4057
  266SURF     O 4046  12.847   9.071  13.503  0.5048 -0.0954  0.3940
  266SURF     O 4047  13.016   8.955  13.321  0.2172 -0.2874 -0.4701
  266SURF     O 4048  12.792   8.984  13.783 -0.3499  0.0268  0.5827
  266SURF     O 4049  12.420   8.739  13.111 -0.2241  0.0326 -0.2756
  266SURF    Si 4050  12.526   8.733  13.552  0.3103 -0.3282 -0.0520
  266SURF     O 4051  12.449   8.770  13.394  0.6030 -0.8504 -0.0445
  266SURF     O 4052  12.650   8.858  13.561  0.3739  0.0627 -0.2522
  266SURF    Si 4053  12.721   9.010  13.619  0.0642 -0.2345  0.0170
  266SURF     O 4054  12.595   9.129  13.634 -0.6605  0.4390 -0.2915
  266SURF     O 4055  13.243   8.788  13.250  0.5174  0.2470  0.1038
  266SURF    Si 4056  13.306   8.828  13.633  0.0698  0.1431  0.1694
  266SURF     O 4057  13.180   8.812  13.514  0.0842  0.5998 -0.2324
  266SURF     O 4058  13.353   8.986  13.624 -0.1107 -0.9686  0.4497
  266SURF     O 4059  13.472   9.295  13.572  0.7992  0.4291  0.3491
  266SURF    Si 4060  13.135   8.735  13.918  0.4384 -0.0596  0.1285
  266SURF     O 4061  13.069   8.589  13.852 -0.2169  0.4460  0.3023
  266SURF    Si 4062  12.925   9.011  13.905 -0.2692 -0.3596  0.0057
  266SURF     O 4063  12.857   9.073   0.070  0.2186 -0.4506  0.2049
  266SURF     O 4064  13.011   8.862  13.941  0.1947  0.6160  0.1545
  266SURF     O 4065  12.412   8.737  13.678  0.0917 -0.4615  0.0488
  266SURF     O 4066  13.247   8.795  13.791  0.8236 -0.2269 -0.1388
  266SURF    Si 4067  13.141   9.358   0.417  0.0395  0.7156  0.1684
  266SURF     O 4068  13.024   9.238   0.473  0.5420  0.3196 -0.1719
  266SURF    Si 4069  12.934   9.630   0.393  0.1194  0.1913  0.4568
  266SURF     O 4070  12.809   9.578   0.495  0.1808  0.4359 -0.3280
  266SURF     O 4071  13.059   9.510   0.371  0.8266  0.3046 -0.0858
  266SURF     O 4072  12.820   9.619   0.784 -0.0419  0.8355  0.3249
  266SURF     O 4073  12.453   9.358   0.351 -0.3888 -0.4736 -0.1383
  266SURF    Si 4074  12.536   9.299   0.733 -0.2669  0.1676 -0.4366
  266SURF     O 4075  12.415   9.272   0.615  0.2478  0.1659  0.9880
  266SURF     O 4076  12.656   9.418   0.663 -0.2497  0.4638 -0.2689
  266SURF    Si 4077  12.719   9.578   0.648  0.2355 -0.1953 -0.1113
  266SURF     O 4078  12.594   9.697   0.637 -0.1000  0.1715 -0.1534
  266SURF    Si 4079  13.313   9.303   0.128 -0.3459  0.0741  0.0773
  266SURF     O 4080  13.191   9.335   0.003 -0.1749  0.3520  0.2269
  266SURF     O 4081  13.431   9.426   0.148 -0.0941  0.2699 -0.1398
  266SURF     O 4082  13.388   9.718   0.185 -0.1444 -0.2570 -0.1049
  266SURF     O 4083  13.231   9.292   0.279  0.3162 -0.1112 -0.0558
  266SURF    Si 4084  13.338   9.375   0.689  0.0958  0.2071  0.6599
  266SURF     O 4085  13.260   9.398   0.541  0.4725 -0.0719  0.4007
  266SURF     O 4086  13.403   9.522   0.754 -0.2289 -0.7901  0.0074
  266SURF     O 4087  13.438   9.872   0.701 -0.7148  0.0175  0.3589
  266SURF     O 4088  12.801   9.089   0.337 -0.1212 -0.2638 -0.5582
  266SURF    Si 4089  12.548   8.802   0.125  0.3946 -0.1735 -0.2747
  266SURF     O 4090  12.479   8.817  13.947 -0.3106 -0.1155  0.6940
  266SURF     O 4091  12.609   8.961   0.171 -0.3346 -0.4895  0.6278
  266SURF    Si 4092  12.727   9.096   0.181 -0.1020 -0.1269 -0.2860
  266SURF     O 4093  12.645   9.249   0.153 -0.1802 -0.1872 -0.1719
  266SURF    Si 4094  13.121   9.308   0.952  0.1219  0.0626  0.4138
  266SURF     O 4095  13.060   9.143   0.975 -0.8990  0.1281  0.5204
  266SURF    Si 4096  12.912   9.585   0.939  0.2627  0.1554  0.2190
  266SURF     O 4097  12.798   9.582   1.075  0.1207 -0.2865  0.0984
  266SURF     O 4098  12.992   9.424   0.932 -0.0482 -0.3085 -0.3552
  266SURF     O 4099  12.862   9.667   1.344 -0.3902 -0.3993 -0.0566
  266SURF     O 4100  12.458   9.353   0.888  0.0664 -0.5113  0.3247
  266SURF    Si 4101  12.530   9.370   1.288  0.0939 -0.1289  0.0746
  266SURF     O 4102  12.395   9.373   1.171  0.2280  0.3137 -0.5285
  266SURF     O 4103  12.621   9.522   1.295  0.0981 -0.3027  0.0865
  266SURF    Si 4104  12.732   9.641   1.234 -0.3094 -0.2954  0.6909
  266SURF     O 4105  12.660   9.803   1.210  0.0185  0.3705  0.3141
  266SURF     O 4106  13.225   9.309   0.804 -0.1742  0.3827 -0.0311
  266SURF    Si 4107  13.302   9.330   1.247 -0.0736  0.1249  0.0937
  266SURF     O 4108  13.227   9.350   1.088 -0.1440 -0.1847  0.1305
  266SURF     O 4109  13.430   9.442   1.254 -0.2165 -0.3858  0.3087
  266SURF     O 4110  13.370   9.696   1.341  0.1980  0.0879  0.2696
  266SURF    Si 4111  13.129   9.382   1.535  0.1702  0.1375  0.3608
  266SURF     O 4112  13.017   9.251   1.583  0.7765 -0.2298 -0.6654
  266SURF    Si 4113  12.928   9.655   1.506  0.3491 -0.1330  0.5842
  266SURF     O 4114  12.790   9.616   1.612  0.0440  0.4147  0.2583
  266SURF     O 4115  13.057   9.545   1.526  0.4755  0.1994  0.5081
  266SURF     O 4116  12.843   9.622   1.899  0.0601 -0.6845 -0.0850
  266SURF     O 4117  12.476   9.333   1.446 -0.3197 -0.0806 -0.3175
  266SURF    Si 4118  12.536   9.308   1.842 -0.3812 -0.4391  0.3947
  266SURF     O 4119  12.415   9.285   1.720 -0.2533  0.1603 -0.3920
  266SURF     O 4120  12.649   9.428   1.791 -0.0690 -0.6220  0.4953
  266SURF    Si 4121  12.721   9.595   1.771 -0.0437  0.1685 -0.0552
  266SURF     O 4122  12.588   9.707   1.773  0.1310  0.0316 -0.7980
  266SURF     O 4123  13.185   9.349   1.371 -0.2117  0.0901 -0.2290
  266SURF    Si 4124  13.348   9.399   1.803 -0.0418  0.0083  0.4790
  266SURF     O 4125  13.270   9.397   1.648  0.1842  0.0431  0.2431
  266SURF     O 4126  13.405   9.552   1.852  0.6058 -0.0629 -0.3245
  266SURF     O 4127  13.417   9.826   1.814  0.1746 -0.0407 -0.0110
  266SURF    Si 4128  13.129   9.304   2.052  0.1236 -0.2663  0.0113
  266SURF     O 4129  13.051   9.143   2.048 -0.0994 -0.0359  0.0098
  266SURF    Si 4130  12.928   9.590   2.050  0.2711 -0.4694 -0.0565
  266SURF     O 4131  12.814   9.594   2.187  0.9391 -1.2652  0.4163
  266SURF     O 4132  13.000   9.434   2.044  0.7030  0.4155 -0.3198
  266SURF     O 4133  12.889   9.636   2.456  0.6222  0.5168  0.0972
  266SURF     O 4134  12.470   9.348   2.001  0.7575 -0.5873 -0.0098
  266SURF    Si 4135  12.557   9.364   2.401  0.0265 -0.7178 -0.0601
  266SURF     O 4136  12.419   9.369   2.286 -0.1350 -0.1713  0.6083
  266SURF     O 4137  12.633   9.522   2.386 -0.4666 -0.7201  0.8112
  266SURF    Si 4138  12.757   9.637   2.342  0.5414  0.3547  0.1556
  266SURF     O 4139  12.685   9.798   2.318 -0.9762 -0.8385  0.4935
  266SURF     O 4140  13.247   9.306   1.921  0.3207 -0.1183 -0.0414
  266SURF    Si 4141  13.332   9.302   2.324 -0.5378  0.1158  0.3817
  266SURF     O 4142  13.202   9.309   2.207  0.4788 -0.0805 -0.7299
  266SURF     O 4143  13.477   9.387   2.279  0.0575  0.2283  0.1531
  266SURF     O 4144  13.386   9.707   2.391  0.3463 -0.0831 -0.8866
  266SURF    Si 4145  13.174   9.384   2.613  0.0358 -0.4024 -0.0081
  266SURF     O 4146  13.064   9.257   2.598  1.0334  0.1676  0.6887
  266SURF    Si 4147  12.963   9.644   2.610  0.0493  0.0962 -0.1614
  266SURF     O 4148  12.850   9.585   2.736 -0.8544 -0.2828 -0.3525
  266SURF     O 4149  13.107   9.539   2.611 -0.3823 -0.4370  0.2682
  266SURF     O 4150  12.856   9.631   3.035  0.8103  0.0263 -0.0988
  266SURF     O 4151  12.490   9.346   2.566  0.2178 -0.1687 -0.1820
  266SURF    Si 4152  12.546   9.331   2.964 -0.1021  0.2194  0.1480
  266SURF     O 4153  12.421   9.311   2.849 -0.2434  0.2617  0.7171
  266SURF     O 4154  12.676   9.436   2.914 -0.2862  0.2894 -0.0469
  266SURF    Si 4155  12.761   9.592   2.886 -0.3753 -0.8052  0.0613
  266SURF     O 4156  12.636   9.706   2.856  0.1032 -0.0135  0.0710
  266SURF     O 4157  13.280   9.371   2.473  0.2188 -0.0280  0.0119
  266SURF     O 4158  13.265   9.366   2.763 -0.7215 -0.3561 -0.2404
  266SURF     O 4159  13.468   9.819   2.891  0.4826 -0.0284  0.2801
  266SURF    Si 4160  12.980   9.612   3.161  0.3890  0.0229  0.0421
  266SURF     O 4161  12.908   9.534   3.293 -0.6994  0.2797 -0.2324
  266SURF     O 4162  13.107   9.514   3.116 -0.2428 -0.1480 -0.5036
  266SURF     O 4163  12.482   9.385   3.117 -0.3355 -0.1141  0.2091
  266SURF     O 4164  12.921   9.542  10.918 -0.4631  0.3074 -0.2289
  266SURF     O 4165  12.677   9.786  10.856 -0.7268 -0.2265 -0.1271
  266SURF    Si 4166  13.197   9.338  11.125 -0.1553 -0.2145  0.6254
  266SURF     O 4167  13.106   9.193  11.149  0.6211  0.0941  0.8052
  266SURF    Si 4168  12.965   9.585  11.072 -0.4547 -0.8118 -0.2220
  266SURF     O 4169  12.823   9.571  11.174  0.0607  0.1846 -0.2991
  266SURF     O 4170  13.103   9.483  11.120 -0.8176 -0.1064  0.3878
  266SURF     O 4171  12.834   9.622  11.448  0.2390 -0.7779 -0.3863
  266SURF     O 4172  12.500   9.362  11.002  0.1707 -0.3959 -0.3644
  266SURF    Si 4173  12.556   9.287  11.393 -0.4105 -0.5143  0.4736
  266SURF     O 4174  12.453   9.261  11.257 -0.5253 -0.2800 -0.1563
  266SURF     O 4175  12.671   9.416  11.347 -0.0233  0.0429 -0.7022
  266SURF    Si 4176  12.726   9.582  11.321  0.3827 -0.2212  0.0216
  266SURF     O 4177  12.593   9.698  11.294 -0.1885  0.0362 -0.7037
  266SURF     O 4178  13.290   9.322  10.984 -0.3475  0.1989  0.2335
  266SURF    Si 4179  13.374   9.357  11.415 -0.2941 -0.3579 -0.0645
  266SURF     O 4180  13.320   9.352  11.256 -0.4148  0.1431  0.2054
  266SURF     O 4181  13.429   9.509  11.459 -0.2237  0.0934  0.1526
  266SURF     O 4182  13.434   9.918  11.374 -0.3466 -0.3786  0.2856
  266SURF    Si 4183  13.121   9.311  11.636 -0.0381  0.2459 -0.1931
  266SURF     O 4184  13.053   9.156  11.649  0.2873  0.2360  0.2503
  266SURF    Si 4185  12.919   9.583  11.598  0.0024  0.0948 -0.1384
  266SURF     O 4186  12.798   9.586  11.732  0.6422  0.2237 -0.7989
  266SURF     O 4187  12.994   9.427  11.593 -0.4509  0.1652  0.0055
  266SURF     O 4188  12.849   9.652  12.008 -0.6489 -0.1848 -0.0189
  266SURF     O 4189  12.459   9.349  11.531 -0.3897 -0.5842 -0.6136
  266SURF    Si 4190  12.522   9.367  11.938  0.1641 -0.0534 -0.1053
  266SURF     O 4191  12.392   9.358  11.819  0.5847 -0.4463 -1.1787
  266SURF     O 4192  12.591   9.530  11.930 -0.1514  0.6726 -0.3591
  266SURF    Si 4193  12.723   9.637  11.890 -0.0312  0.0584 -0.1533
  266SURF     O 4194  12.653   9.798  11.867 -1.1769 -0.2684 -0.0313
  266SURF     O 4195  13.247   9.298  11.515 -0.2215 -0.2449 -0.5558
  266SURF    Si 4196  13.319   9.332  11.911 -0.0203 -0.0089  0.2960
  266SURF     O 4197  13.204   9.358  11.779  0.1179  0.1915 -0.7018
  266SURF     O 4198  13.414   9.470  11.929  0.6316  0.0633  0.0538
  266SURF     O 4199  13.383   9.755  11.936  0.1942 -0.4740 -0.1087
  266SURF    Si 4200  13.130   9.370  12.193  0.0040  0.5124 -0.2678
  266SURF     O 4201  13.030   9.241  12.250 -0.7221  0.3536 -0.1354
  266SURF    Si 4202  12.914   9.634  12.168 -0.0239  0.0268 -0.1058
  266SURF     O 4203  12.789   9.574  12.273  0.0372 -0.1208  0.2914
  266SURF     O 4204  13.040   9.509  12.146  0.6054 -0.0256 -0.4926
  266SURF     O 4205  12.814   9.606  12.550 -0.1451 -0.2025  0.7531
  266SURF     O 4206  12.450   9.344  12.097  0.0761 -0.4955  0.1508
  266SURF    Si 4207  12.516   9.290  12.494 -0.1600 -0.0176  0.2920
  266SURF     O 4208  12.382   9.280  12.382  0.0979  0.2443  0.1602
  266SURF     O 4209  12.628   9.415  12.438  0.2704 -0.1265  0.0210
  266SURF    Si 4210  12.696   9.571  12.427 -0.6607  0.0308 -0.5095
  266SURF     O 4211  12.574   9.694  12.439  0.1520 -0.5694  0.5367
  266SURF     O 4212  13.225   9.311  12.055  0.1941  0.5327  0.3480
  266SURF    Si 4213  13.326   9.379  12.465 -0.2608 -0.0173 -0.2527
  266SURF     O 4214  13.246   9.411  12.311  0.4239  0.0248  0.2912
  266SURF     O 4215  13.385   9.528  12.526  0.1658 -0.0577  0.1455
  266SURF     O 4216  13.396   9.825  12.476 -0.2227 -0.1920  0.2018
  266SURF    Si 4217  13.105   9.308  12.722 -0.0415 -0.0575 -0.4900
  266SURF     O 4218  13.036   9.149  12.741  0.4602 -0.1995  0.0121
  266SURF    Si 4219  12.897   9.579  12.703  0.0272 -0.1646  0.1765
  266SURF     O 4220  12.789   9.588  12.844  0.1045 -0.3763 -0.0496
  266SURF     O 4221  12.972   9.422  12.690  0.1942  0.1472 -0.0291
  266SURF     O 4222  12.846   9.641  13.121 -0.1507 -0.1777 -0.4090
  266SURF     O 4223  12.451   9.343  12.655  0.5983  0.4217  0.2532
  266SURF    Si 4224  12.517   9.369  13.058 -0.1411  0.4260 -0.1377
  266SURF     O 4225  12.391   9.367  12.937 -1.1750  0.0621 -0.9561
  266SURF     O 4226  12.602   9.519  13.056  0.4578  0.8135  0.2197
  266SURF    Si 4227  12.720   9.629  12.999 -0.2770 -0.3644 -0.6019
  266SURF     O 4228  12.640   9.780  12.967  0.0537 -1.7134  1.2736
  266SURF     O 4229  13.217   9.299  12.580 -0.2209 -0.1437 -0.3921
  266SURF    Si 4230  13.299   9.321  13.001  0.1010  0.1393  0.2824
  266SURF     O 4231  13.199   9.352  12.865  0.5402  0.1180 -0.6763
  266SURF     O 4232  13.417   9.447  13.004  0.0280 -0.0816 -0.9549
  266SURF     O 4233  13.360   9.699  13.081 -0.0537  0.1806 -0.3185
  266SURF    Si 4234  13.130   9.355  13.296  0.1933  0.1161 -0.0444
  266SURF     O 4235  13.024   9.238  13.350  0.6372  0.3320 -0.3410
  266SURF    Si 4236  12.923   9.623  13.279 -0.0150  0.0015  0.8770
  266SURF     O 4237  12.798   9.567  13.394 -0.1852  0.5951  0.2323
  266SURF     O 4238  13.046   9.503  13.257 -0.1272  0.2110  0.6498
  266SURF     O 4239  12.819   9.604  13.672  0.1629 -0.3627  0.2896
  266SURF     O 4240  12.456   9.346  13.222  0.4790 -0.0967 -0.5492
  266SURF    Si 4241  12.528   9.293  13.616 -0.0231 -0.2228 -0.3092
  266SURF     O 4242  12.405   9.281  13.502  0.6341 -0.7152  0.2661
  266SURF     O 4243  12.647   9.408  13.565  0.0010 -0.0821  0.6176
  266SURF    Si 4244  12.709   9.564  13.546  0.4704  0.0727  0.3291
  266SURF     O 4245  12.576   9.688  13.547  0.0493  0.0443 -0.0763
  266SURF     O 4246  13.212   9.302  13.150 -0.1577  0.1781  0.3280
  266SURF    Si 4247  13.321   9.377  13.583 -0.0068  0.0680 -0.0474
  266SURF     O 4248  13.252   9.383  13.421  0.0571 -0.2408 -0.2557
  266SURF     O 4249  13.350   9.533  13.635 -0.1440  0.3548  0.0941
  266SURF     O 4250  13.389   9.793  13.564  0.4520 -0.0782 -0.0712
  266SURF    Si 4251  13.105   9.298  13.837  0.3476  0.1044 -0.0257
  266SURF     O 4252  13.040   9.132  13.846  0.6929  0.5258  0.3323
  266SURF    Si 4253  12.905   9.574  13.817  0.2780 -0.2026  0.2642
  266SURF     O 4254  12.796   9.574  13.957  0.2116  0.4205 -0.3953
  266SURF     O 4255  12.976   9.415  13.813 -0.3247  0.6261 -0.6320
  266SURF     O 4256  12.458   9.341  13.774  0.0111 -0.2486  0.7329
  266SURF     O 4257  13.216   9.294  13.696  0.8709 -0.1053  0.2001
  266SURF    Si 4258  13.116   9.918   0.450  0.2116  0.1019  0.2173
  266SURF     O 4259  13.002   9.785   0.452 -0.1302  0.4919 -0.3766
  266SURF    Si 4260  12.903  10.197   0.450 -0.2416  0.0633  0.0385
  266SURF     O 4261  12.836  10.160   0.607 -0.4930 -0.2059 -0.0075
  266SURF     O 4262  13.027  10.066   0.411  0.2892  0.0327 -0.2289
  266SURF     O 4263  12.779  10.121   0.889  0.0036  0.3651 -0.1187
  266SURF     O 4264  12.408   9.874   0.238  0.2880 -0.0952  0.0768
  266SURF    Si 4265  12.520   9.853   0.667  0.0569 -0.2322  0.0329
  266SURF     O 4266  12.425   9.900   0.521 -0.1012 -0.7046 -0.5015
  266SURF     O 4267  12.649   9.972   0.694  0.5020  0.2617 -0.0824
  266SURF    Si 4268  12.712  10.133   0.726  0.2853  0.4747 -0.1183
  266SURF     O 4269  12.584  10.249   0.720  0.3838 -0.1617 -0.1883
  266SURF    Si 4270  13.300   9.865   0.171 -0.0925 -0.6534  0.1770
  266SURF     O 4271  13.178   9.827   0.051  0.4318  0.6782  0.5375
  266SURF     O 4272  13.404   9.990   0.119 -0.1762 -0.3918 -0.4101
  266SURF     O 4273  13.300  10.252   0.152  0.5924 -0.8063 -0.5813
  266SURF     O 4274  13.242   9.906   0.328 -0.4561  0.4564 -0.2297
  266SURF    Si 4275  13.293   9.954   0.739 -0.3739  0.4222  0.4624
  266SURF     O 4276  13.177   9.926   0.614 -0.4108  0.0335  0.2828
  266SURF     O 4277  13.346  10.120   0.735 -0.2738 -0.0499 -0.1539
  266SURF     O 4278  13.446  10.358   0.672 -0.4763  0.0054  0.1343
  266SURF     O 4279  12.860   9.654   0.235  0.3270  0.2320 -0.3191
  266SURF    Si 4280  12.526   9.372   0.190 -0.1192 -0.0362  0.0453
  266SURF     O 4281  12.394   9.369   0.070  0.1061  0.2007 -0.4842
  266SURF     O 4282  12.616   9.519   0.194  0.0134 -0.3949  0.0623
  266SURF    Si 4283  12.726   9.639   0.123  0.2730 -0.0134  0.0019
  266SURF     O 4284  12.652   9.796   0.094  0.3819  0.5475 -0.2366
  266SURF    Si 4285  13.115   9.858   1.013  0.9322  0.0358  0.0723
  266SURF     O 4286  13.033   9.716   0.947 -0.2278 -0.1229  0.0491
  266SURF    Si 4287  12.909  10.138   1.009  0.0478  0.1467 -0.4090
  266SURF     O 4288  12.834  10.176   1.170  0.0423  0.0077  0.9674
  266SURF     O 4289  12.990   9.980   1.039  0.1823  0.3525  0.4031
  266SURF     O 4290  12.778  10.219   1.447  0.4842 -0.4224 -0.5593
  266SURF     O 4291  12.416   9.853   0.805  0.0364 -0.0905 -0.7598
  266SURF    Si 4292  12.530   9.920   1.230  0.0573 -0.2259 -0.0771
  266SURF     O 4293  12.461   9.947   1.076 -0.0256  0.2855  0.3357
  266SURF     O 4294  12.591  10.072   1.289 -0.0823 -0.0630 -0.8739
  266SURF    Si 4295  12.702  10.205   1.285  0.5875 -0.2317  0.1770
  266SURF     O 4296  12.608  10.353   1.257 -0.5125  0.0945  0.6837
  266SURF     O 4297  13.230   9.908   0.897 -0.4741 -0.5334  0.2414
  266SURF    Si 4298  13.307   9.848   1.295  0.3569 -0.2432 -0.0230
  266SURF     O 4299  13.178   9.823   1.171 -0.2515 -0.5570 -0.3842
  266SURF     O 4300  13.440   9.937   1.227  0.3116  0.3481  0.3840
  266SURF     O 4301  13.386  10.297   1.215  0.4610 -0.7196 -0.0060
  266SURF    Si 4302  13.103   9.942   1.553  0.2156  0.0562  0.2615
  266SURF     O 4303  12.976   9.818   1.536 -0.2034  0.3108 -0.3677
  266SURF    Si 4304  12.907  10.216   1.563 -0.2769 -0.1971  0.1108
  266SURF     O 4305  12.837  10.188   1.719 -0.1122  0.0824  0.0414
  266SURF     O 4306  13.022  10.096   1.525 -0.2476  0.3442  0.2532
  266SURF     O 4307  12.784  10.131   1.999 -0.3530  0.0360  0.1059
  266SURF     O 4308  12.408   9.864   1.341  0.1373  0.1274 -0.3300
  266SURF    Si 4309  12.522   9.869   1.767 -0.0829 -0.2355  0.5103
  266SURF     O 4310  12.442   9.893   1.614  0.5010 -0.1253  0.1756
  266SURF     O 4311  12.646   9.993   1.777  0.2220  0.3249 -0.2253
  266SURF    Si 4312  12.712  10.150   1.836 -0.3897  0.0165  0.1331
  266SURF     O 4313  12.583  10.269   1.839  0.0583 -0.3201 -0.1097
  266SURF     O 4314  13.230   9.926   1.425  0.6274  0.1713 -0.5399
  266SURF    Si 4315  13.301   9.951   1.830  0.1192  0.3247 -0.2158
  266SURF     O 4316  13.176   9.937   1.719  0.8097  0.1052  0.3762
  266SURF     O 4317  13.386  10.096   1.817 -0.2211  0.5033 -0.1070
  266SURF     O 4318  13.457  10.433   1.785 -0.4438  0.5973 -0.7535
  266SURF    Si 4319  13.116   9.872   2.109 -0.1621  0.2324  0.0583
  266SURF     O 4320  13.048   9.714   2.060 -0.6458 -0.2010 -0.7616
  266SURF    Si 4321  12.913  10.137   2.113 -0.2549  0.0995  0.1285
  266SURF     O 4322  12.850  10.183   2.266 -0.1289 -0.4887 -0.1456
  266SURF     O 4323  12.991   9.982   2.132  0.4040  0.2491  0.0135
  266SURF     O 4324  12.801  10.196   2.548  0.9707  0.0680 -0.1092
  266SURF     O 4325  12.397   9.873   1.896  0.5798 -0.0492  0.0378
  266SURF    Si 4326  12.547   9.912   2.325  0.1302  0.2470  0.0772
  266SURF     O 4327  12.475   9.929   2.165 -0.0828  0.1788 -0.4461
  266SURF     O 4328  12.611  10.072   2.378  0.3925  0.2646 -0.2647
  266SURF    Si 4329  12.727  10.197   2.391  0.2638 -0.5630 -0.1323
  266SURF     O 4330  12.648  10.357   2.380  0.1380  0.4067  0.5430
  266SURF     O 4331  13.229   9.943   1.991  0.0403  0.3713 -0.3041
  266SURF    Si 4332  13.321   9.863   2.376  0.2906  0.0369 -0.0238
  266SURF     O 4333  13.190   9.847   2.262  0.0103 -0.3616  0.4145
  266SURF     O 4334  13.445   9.972   2.326 -0.2550  0.8993  0.0794
  266SURF     O 4335  13.398  10.300   2.313 -0.1976  0.1790 -0.2500
  266SURF    Si 4336  13.136   9.933   2.661 -0.2107 -0.0638 -0.1378
  266SURF     O 4337  13.018   9.804   2.641  0.4199 -0.5283 -0.3811
  266SURF    Si 4338  12.934  10.207   2.664  0.2373 -0.3253  0.0103
  266SURF     O 4339  12.862  10.208   2.821  0.0484 -0.2614 -0.6291
  266SURF     O 4340  13.066  10.094   2.646  0.1395  0.1501 -0.6794
  266SURF     O 4341  12.829  10.121   3.091  0.2496 -0.3806  0.3161
  266SURF     O 4342  12.422   9.857   2.434 -0.0574  0.1100  0.1485
  266SURF    Si 4343  12.557   9.868   2.869  0.2859 -0.5975  0.1221
  266SURF     O 4344  12.463   9.892   2.715  0.6386 -0.3061  0.2395
  266SURF     O 4345  12.672  10.003   2.873  0.3017  0.5219 -1.2499
  266SURF    Si 4346  12.747  10.148   2.936  0.0985  0.0382 -0.3239
  266SURF     O 4347  12.622  10.272   2.975 -0.5007  0.2302  0.8029
  266SURF     O 4348  13.255   9.924   2.532  0.3930 -0.1790  0.6519
  266SURF    Si 4349  13.344   9.925   2.932  0.3205 -0.1031 -0.5869
  266SURF     O 4350  13.210   9.918   2.819  0.1312  0.4468 -0.7134
  266SURF     O 4351  13.411  10.087   2.934 -0.2559  0.2677  0.0204
  266SURF     O 4352  13.444  10.347   2.880 -0.5547 -0.1573  0.0995
  266SURF    Si 4353  13.153   9.900   3.223 -0.3661  0.0667 -0.1369
  266SURF     O 4354  13.038   9.764   3.219  0.1188  0.0898 -0.1276
  266SURF    Si 4355  12.942  10.167   3.224 -0.1865  0.0539 -0.3922
  266SURF     O 4356  12.849  10.148   3.366  0.6006 -0.5708  0.3010
  266SURF     O 4357  13.072  10.053   3.232 -0.6495 -0.2263 -0.2954
  266SURF     O 4358  12.894  10.296   3.615  0.7184  0.1773 -0.0188
  266SURF     O 4359  12.452   9.870   3.015 -0.3056 -0.4530 -0.1609
  266SURF     O 4360  12.542   9.987   3.251 -0.0705 -0.0739  0.0696
  266SURF     O 4361  12.733  10.078   3.612 -0.2132  0.6040  0.2058
  266SURF    Si 4362  12.782  10.212   3.519 -0.2967 -0.0464  0.4947
  266SURF     O 4363  12.642  10.304   3.485  0.5235  0.0304  0.1088
  266SURF     O 4364  13.279   9.890   3.092  0.5863 -0.0308 -0.1264
  266SURF     O 4365  13.239   9.884   3.371  0.1041  0.2160 -0.4312
  266SURF     O 4366  13.140  10.249   3.534  0.3509  0.1801 -0.3246
  266SURF     O 4367  12.968  10.040  10.470 -0.3307  0.0026  0.5725
  266SURF     O 4368  12.651  10.351  10.259 -0.1938  0.3640 -0.2707
  266SURF    Si 4369  12.983  10.164  10.581  0.4720 -0.0168 -0.4028
  266SURF     O 4370  12.827  10.191  10.657  0.5112  0.7933 -0.2057
  266SURF     O 4371  13.111  10.121  10.689 -0.0116 -0.2472 -0.2576
  266SURF     O 4372  12.778  10.209  10.962  0.1710 -0.3954  0.6212
  266SURF    Si 4373  12.563   9.890  10.799 -0.8937  0.3978 -0.3800
  266SURF     O 4374  12.542   9.835  10.641 -0.0043  0.2600 -0.5420
  266SURF     O 4375  12.610  10.055  10.787  0.0978 -0.1329 -0.5165
  266SURF    Si 4376  12.711  10.198  10.795  0.2847  0.3636 -0.3828
  266SURF     O 4377  12.610  10.341  10.764 -0.1952  0.1028  0.3165
  266SURF     O 4378  13.382  10.338  10.743 -0.1246  0.5460  0.1205
  266SURF    Si 4379  13.096   9.906  11.105  0.0531  0.3705 -0.7935
  266SURF     O 4380  13.007   9.759  11.059  0.0297 -0.2826  0.0146
  266SURF    Si 4381  12.901  10.194  11.090 -0.1986 -0.7981 -0.3703
  266SURF     O 4382  12.829  10.155  11.249  0.5272  0.5537 -0.7904
  266SURF     O 4383  13.013  10.056  11.060  0.2544  0.0841 -0.5896
  266SURF     O 4384  12.777  10.162  11.530  0.1050  0.1622 -0.5036
  266SURF     O 4385  12.410   9.861  10.883  0.9618  0.4620 -0.3581
  266SURF    Si 4386  12.513   9.859  11.316 -0.0255 -0.2460 -0.0795
  266SURF     O 4387  12.416   9.900  11.175 -0.0253 -0.2686 -0.5276
  266SURF     O 4388  12.638   9.972  11.345 -0.8250 -0.1891 -0.3010
  266SURF    Si 4389  12.711  10.139  11.366 -0.1019 -0.7282 -0.3468
  266SURF     O 4390  12.570  10.253  11.361 -0.0212  0.0872 -0.3932
  266SURF     O 4391  13.229   9.908  10.992  0.1436 -0.3969 -0.0800
  266SURF    Si 4392  13.271   9.968  11.393  0.6008 -0.0804 -0.1118
  266SURF     O 4393  13.162   9.911  11.265 -0.8993  0.1806  0.2258
  266SURF     O 4394  13.265  10.139  11.392  0.1587  0.2328 -0.2699
  266SURF     O 4395  13.440  10.433  11.344 -0.3635 -0.1992 -0.5625
  266SURF    Si 4396  13.091   9.872  11.664  0.1154  0.4251  0.5645
  266SURF     O 4397  13.040   9.705  11.620 -0.2217 -0.1023  0.2368
  266SURF    Si 4398  12.887  10.149  11.661 -0.0366 -0.1855 -0.7144
  266SURF     O 4399  12.828  10.186  11.821 -0.2421 -0.8198 -0.5954
  266SURF     O 4400  12.954   9.986  11.660 -0.3192 -0.2564 -0.1575
  266SURF     O 4401  12.766  10.235  12.104  0.2259 -0.2150  0.1947
  266SURF     O 4402  12.404   9.855  11.455  0.5738  0.1492 -0.1421
  266SURF    Si 4403  12.525   9.914  11.878  0.1214 -0.4444 -0.3963
  266SURF     O 4404  12.447   9.941  11.724 -0.0629 -0.1550  0.4475
  266SURF     O 4405  12.588  10.070  11.933  0.2358 -0.2143 -0.1092
  266SURF    Si 4406  12.699  10.211  11.941 -0.0097 -0.0495  0.2970
  266SURF     O 4407  12.606  10.355  11.900  0.2010  0.4628  0.1895
  266SURF     O 4408  13.213   9.925  11.552  0.2273  0.4575  0.8454
  266SURF    Si 4409  13.282   9.892  11.945 -0.1607 -0.0302 -0.0827
  266SURF     O 4410  13.159   9.862  11.827 -0.5949 -0.0708 -0.1135
  266SURF     O 4411  13.387  10.024  11.912 -0.3361  0.0496  0.0653
  266SURF     O 4412  13.378  10.306  11.900  0.6626 -0.0652  0.9824
  266SURF    Si 4413  13.086   9.928  12.228  0.5717 -0.8769  0.1084
  266SURF     O 4414  12.978   9.791  12.221 -0.4927 -0.4116  0.0975
  266SURF    Si 4415  12.885  10.212  12.225 -0.2307  0.5916 -0.6718
  266SURF     O 4416  12.814  10.196  12.380  0.2593 -0.2353  0.0194
  266SURF     O 4417  12.991  10.075  12.184  0.3229 -0.2850 -0.8952
  266SURF     O 4418  12.758  10.132  12.654 -0.0323  0.0786 -0.0797
  266SURF     O 4419  12.404   9.858  11.997 -0.5941 -0.4951  0.3965
  266SURF    Si 4420  12.506   9.860  12.433 -0.3227 -0.5200  0.0506
  266SURF     O 4421  12.431   9.893  12.278 -0.4621  0.1361  0.0033
  266SURF     O 4422  12.633   9.986  12.457  0.3690 -0.4483 -0.1589
  266SURF    Si 4423  12.690  10.147  12.496 -0.1807 -0.0943  0.1008
  266SURF     O 4424  12.563  10.264  12.509 -0.5121 -0.0386  0.3991
  266SURF     O 4425  13.216   9.908  12.108  0.3152  0.0135  0.1106
  266SURF    Si 4426  13.287   9.947  12.512  0.5551 -0.0290  0.2243
  266SURF     O 4427  13.156   9.955  12.390 -0.6127  0.0951  0.5864
  266SURF     O 4428  13.378  10.097  12.523  0.3401  0.1375  0.1012
  266SURF     O 4429  13.432  10.340  12.419  0.3358 -0.6050  0.3227
  266SURF    Si 4430  13.080   9.853  12.774  0.4191  0.2760 -0.0524
  266SURF     O 4431  13.019   9.699  12.717  0.1191  0.0140 -0.0830
  266SURF    Si 4432  12.888  10.136  12.777 -0.0439  0.3935  0.4261
  266SURF     O 4433  12.821  10.180  12.938  0.9653  0.0401  0.0317
  266SURF     O 4434  12.957   9.977  12.796 -0.0220 -0.0244 -0.3233
  266SURF     O 4435  12.763  10.202  13.211 -0.2941 -0.2789 -0.4294
  266SURF     O 4436  12.387   9.877  12.555 -0.5418 -0.1368 -0.3591
  266SURF    Si 4437  12.517   9.898  12.992 -0.5170 -0.1789  0.1711
  266SURF     O 4438  12.449   9.929  12.835  0.8449  0.9404 -0.1196
  266SURF     O 4439  12.583  10.051  13.051 -0.1261 -0.3230 -0.3893
  266SURF    Si 4440  12.689  10.191  13.047  0.0273  0.2821 -0.2484
  266SURF     O 4441  12.608  10.340  13.015  0.1650 -0.0081 -0.0089
  266SURF     O 4442  13.207   9.905  12.668 -0.1491 -0.2406  0.2809
  266SURF    Si 4443  13.277   9.849  13.052 -0.3262 -0.0319  0.2793
  266SURF     O 4444  13.151   9.820  12.936  0.3696  0.1459  0.3275
  266SURF     O 4445  13.385   9.968  12.995 -0.3218  0.7213  0.0214
  266SURF     O 4446  13.381  10.286  12.972  0.7804 -0.0681  0.1587
  266SURF    Si 4447  13.089   9.917  13.320 -0.0599 -0.6472 -0.3466
  266SURF     O 4448  12.983   9.782  13.326  0.8526  0.3340  0.6842
  266SURF    Si 4449  12.893  10.195  13.331 -0.4344 -0.4392  0.1360
  266SURF     O 4450  12.820  10.181  13.488 -0.1087  0.5305 -0.4082
  266SURF     O 4451  12.996  10.059  13.288  0.2141 -0.1959  0.2767
  266SURF     O 4452  12.766  10.117  13.760 -0.2841 -0.3042 -0.6763
  266SURF     O 4453  12.389   9.842  13.097 -0.2793  0.2751 -0.0956
  266SURF    Si 4454  12.505   9.854  13.532  0.2214  0.2557  0.0841
  266SURF     O 4455  12.425   9.870  13.375  0.5528  0.2455  0.0123
  266SURF     O 4456  12.634   9.975  13.553  0.7858  0.1927  0.3812
  266SURF    Si 4457  12.694  10.131  13.602  0.5219  0.0616 -0.0664
  266SURF     O 4458  12.559  10.247  13.610 -0.0693  1.0878  0.0500
  266SURF     O 4459  13.216   9.907  13.202  0.5306  0.0551 -0.4634
  266SURF    Si 4460  13.279   9.921  13.599 -0.3165 -0.1805  0.0331
  266SURF     O 4461  13.161   9.943  13.480 -0.4579  0.6070 -0.1303
  266SURF     O 4462  13.379  10.054  13.605 -0.2721 -0.5645  0.2465
  266SURF     O 4463  13.464  10.448  13.558 -0.3199 -0.1590 -0.5974
  266SURF    Si 4464  13.098   9.851  13.877 -0.5383 -0.1820  0.1712
  266SURF     O 4465  13.032   9.698  13.833  0.5782 -0.0381  0.5242
  266SURF    Si 4466  12.903  10.130  13.873  0.6222 -0.3698 -0.1861
  266SURF     O 4467  12.840  10.174   0.052 -0.3547 -0.4458 -0.3663
  266SURF     O 4468  12.963   9.971  13.893  0.1785  0.7180  0.4509
  266SURF     O 4469  12.385   9.872  13.651  0.5029  0.4385 -0.4677
  266SURF     O 4470  13.217   9.907  13.760  0.2682  0.2338 -0.4385
  266SURF    Si 4471  13.100  10.482   0.422  0.3347  0.1381 -0.0945
  266SURF     O 4472  12.977  10.357   0.458 -0.2759  0.2642 -0.4452
  266SURF    Si 4473  12.897  10.760   0.396  0.3530 -0.1758  0.2176
  266SURF     O 4474  12.765  10.733   0.503  0.1368  0.6104  0.5766
  266SURF     O 4475  13.025  10.645   0.438 -0.1959  0.2571  0.0134
  266SURF     O 4476  12.815  10.732   0.780  0.7782 -0.1820  0.0039
  266SURF     O 4477  12.433  10.463   0.333 -0.3741  0.1130 -0.3859
  266SURF    Si 4478  12.513  10.416   0.717 -0.1026  0.0394 -0.3514
  266SURF     O 4479  12.382  10.404   0.601  0.1027 -0.6351 -0.4816
  266SURF     O 4480  12.630  10.540   0.671  0.1584 -0.1187  0.1729
  266SURF    Si 4481  12.693  10.709   0.660  0.6963 -0.3295  0.2464
  266SURF     O 4482  12.557  10.820   0.665 -0.2025 -0.5007  0.2427
  266SURF    Si 4483  13.264  10.417   0.123 -0.1463 -0.0715  0.1393
  266SURF     O 4484  13.193  10.449  13.947 -0.3900 -0.0366 -0.0515
  266SURF     O 4485  13.415  10.504   0.135  0.5423  0.5618  0.2546
  266SURF     O 4486  13.366  10.821   0.199 -0.0593 -0.3671  0.2805
  266SURF     O 4487  13.153  10.469   0.252  0.2474 -0.1401 -0.0401
  266SURF    Si 4488  13.318  10.460   0.692 -0.1248  0.3852  0.4674
  266SURF     O 4489  13.246  10.468   0.535 -0.0124 -0.2056 -0.1790
  266SURF     O 4490  13.384  10.612   0.733  0.4954 -0.0547  0.2274
  266SURF     O 4491  13.371  10.893   0.664 -0.2262 -0.7806 -0.4740
  266SURF     O 4492  12.772  10.209   0.334  0.0974  0.3945 -0.2311
  266SURF    Si 4493  12.525   9.916   0.116 -0.4565 -0.6184 -0.1712
  266SURF     O 4494  12.452   9.937  13.934  0.2933  0.1208 -0.1284
  266SURF     O 4495  12.588  10.078   0.152  0.4841  0.2576 -0.0696
  266SURF    Si 4496  12.705  10.202   0.168  0.3401  0.3186 -0.2154
  266SURF     O 4497  12.617  10.352   0.136  0.4484  0.4804 -0.5686
  266SURF    Si 4498  13.100  10.419   0.955  0.1185  0.3810  0.3523
  266SURF     O 4499  13.031  10.266   0.974  0.9335 -0.1269  0.6776
  266SURF    Si 4500  12.890  10.690   0.934 -0.1474 -0.1673 -0.3446
  266SURF     O 4501  12.773  10.702   1.060  0.3169 -0.2820 -0.4788
  266SURF     O 4502  12.964  10.531   0.924  0.0945  0.1526  0.0026
  266SURF     O 4503  12.832  10.767   1.336  0.3763 -0.1146  0.3821
  266SURF     O 4504  12.444  10.456   0.870 -0.0716 -0.0999  0.4431
  266SURF    Si 4505  12.500  10.491   1.275 -0.2075 -0.0840 -0.5456
  266SURF     O 4506  12.371  10.472   1.154 -0.1430 -0.2961 -0.1769
  266SURF     O 4507  12.584  10.643   1.268 -0.9518 -0.0032 -0.3508
  266SURF    Si 4508  12.708  10.752   1.213  0.0671 -0.5111  0.5591
  266SURF     O 4509  12.635  10.903   1.193  0.8775 -0.4043  0.1509
  266SURF     O 4510  13.205  10.405   0.812  0.3363 -1.1590  0.0776
  266SURF    Si 4511  13.298  10.436   1.233 -0.0810  0.2484 -0.0187
  266SURF     O 4512  13.209  10.464   1.084 -0.0789 -0.0220  0.5497
  266SURF     O 4513  13.407  10.564   1.247 -0.1200 -0.4060  0.3417
  266SURF     O 4514  13.368  10.833   1.312 -0.1235 -0.7783  0.6032
  266SURF    Si 4515  13.113  10.489   1.522 -0.0256  0.5415  0.0136
  266SURF     O 4516  12.992  10.373   1.581 -0.2707 -0.2627  0.7608
  266SURF    Si 4517  12.898  10.761   1.494 -0.1046  0.8384  0.1452
  266SURF     O 4518  12.776  10.707   1.604 -0.3096  0.2770 -0.3269
  266SURF     O 4519  13.033  10.646   1.494  0.3095  0.3555 -0.1191
  266SURF     O 4520  12.822  10.739   1.887 -0.4759  0.1472 -0.3758
  266SURF     O 4521  12.438  10.479   1.436  0.1685  0.5041  0.1089
  266SURF    Si 4522  12.518  10.428   1.832 -0.0543  0.0860 -0.5569
  266SURF     O 4523  12.391  10.429   1.713  0.1424  0.6282  0.0384
  266SURF     O 4524  12.640  10.542   1.783 -0.4635  0.5638  0.6129
  266SURF    Si 4525  12.702  10.702   1.763 -0.0584  0.0607  0.2355
  266SURF     O 4526  12.575  10.820   1.786  0.5556 -1.0221 -0.1677
  266SURF     O 4527  13.187  10.429   1.368 -0.2590 -0.9065 -0.4634
  266SURF    Si 4528  13.306  10.520   1.796  0.0327  0.0466  0.4867
  266SURF     O 4529  13.234  10.524   1.639 -0.2534  0.3577 -0.2837
  266SURF     O 4530  13.335  10.674   1.848  0.2028  0.6768 -0.3213
  266SURF     O 4531  13.428  10.987   1.784 -0.4018  0.0961  0.0858
  266SURF    Si 4532  13.101  10.420   2.059  0.0201  0.1081 -0.2342
  266SURF     O 4533  13.034  10.253   2.067 -0.5293 -0.3962  0.8727
  266SURF    Si 4534  12.904  10.700   2.036 -0.8707  0.0145 -0.0730
  266SURF     O 4535  12.782  10.711   2.163 -0.7814  0.2345  0.0192
  266SURF     O 4536  12.971  10.537   2.040  0.0853  0.4869 -0.0712
  266SURF     O 4537  12.850  10.740   2.437  0.1480 -0.9876  0.0685
  266SURF     O 4538  12.449  10.466   1.990 -0.4721 -0.2574 -0.5694
  266SURF    Si 4539  12.521  10.482   2.393 -0.3097 -0.2498  0.1375
  266SURF     O 4540  12.404  10.456   2.264  0.0594  0.6078  0.3955
  266SURF     O 4541  12.596  10.635   2.374 -0.2565  0.1602  0.2628
  266SURF    Si 4542  12.723  10.750   2.322  0.3168  0.1056 -0.0986
  266SURF     O 4543  12.649  10.908   2.315  0.4782 -0.3070 -0.0084
  266SURF     O 4544  13.211  10.437   1.924 -0.3429 -0.2635  0.1722
  266SURF    Si 4545  13.307  10.438   2.344  0.2765 -0.2610 -0.0574
  266SURF     O 4546  13.178  10.446   2.217  0.3195  0.4001  0.1512
  266SURF     O 4547  13.416  10.579   2.333  0.0413  0.1372 -0.9054
  266SURF     O 4548  13.403  10.860   2.372  0.2424 -0.2849 -0.1474
  266SURF    Si 4549  13.127  10.482   2.636 -0.0302 -0.1151  0.1530
  266SURF     O 4550  13.005  10.366   2.655  0.5099 -0.3308 -0.1447
  266SURF    Si 4551  12.923  10.753   2.596  0.3162 -0.6490 -0.6932
  266SURF     O 4552  12.806  10.721   2.719 -0.0106 -0.3338 -0.2582
  266SURF     O 4553  13.057  10.640   2.610  0.3337 -0.1988 -0.3489
  266SURF     O 4554  12.858  10.731   3.008 -0.1259 -0.2177  0.4708
  266SURF     O 4555  12.453  10.478   2.547 -0.2189  0.2948 -0.0967
  266SURF    Si 4556  12.544  10.426   2.948 -0.1961  0.1109 -0.1807
  266SURF     O 4557  12.416  10.416   2.832  0.4130  0.0507  0.2629
  266SURF     O 4558  12.670  10.538   2.903 -0.0269  0.5045  0.4301
  266SURF    Si 4559  12.740  10.705   2.883 -0.1069 -0.3535  0.6307
  266SURF     O 4560  12.606  10.828   2.883 -0.0650  0.0207 -0.0021
  266SURF     O 4561  13.242  10.428   2.503  0.3721  0.2332 -0.2665
  266SURF    Si 4562  13.329  10.471   2.921  0.5271  0.2411  0.1142
  266SURF     O 4563  13.221  10.509   2.784  0.1782 -0.2170  0.5154
  266SURF     O 4564  13.418  10.610   2.951  0.3403 -0.2398 -0.4349
  266SURF     O 4565  13.382  10.880   2.870 -0.0480 -0.1487 -0.0449
  266SURF    Si 4566  13.126  10.451   3.198  0.1148 -0.0018 -0.4730
  266SURF     O 4567  12.998  10.327   3.203  0.5102 -0.6852 -0.3745
  266SURF    Si 4568  12.926  10.731   3.177 -0.4510 -0.1767 -0.1042
  266SURF     O 4569  12.799  10.703   3.296  0.2416  0.2971 -0.0585
  266SURF     O 4570  13.051  10.611   3.185  0.3009 -0.4364  0.1810
  266SURF     O 4571  12.875  10.764   3.568  0.2921 -0.2836 -0.0099
  266SURF     O 4572  12.475  10.477   3.100  0.3762  0.2734  0.0995
  266SURF    Si 4573  12.541  10.444   3.509 -0.3862  0.1802  0.1207
  266SURF     O 4574  12.416  10.459   3.394  0.6451  0.4990  0.6288
  266SURF     O 4575  12.643  10.587   3.521 -0.3166 -0.3996  0.1600
  266SURF    Si 4576  12.736  10.724   3.460 -0.1137  0.5864  0.2326
  266SURF     O 4577  12.620  10.855   3.461 -0.4261 -0.3893 -0.3701
  266SURF     O 4578  13.235  10.424   3.057  0.0994  0.2239 -0.3749
  266SURF    Si 4579  13.272  10.350   3.485  0.1703 -0.0508 -0.0790
  266SURF     O 4580  13.224  10.439   3.344 -0.0648 -0.1465 -0.0110
  266SURF     O 4581  13.400  10.245   3.452  0.6112  0.4739  0.1890
  266SURF     O 4582  13.433  10.864   3.481 -0.3525  0.0027 -0.4101
  266SURF    Si 4583  13.276  10.589   3.726  0.1068 -0.0269 -0.0603
  266SURF     O 4584  13.296  10.530   3.881 -0.0469 -0.1031 -0.2035
  266SURF    Si 4585  12.981  10.757   3.715  0.5963 -0.3032 -0.5927
  266SURF     O 4586  12.875  10.714   3.849  0.1101  0.1160 -0.3377
  266SURF     O 4587  13.118  10.643   3.691  0.0088 -0.6561  0.0025
  266SURF     O 4588  12.923  10.784   4.139  0.4588 -0.4151 -0.2173
  266SURF     O 4589  12.457  10.427   3.669 -0.3942  0.4763  0.5531
  266SURF     O 4590  12.492  10.455   3.938  0.7242 -0.2317 -0.0349
  266SURF     O 4591  12.764  10.572   4.062 -0.5477 -1.4585 -0.7137
  266SURF    Si 4592  12.808  10.731   4.013  0.1593  0.2822 -0.3597
  266SURF     O 4593  12.668  10.830   4.012  0.4224 -0.4928  0.0380
  266SURF     O 4594  13.309  10.459   3.616  0.6655  0.2597  0.7531
  266SURF     O 4595  13.380  10.717   3.697 -0.1970  0.5085 -0.5237
  266SURF     O 4596  13.370  10.866   4.100  0.3993  0.8888 -0.0895
  266SURF    Si 4597  13.036  10.768   4.274  0.7622  0.0624  0.5506
  266SURF     O 4598  12.966  10.676   4.400 -0.3379 -0.2388 -0.5037
  266SURF     O 4599  13.183  10.691   4.224 -0.2155 -0.0940  0.0160
  266SURF     O 4600  12.638  10.901   4.595  0.1488 -0.0199  0.0420
  266SURF     O 4601  12.886  10.670   9.779  0.8179 -0.0755  0.1239
  266SURF     O 4602  12.591  10.890   9.617  0.6409  0.7150 -0.3623
  266SURF     O 4603  13.406  10.966   9.654  0.3255 -0.1428  0.3387
  266SURF    Si 4604  12.918  10.699   9.949 -0.2396 -0.0639  0.3859
  266SURF     O 4605  12.771  10.718  10.042 -0.1467  0.1496 -0.1523
  266SURF     O 4606  12.996  10.554   9.986 -0.1419  0.1242  0.5266
  266SURF     O 4607  12.794  10.777  10.324 -0.5572  0.0313  0.2201
  266SURF    Si 4608  12.525  10.461  10.265  0.0483 -0.4809  0.0733
  266SURF     O 4609  12.419  10.396  10.145  0.1864 -0.0558  0.7860
  266SURF     O 4610  12.570  10.622  10.226 -0.9520 -0.5337  0.3482
  266SURF    Si 4611  12.685  10.754  10.189  0.6604 -0.0774 -0.4473
  266SURF     O 4612  12.595  10.899  10.156  0.9722  0.8328  0.3425
  266SURF     O 4613  13.344  10.862  10.247  0.1861  0.3092  0.6140
  266SURF    Si 4614  13.106  10.465  10.479 -0.3492 -0.3736 -0.0574
  266SURF     O 4615  13.042  10.304  10.494 -0.0981 -0.7204 -0.1666
  266SURF    Si 4616  12.881  10.731  10.474  0.2029 -0.1133 -0.1366
  266SURF     O 4617  12.760  10.700  10.600 -0.2804  0.0172 -0.1621
  266SURF     O 4618  12.971  10.579  10.451 -0.1333  1.1804  0.2792
  266SURF     O 4619  12.812  10.743  10.876  0.4079 -0.1436  0.0196
  266SURF     O 4620  12.439  10.443  10.415  0.0469 -0.2069 -0.1187
  266SURF    Si 4621  12.490  10.468  10.798  0.0555  0.1643 -0.1245
  266SURF     O 4622  12.360  10.454  10.680 -0.1650  0.7383  0.4717
  266SURF     O 4623  12.563  10.625  10.794  0.5255 -0.1107 -0.5215
  266SURF    Si 4624  12.687  10.743  10.752 -0.1319 -0.4179 -0.0017
  266SURF     O 4625  12.629  10.906  10.743  0.8533  0.0595 -0.2783
  266SURF     O 4626  13.200  10.465  10.333 -0.3404  0.2872  0.5140
  266SURF    Si 4627  13.280  10.476  10.772 -0.4525  0.1187  0.3239
  266SURF     O 4628  13.199  10.510  10.623 -0.1090 -0.0568  0.2713
  266SURF     O 4629  13.373  10.611  10.806 -1.0790 -0.7743  0.3532
  266SURF     O 4630  13.344  10.883  10.788  0.1245 -0.0810 -0.1024
  266SURF    Si 4631  13.102  10.478  11.055 -0.2532  0.4656 -0.1575
  266SURF     O 4632  12.989  10.348  11.101 -0.4272 -0.2918  0.0803
  266SURF    Si 4633  12.882  10.749  11.037 -0.5234  0.1735  0.0771
  266SURF     O 4634  12.755  10.712  11.150  0.2669  0.2551  0.2011
  266SURF     O 4635  13.016  10.639  11.058  0.2627 -0.1257  0.4484
  266SURF     O 4636  12.810  10.731  11.438  0.0071  0.1747 -0.2491
  266SURF     O 4637  12.422  10.446  10.958 -1.0232 -0.1881  0.2277
  266SURF    Si 4638  12.492  10.414  11.359  0.7813 -0.0719  0.2451
  266SURF     O 4639  12.361  10.414  11.243 -0.2335  0.3154  0.0431
  266SURF     O 4640  12.615  10.540  11.325 -0.6578  0.1556 -0.2483
  266SURF    Si 4641  12.691  10.698  11.312 -0.2726 -0.1483  0.3530
  266SURF     O 4642  12.562  10.824  11.316 -0.3414 -0.2689  0.4306
  266SURF     O 4643  13.168  10.453  10.898 -0.0605  0.1867  0.2303
  266SURF    Si 4644  13.286  10.502  11.334  0.1034  0.2629 -0.2098
  266SURF     O 4645  13.233  10.498  11.167 -0.0797  0.3206 -0.5887
  266SURF     O 4646  13.306  10.663  11.377 -0.2934  0.3323  0.6021
  266SURF     O 4647  13.399  10.958  11.325  0.4932  0.0201 -0.5264
  266SURF    Si 4648  13.086  10.426  11.610 -0.0944 -0.1737 -0.1720
  266SURF     O 4649  13.017  10.262  11.629 -0.6781 -0.2543  0.4918
  266SURF    Si 4650  12.884  10.706  11.600  0.2196 -0.0129  0.0819
  266SURF     O 4651  12.761  10.745  11.716 -0.4421  0.4080 -0.0630
  266SURF     O 4652  12.949  10.543  11.604 -0.0830 -0.0937  0.1520
  266SURF     O 4653  12.828  10.749  11.992  0.4543  0.2170 -0.0220
  266SURF     O 4654  12.418  10.447  11.513 -0.1155 -0.7582 -0.2778
  266SURF    Si 4655  12.492  10.488  11.921 -0.0217  0.1087 -0.3634
  266SURF     O 4656  12.359  10.470  11.805 -0.4650  0.3527  0.4177
  266SURF     O 4657  12.568  10.646  11.894 -0.3385 -0.1999 -0.0968
  266SURF    Si 4658  12.697  10.765  11.875  0.3258  0.3288  0.2595
  266SURF     O 4659  12.633  10.918  11.877  0.4594  0.2123 -0.5914
  266SURF     O 4660  13.170  10.438  11.449  0.3075  0.4804 -0.0811
  266SURF    Si 4661  13.281  10.443  11.901 -0.4440  0.3476 -0.3533
  266SURF     O 4662  13.201  10.463  11.743  0.0983 -0.1445  0.1198
  266SURF     O 4663  13.395  10.566  11.927 -0.5194  0.1564  0.6988
  266SURF     O 4664  13.375  10.861  11.949 -0.2602 -0.1039 -0.0115
  266SURF    Si 4665  13.101  10.482  12.187 -0.1740  0.0749 -0.1045
  266SURF     O 4666  12.989  10.359  12.236  0.2683 -0.0123  0.4332
  266SURF    Si 4667  12.896  10.749  12.154  0.0416 -0.0535 -0.0576
  266SURF     O 4668  12.774  10.696  12.270  0.2402 -0.2355 -0.1223
  266SURF     O 4669  13.027  10.640  12.163 -0.0232  0.7921  0.2150
  266SURF     O 4670  12.802  10.736  12.550 -0.2674  0.2096  0.0058
  266SURF     O 4671  12.422  10.479  12.083 -0.4930  0.0472 -0.7139
  266SURF    Si 4672  12.497  10.427  12.493  0.1110 -0.0173  0.1087
  266SURF     O 4673  12.369  10.417  12.372 -0.4316 -0.0274 -0.2133
  266SURF     O 4674  12.624  10.543  12.447 -0.3013  0.3885  0.0571
  266SURF    Si 4675  12.687  10.708  12.421 -0.0614  0.7203  0.2832
  266SURF     O 4676  12.554  10.823  12.398 -0.8248 -0.2070 -0.3415
  266SURF     O 4677  13.170  10.437  12.031  0.6450 -0.2219 -0.3787
  266SURF    Si 4678  13.309  10.463  12.456  0.2471  0.1937 -0.1698
  266SURF     O 4679  13.233  10.499  12.304 -0.1301  0.0146 -0.1235
  266SURF     O 4680  13.373  10.605  12.519 -0.3449 -0.2936 -0.4168
  266SURF     O 4681  13.370  10.975  12.441  0.0008 -0.3617 -0.1141
  266SURF    Si 4682  13.087  10.415  12.712  0.8044 -0.2700  0.1014
  266SURF     O 4683  13.014  10.251  12.740  0.0831  0.0781  0.4742
  266SURF    Si 4684  12.883  10.700  12.703  0.0493 -0.2063  0.1880
  266SURF     O 4685  12.768  10.699  12.833 -0.1418  0.0124 -0.2660
  266SURF     O 4686  12.957  10.545  12.687 -0.0876  0.4549 -0.3671
  266SURF     O 4687  12.820  10.753  13.099 -0.0288 -0.0509  0.0497
  266SURF     O 4688  12.426  10.469  12.643  0.1044  0.1602  0.0303
  266SURF    Si 4689  12.492  10.471  13.039 -0.0613  0.1060  0.0474
  266SURF     O 4690  12.363  10.476  12.921  0.3353 -0.3234 -0.5644
  266SURF     O 4691  12.577  10.631  13.047 -0.3267  0.3625  0.3051
  266SURF    Si 4692  12.696  10.748  12.987  0.0713  0.2489  0.1796
  266SURF     O 4693  12.622  10.901  12.978  0.6960 -0.1622 -0.0799
  266SURF     O 4694  13.193  10.404  12.576  0.2135  0.3108 -0.3909
  266SURF    Si 4695  13.287  10.425  12.995  0.1278 -0.0255 -0.7060
  266SURF     O 4696  13.189  10.459  12.855 -0.2206  0.1396 -0.4307
  266SURF     O 4697  13.392  10.559  13.005 -0.5009  0.4032 -0.6483
  266SURF     O 4698  13.321  10.815  13.034  0.0676  0.1201 -0.4197
  266SURF    Si 4699  13.105  10.464  13.279 -0.2487 -0.2888  0.0769
  266SURF     O 4700  12.983  10.349  13.333 -0.3177 -0.5004 -0.2475
  266SURF    Si 4701  12.895  10.740  13.265  0.7043  0.0576 -0.4611
  266SURF     O 4702  12.775  10.684  13.384 -0.7785  0.0682 -0.3358
  266SURF     O 4703  13.028  10.618  13.248  0.3228  0.4116  1.0199
  266SURF     O 4704  12.796  10.727  13.669  0.6017 -0.2836  0.1531
  266SURF     O 4705  12.424  10.446  13.198  0.0213 -0.3681  0.0511
  266SURF    Si 4706  12.489  10.404  13.594 -0.2066 -0.1690 -0.0511
  266SURF     O 4707  12.365  10.402  13.475 -0.5560  0.2259  0.3205
  266SURF     O 4708  12.613  10.523  13.548  0.0437 -0.0133 -0.1396
  266SURF    Si 4709  12.683  10.687  13.532  0.1141  0.1841  0.1767
  266SURF     O 4710  12.561  10.820  13.512  0.7142  0.3828  0.0779
  266SURF     O 4711  13.189  10.409  13.135  0.5183 -1.0809  0.3714
  266SURF    Si 4712  13.298  10.504  13.560  0.1813 -0.0662  0.4792
  266SURF     O 4713  13.235  10.485  13.397  0.6050 -0.1011 -0.1324
  266SURF     O 4714  13.297  10.668  13.593  0.3236 -0.3004 -0.0530
  266SURF     O 4715  13.374  10.926  13.540  0.1541 -0.4708 -0.3617
  266SURF    Si 4716  13.092  10.408  13.808 -0.1787 -0.0555  0.4619
  266SURF     O 4717  13.021  10.248  13.813 -0.3718  0.0878  0.3172
  266SURF    Si 4718  12.888  10.685  13.815 -0.4935 -0.1654 -0.1140
  266SURF     O 4719  12.775  10.692  13.951 -0.5821 -0.3349 -0.1979
  266SURF     O 4720  12.963  10.526  13.785  0.2172  0.0524 -0.5838
  266SURF     O 4721  12.425  10.455  13.749  0.4473 -0.0783 -0.2199
  266SURF     O 4722  13.191  10.416  13.665 -0.8769  0.0787 -0.6446
  266SURF    Si 4723  13.081  11.047   0.434 -0.2349  0.1110 -0.0347
  266SURF     O 4724  12.960  10.924   0.405  0.4125  1.0263 -0.1897
  266SURF    Si 4725  12.880  11.327   0.444 -0.6065  0.2757 -0.0416
  266SURF     O 4726  12.813  11.294   0.602  0.1008 -0.3292 -0.1820
  266SURF     O 4727  13.009  11.210   0.421  0.0264 -0.2409 -0.1707
  266SURF     O 4728  12.764  11.254   0.879  0.2372  0.4134 -0.0314
  266SURF     O 4729  12.394  10.974   0.215  0.0874  0.7770 -0.7595
  266SURF    Si 4730  12.485  10.981   0.657  0.0130  0.0645 -0.3042
  266SURF     O 4731  12.419  11.003   0.496  0.2106 -0.2085  0.0019
  266SURF     O 4732  12.619  11.100   0.679 -0.1862 -0.3229 -0.3916
  266SURF    Si 4733  12.689  11.258   0.721 -0.1447  0.5300  0.4934
  266SURF     O 4734  12.562  11.377   0.726 -0.5292 -0.5031 -0.0855
  266SURF    Si 4735  13.290  10.969   0.167 -0.2564  0.5348  0.3829
  266SURF     O 4736  13.170  10.945   0.044  0.4022  0.2948  0.8360
  266SURF     O 4737  13.408  11.073   0.098 -0.3121  0.6060  0.3696
  266SURF     O 4738  13.348  11.414   0.104 -0.5152  0.1319  0.2257
  266SURF     O 4739  13.222  11.021   0.320 -0.2314 -0.3397 -0.3873
  266SURF    Si 4740  13.274  11.021   0.711  0.2575 -0.1575  0.0882
  266SURF     O 4741  13.143  11.039   0.603  0.2060  0.4512 -0.8431
  266SURF     O 4742  13.364  11.165   0.735  0.3198  0.0772 -0.0371
  266SURF     O 4743  13.415  11.490   0.628  0.9804 -0.1124 -0.5900
  266SURF     O 4744  12.840  10.744   0.233 -0.2150  0.1921 -0.6545
  266SURF    Si 4745  12.497  10.480   0.168  0.2689 -0.2191  0.2720
  266SURF     O 4746  12.364  10.467   0.053  0.1130 -0.4550 -0.2997
  266SURF     O 4747  12.573  10.647   0.149  0.3867 -0.1002 -0.1750
  266SURF    Si 4748  12.703  10.750   0.115 -0.1723 -0.4155 -0.0735
  266SURF     O 4749  12.650  10.913   0.094  0.0241  0.1669 -0.5472
  266SURF    Si 4750  13.087  10.961   0.995  0.1651  0.2566  0.3213
  266SURF     O 4751  13.016  10.804   0.961 -0.5199 -0.7134 -0.3636
  266SURF    Si 4752  12.896  11.253   0.998 -0.4019  0.2031 -0.0550
  266SURF     O 4753  12.830  11.285   1.153 -0.5580  0.3829 -0.4163
  266SURF     O 4754  12.964  11.088   0.999  0.0184 -0.0656 -0.0310
  266SURF     O 4755  12.771  11.305   1.428 -0.5899 -0.0382  0.5864
  266SURF     O 4756  12.364  11.009   0.779  0.1990  0.7772  0.0743
  266SURF    Si 4757  12.514  11.027   1.208 -0.0528 -0.0122 -0.4778
  266SURF     O 4758  12.440  11.033   1.056 -0.0322  0.1265 -0.3918
  266SURF     O 4759  12.582  11.184   1.258 -0.0722 -0.9487 -0.5185
  266SURF    Si 4760  12.705  11.309   1.268 -0.4293 -0.1301  0.0886
  266SURF     O 4761  12.630  11.468   1.256  0.2983  0.2694  0.1199
  266SURF     O 4762  13.219  10.985   0.871  0.0318  0.4726  0.5657
  266SURF    Si 4763  13.282  10.983   1.279  0.1451  0.3223 -0.5810
  266SURF     O 4764  13.163  10.952   1.154 -0.1681 -0.3801  0.1438
  266SURF     O 4765  13.404  11.100   1.242  0.2018  0.1550 -0.0136
  266SURF     O 4766  13.350  11.412   1.217 -0.5637 -0.6131 -1.0475
  266SURF    Si 4767  13.085  11.046   1.551  0.2766 -0.0254  0.2196
  266SURF     O 4768  12.955  10.923   1.531 -0.3470 -0.5840 -0.3124
  266SURF    Si 4769  12.894  11.327   1.550 -0.0702 -0.2149 -0.1423
  266SURF     O 4770  12.827  11.299   1.704  0.4205  0.7005  0.0424
  266SURF     O 4771  13.018  11.212   1.537 -0.1841  0.0794  0.3832
  266SURF     O 4772  12.771  11.256   1.977 -0.4618  0.1761 -0.3586
  266SURF     O 4773  12.388  10.987   1.325  0.7157 -0.3337  0.4200
  266SURF    Si 4774  12.509  10.983   1.770  0.2551  0.2288 -0.0708
  266SURF     O 4775  12.432  11.008   1.607  0.2869  0.3219  0.2072
  266SURF     O 4776  12.638  11.104   1.787  0.8506 -0.0968 -0.0413
  266SURF    Si 4777  12.705  11.263   1.821 -0.0876  0.0245  0.4614
  266SURF     O 4778  12.571  11.375   1.825 -0.7056  0.3104 -0.6269
  266SURF     O 4779  13.213  11.027   1.432  0.4939  0.2709 -0.2454
  266SURF    Si 4780  13.282  11.065   1.822 -0.3839  0.4549  0.4616
  266SURF     O 4781  13.166  11.027   1.707  0.2156 -0.1187  0.3112
  266SURF     O 4782  13.308  11.236   1.826  0.4416 -0.3899 -0.4660
  266SURF     O 4783  13.417  11.486   1.761 -0.0636  0.3048 -0.0031
  266SURF    Si 4784  13.104  10.980   2.095 -0.2741  0.0101  0.7018
  266SURF     O 4785  13.034  10.821   2.050 -0.1692 -0.0286 -0.4835
  266SURF    Si 4786  12.901  11.251   2.099  0.2664  0.4277  0.0109
  266SURF     O 4787  12.838  11.285   2.256 -0.7871 -0.2405 -0.0914
  266SURF     O 4788  12.972  11.090   2.086 -0.2554 -0.8685 -0.8433
  266SURF     O 4789  12.779  11.292   2.525 -0.6985 -0.5302  0.1728
  266SURF     O 4790  12.375  11.007   1.883 -0.0441  0.2677 -0.5026
  266SURF    Si 4791  12.518  11.028   2.315 -0.2726 -0.0636  0.1447
  266SURF     O 4792  12.447  11.036   2.158 -0.6242 -0.1152 -0.3759
  266SURF     O 4793  12.579  11.186   2.352  0.3339 -0.6490  0.4616
  266SURF    Si 4794  12.708  11.306   2.369  0.1255 -0.0239 -0.1068
  266SURF     O 4795  12.637  11.466   2.345 -0.3491 -0.3379 -0.2425
  266SURF     O 4796  13.225  11.020   1.980 -0.0719 -0.0661 -0.7266
  266SURF    Si 4797  13.297  10.996   2.375 -0.4625 -0.6566 -0.0417
  266SURF     O 4798  13.170  10.970   2.253  0.2432  0.1352  0.0358
  266SURF     O 4799  13.383  11.137   2.333  0.2765 -0.1009 -0.1801
  266SURF     O 4800  13.380  11.435   2.341 -0.2744 -0.1527 -0.0966
  266SURF    Si 4801  13.095  11.046   2.647 -0.1898  0.0342  0.2246
  266SURF     O 4802  12.978  10.917   2.615 -0.1108  0.4695 -0.3828
  266SURF    Si 4803  12.904  11.329   2.638  0.3102 -0.1814 -0.1618
  266SURF     O 4804  12.828  11.330   2.803  0.1162 -0.2258  0.1234
  266SURF     O 4805  13.037  11.207   2.630 -0.1130  0.6112  0.0664
  266SURF     O 4806  12.814  11.248   3.067 -0.4352  0.1374 -1.1314
  266SURF     O 4807  12.394  10.988   2.432  0.5611 -0.1898 -0.4382
  266SURF    Si 4808  12.534  10.989   2.860 -0.3863  0.0341 -0.1355
  266SURF     O 4809  12.466  10.993   2.701 -0.1093 -0.4007  0.3956
  266SURF     O 4810  12.654  11.109   2.873 -0.2706 -0.2399 -0.0228
  266SURF    Si 4811  12.722  11.269   2.923 -0.0692  0.0281 -0.2843
  266SURF     O 4812  12.591  11.384   2.950 -0.3871  0.2424 -0.1332
  266SURF     O 4813  13.225  11.021   2.531 -0.7378  0.1922  0.3199
  266SURF    Si 4814  13.297  11.012   2.926 -0.1978 -0.4575  0.1917
  266SURF     O 4815  13.160  11.036   2.813 -0.6005  0.1297  0.6535
  266SURF     O 4816  13.404  11.141   2.931 -0.9884  0.2786  0.3720
  266SURF     O 4817  13.396  11.420   2.894 -0.0363  0.2844  0.2221
  266SURF    Si 4818  13.124  11.010   3.221 -0.2012  0.0241 -0.3784
  266SURF     O 4819  12.995  10.892   3.200  0.8156 -0.1663  0.1657
  266SURF    Si 4820  12.937  11.296   3.188 -0.4700 -0.1019  0.4089
  266SURF     O 4821  12.847  11.332   3.334 -0.4727 -0.3888 -0.2570
  266SURF     O 4822  13.063  11.173   3.218 -0.6546  0.0226  0.5630
  266SURF     O 4823  12.820  11.282   3.618 -0.4407 -0.0542 -0.3594
  266SURF     O 4824  12.413  11.019   2.976 -0.0353 -0.0740  0.3497
  266SURF    Si 4825  12.547  11.014   3.423 -0.1808 -0.6609 -0.1636
  266SURF     O 4826  12.481  11.007   3.257  0.4490  0.1327  0.1125
  266SURF     O 4827  12.676  11.131   3.423  0.1383 -0.4462  0.4583
  266SURF    Si 4828  12.740  11.288   3.463 -0.0329  0.3944 -0.0189
  266SURF     O 4829  12.607  11.399   3.473 -0.2093 -0.8348  0.0582
  266SURF     O 4830  13.244  10.993   3.090  0.4441 -0.4131  0.6174
  266SURF    Si 4831  13.332  11.001   3.487 -0.2466  0.1204 -0.0353
  266SURF     O 4832  13.198  10.990   3.378  0.3026  0.3081  0.2535
  266SURF     O 4833  13.445  11.125   3.437 -0.4832  0.8020 -0.5296
  266SURF     O 4834  13.395  11.432   3.464 -0.1478  0.1944  0.0061
  266SURF    Si 4835  13.143  11.054   3.770 -0.0255  0.4034 -0.2235
  266SURF     O 4836  13.030  10.926   3.741  0.1836  0.1701 -0.3113
  266SURF    Si 4837  12.930  11.328   3.741  0.1492 -0.0651  0.3643
  266SURF     O 4838  12.839  11.342   3.889  0.2378 -0.0598 -0.2199
  266SURF     O 4839  13.063  11.206   3.759 -0.4364 -0.0205 -0.2372
  266SURF     O 4840  12.846  11.271   4.162 -0.0943  0.2348  0.4072
  266SURF     O 4841  12.427  11.042   3.550  0.0627  0.3208 -0.3909
  266SURF    Si 4842  12.582  10.985   3.978  0.5975  0.0471  0.9834
  266SURF     O 4843  12.502  10.976   3.820 -0.2197 -0.4994  0.0189
  266SURF     O 4844  12.691  11.119   3.975  0.0794 -0.1201 -0.7615
  266SURF    Si 4845  12.745  11.280   4.022  0.0516 -0.2857  0.0698
  266SURF     O 4846  12.609  11.389   4.052 -0.1575 -0.5157  0.1208
  266SURF     O 4847  13.272  11.038   3.653 -0.2314 -0.7845 -0.7333
  266SURF    Si 4848  13.320  11.024   4.066 -0.1931  0.2626 -0.0683
  266SURF     O 4849  13.208  11.033   3.931 -0.0253 -0.3690  0.0050
  266SURF     O 4850  13.462  11.093   4.017 -0.2584 -0.5509  0.3236
  266SURF     O 4851  13.326  11.361   4.013  0.5296  0.3354 -0.4655
  266SURF    Si 4852  13.166  11.078   4.360  0.1152  0.1391 -0.0051
  266SURF     O 4853  13.068  10.928   4.344 -0.4892  0.3146 -0.0534
  266SURF    Si 4854  12.924  11.323   4.308 -0.1471  0.2730 -0.3424
  266SURF     O 4855  12.800  11.340   4.423  0.3549  0.3333 -0.7808
  266SURF     O 4856  13.056  11.210   4.376 -0.0462 -0.1875  0.4427
  266SURF     O 4857  12.861  11.277   4.692 -0.2345 -0.4260  1.0544
  266SURF     O 4858  12.457  11.007   4.093 -0.1537 -0.6286 -0.8161
  266SURF    Si 4859  12.545  11.035   4.553  0.4696 -0.0742 -0.0920
  266SURF     O 4860  12.495  11.030   4.380  0.3726 -0.1271 -0.4598
  266SURF     O 4861  12.614  11.192   4.592  0.2715  0.2962  0.5256
  266SURF    Si 4862  12.737  11.321   4.586  0.2860  0.2460  0.4290
  266SURF     O 4863  12.661  11.475   4.625 -0.5555 -0.2191 -0.3747
  266SURF     O 4864  13.265  11.094   4.216 -0.0985 -0.2820  0.2686
  266SURF     O 4865  13.269  11.093   4.495  0.3412 -0.1087 -0.4975
  266SURF     O 4866  13.482  11.543   4.586  0.2124  0.5095  0.3908
  266SURF    Si 4867  12.943  11.266   4.846  0.4065  0.1283  0.2004
  266SURF     O 4868  12.820  11.285   4.978  0.3136  0.7919  0.4433
  266SURF     O 4869  13.017  11.107   4.858 -0.5001 -0.0482  0.2889
  266SURF     O 4870  12.897  11.350   5.252 -0.4076 -0.3592 -0.2812
  266SURF     O 4871  12.407  11.013   4.647 -0.2966 -0.5760 -0.1650
  266SURF     O 4872  12.722  11.134   5.189 -0.2302 -0.6401  0.3605
  266SURF    Si 4873  12.765  11.290   5.144 -0.0404  0.0524 -0.0237
  266SURF     O 4874  12.620  11.385   5.159 -0.1406 -0.3517 -0.3573
  266SURF     O 4875  13.471  11.594   5.149  0.2642  0.0736 -0.9380
  266SURF    Si 4876  13.059  11.333   5.327  0.2215  0.1024  0.1313
  266SURF     O 4877  13.065  11.210   5.442  0.6531 -0.3864 -0.6624
  266SURF     O 4878  13.178  11.294   5.214  0.3225  0.1170 -0.2667
  266SURF     O 4879  12.675  11.514   5.750  0.6231  0.4016 -0.4205
  266SURF     O 4880  13.446  11.470   5.663  0.3618  0.6954  0.3043
  266SURF     O 4881  13.266  11.365   6.268  0.0828 -0.5147 -0.5387
  266SURF     O 4882  12.662  11.523   7.038  0.5945  0.1243  0.2407
  266SURF     O 4883  12.683  11.502   8.088 -0.2861  0.0188 -0.1254
  266SURF     O 4884  13.501  11.651   7.969 -0.0774 -0.3208  0.7646
  266SURF     O 4885  12.861  11.229   8.690 -0.4257 -0.0005 -0.2836
  266SURF     O 4886  12.531  11.394   8.516 -0.1149 -0.2087  0.3181
  266SURF     O 4887  13.405  11.502   8.498 -0.1990 -0.3286 -0.0657
  266SURF    Si 4888  12.947  11.325   8.805  0.0743  0.0898 -0.0374
  266SURF     O 4889  12.857  11.342   8.949 -0.3199  0.4010 -0.1338
  266SURF     O 4890  13.077  11.218   8.846  0.2072  0.1593  0.1502
  266SURF     O 4891  12.774  11.280   9.226 -0.0118  0.4486 -0.3153
  266SURF     O 4892  12.609  11.237   9.012  0.1670 -0.4523 -0.0715
  266SURF    Si 4893  12.727  11.341   9.073  0.0566 -0.3766  0.2958
  266SURF     O 4894  12.638  11.496   9.087 -0.4484  0.0302 -0.1640
  266SURF     O 4895  13.372  11.448   9.015  0.1609 -0.9798  0.1178
  266SURF    Si 4896  13.105  11.027   9.382  0.0998  0.1913 -0.0071
  266SURF     O 4897  13.072  10.862   9.333 -0.2188  0.5200 -0.1892
  266SURF    Si 4898  12.887  11.283   9.361 -0.0753 -0.2032 -0.3920
  266SURF     O 4899  12.816  11.312   9.522  0.4104  0.0146  0.0942
  266SURF     O 4900  12.966  11.131   9.359 -0.3623  0.2146 -0.3393
  266SURF     O 4901  12.748  11.271   9.806 -0.0097 -1.0273  0.0238
  266SURF     O 4902  12.415  11.019   9.235 -0.4655  0.3332 -0.0057
  266SURF    Si 4903  12.491  11.023   9.636 -0.1551 -0.3371  0.0808
  266SURF     O 4904  12.367  11.013   9.512 -0.0314  0.3813  0.0211
  266SURF     O 4905  12.589  11.165   9.599 -0.1849  0.0836 -0.3876
  266SURF    Si 4906  12.690  11.298   9.645  0.3513 -0.0981 -0.1799
  266SURF     O 4907  12.601  11.449   9.632  0.1948 -0.3358 -0.5996
  266SURF     O 4908  13.232  11.073   9.280 -0.0310  0.1635  0.6463
  266SURF    Si 4909  13.267  11.065   9.679 -0.1716 -0.3405 -0.3253
  266SURF     O 4910  13.150  11.033   9.550 -0.0207 -0.0492 -0.0496
  266SURF     O 4911  13.331  11.230   9.682  0.1353  0.4038 -0.8718
  266SURF     O 4912  13.393  11.491   9.591 -0.0621  0.1239  0.1608
  266SURF    Si 4913  13.089  11.001   9.955  0.3047  0.0485 -0.0527
  266SURF     O 4914  13.026  10.828   9.964 -0.4899  0.0930 -0.2924
  266SURF    Si 4915  12.871  11.272   9.936 -0.0042  0.4107 -0.2391
  266SURF     O 4916  12.804  11.298  10.103  0.2795  0.8844 -0.2310
  266SURF     O 4917  12.956  11.112   9.930 -0.0131 -0.3094 -0.4385
  266SURF     O 4918  12.727  11.293  10.389  0.4969 -0.0144 -0.1551
  266SURF     O 4919  12.414  11.019   9.786 -0.1942 -0.3209  0.6657
  266SURF    Si 4920  12.472  11.024  10.187  0.5586 -0.1113  0.1323
  266SURF     O 4921  12.357  11.026  10.062  0.2891  0.6253  0.3375
  266SURF     O 4922  12.544  11.183  10.191 -0.1890 -0.1001 -0.3529
  266SURF    Si 4923  12.667  11.306  10.225 -0.3574  0.4120 -0.0009
  266SURF     O 4924  12.591  11.468  10.199  0.0932  0.9903 -0.1358
  266SURF     O 4925  13.205  11.009   9.833 -0.0017 -0.0746  0.5098
  266SURF    Si 4926  13.265  11.011  10.246  0.2248 -0.2306 -0.0518
  266SURF     O 4927  13.165  11.036  10.107 -0.1430  0.4614 -0.5353
  266SURF     O 4928  13.400  11.123  10.223  0.2676  0.5558 -0.2806
  266SURF     O 4929  13.361  11.455  10.169 -0.7784 -0.2099 -0.0172
  266SURF    Si 4930  13.059  11.020  10.518 -0.4058  0.2516  0.1375
  266SURF     O 4931  12.989  10.860  10.513  0.0998 -0.1425  0.2663
  266SURF    Si 4932  12.852  11.289  10.508  0.4037  0.1051  0.0416
  266SURF     O 4933  12.798  11.303  10.674  0.2316  0.5605 -0.0204
  266SURF     O 4934  12.928  11.132  10.498  1.0998 -0.4939  0.5299
  266SURF     O 4935  12.738  11.326  10.961 -0.4152  0.5016 -0.2111
  266SURF     O 4936  12.387  10.988  10.340 -0.1371  0.0091 -0.1003
  266SURF    Si 4937  12.505  11.029  10.755 -0.4940 -0.4910  0.2642
  266SURF     O 4938  12.428  11.033  10.595  0.4072  0.4249 -0.3570
  266SURF     O 4939  12.556  11.193  10.794  0.0863  0.0068  0.2473
  266SURF    Si 4940  12.673  11.325  10.800 -0.5086 -0.1599 -0.1028
  266SURF     O 4941  12.591  11.478  10.766 -0.0051  0.2533 -0.2410
  266SURF     O 4942  13.190  11.037  10.400  0.0112  0.6831  0.4245
  266SURF    Si 4943  13.262  11.030  10.808  0.1575 -0.3448  0.4683
  266SURF     O 4944  13.138  11.056  10.680  0.3996  0.7031  0.4179
  266SURF     O 4945  13.369  11.164  10.789  0.4619 -0.3586  0.4716
  266SURF     O 4946  13.339  11.442  10.723 -0.1850 -0.1123 -0.1720
  266SURF    Si 4947  13.058  11.040  11.079  0.1622 -0.0831  0.2918
  266SURF     O 4948  12.940  10.910  11.066  0.5216  0.1142 -0.1601
  266SURF    Si 4949  12.872  11.329  11.079  0.5849 -0.0712 -0.1319
  266SURF     O 4950  12.808  11.319  11.242 -0.3927  0.3406 -0.2428
  266SURF     O 4951  12.979  11.197  11.047 -0.7624 -0.4418 -0.7500
  266SURF     O 4952  12.747  11.274  11.520 -0.3948  0.2064 -0.2259
  266SURF     O 4953  12.385  10.977  10.868 -0.1888 -0.1844  0.5076
  266SURF    Si 4954  12.496  10.987  11.303 -0.2321 -0.0441  0.2930
  266SURF     O 4955  12.419  11.003  11.150 -0.4077 -0.0978  0.3249
  266SURF     O 4956  12.621  11.112  11.312 -0.5411 -0.5816 -0.5820
  266SURF    Si 4957  12.684  11.271  11.361 -0.5603  0.1945 -0.0614
  266SURF     O 4958  12.551  11.376  11.357  0.0020  0.1910 -0.3059
  266SURF     O 4959  13.192  11.026  10.961  0.1598  0.2131 -0.1327
  266SURF    Si 4960  13.259  11.053  11.365 -0.2010 -0.0361  0.0465
  266SURF     O 4961  13.129  11.037  11.246 -0.3751  0.3932  0.0978
  266SURF     O 4962  13.312  11.218  11.352  0.1256  0.1395 -0.7341
  266SURF     O 4963  13.402  11.486  11.280 -0.7838  0.0619  0.3196
  266SURF    Si 4964  13.079  10.988  11.655  0.0634 -0.3812 -0.0680
  266SURF     O 4965  13.006  10.834  11.612 -0.5112 -0.3248  0.2672
  266SURF    Si 4966  12.883  11.267  11.641 -0.4819 -0.4994  0.3452
  266SURF     O 4967  12.809  11.292  11.797 -0.7319  0.1577  0.3286
  266SURF     O 4968  12.954  11.102  11.646 -0.4421 -0.0340  0.2800
  266SURF     O 4969  12.727  11.322  12.071  0.2543 -0.3219  0.6579
  266SURF     O 4970  12.362  11.009  11.418 -0.1450  0.4920 -0.6815
  266SURF    Si 4971  12.492  11.030  11.858  0.1876 -0.2520  0.2192
  266SURF     O 4972  12.427  11.011  11.694  0.2094 -0.2688  0.2562
  266SURF     O 4973  12.552  11.196  11.882 -0.3665 -0.1533 -0.2130
  266SURF    Si 4974  12.674  11.321  11.905  0.6424  0.5976 -0.3251
  266SURF     O 4975  12.601  11.474  11.872 -0.4805 -0.1217 -0.1225
  266SURF     O 4976  13.204  11.031  11.533  0.4982 -0.1541  0.6204
  266SURF    Si 4977  13.275  10.995  11.935  0.3464  0.2099 -0.3782
  266SURF     O 4978  13.152  10.971  11.816  0.1425 -0.2000 -0.0342
  266SURF     O 4979  13.379  11.131  11.897  0.3206  0.8248  0.5488
  266SURF     O 4980  13.364  11.433  11.849 -0.2325  0.4679 -0.0019
  266SURF    Si 4981  13.060  11.052  12.201  0.3339  0.1636 -0.0139
  266SURF     O 4982  12.958  10.909  12.198  0.5433  0.3241  0.1305
  266SURF    Si 4983  12.856  11.325  12.187  0.3763  0.3428 -0.2116
  266SURF     O 4984  12.789  11.306  12.353 -0.2268 -0.6807 -0.0481
  266SURF     O 4985  12.974  11.198  12.151 -0.1041 -0.0161 -0.3278
  266SURF     O 4986  12.740  11.282  12.631 -0.5114 -0.4630  0.4666
  266SURF     O 4987  12.366  10.984  11.971 -0.4901 -0.1088 -0.4221
  266SURF    Si 4988  12.480  10.987  12.410 -0.2215  0.0096  0.2980
  266SURF     O 4989  12.402  11.026  12.259 -0.5284 -0.2511 -0.1363
  266SURF     O 4990  12.602  11.103  12.451 -0.3010  0.0283  0.0255
  266SURF    Si 4991  12.668  11.267  12.473 -0.2672  0.1947 -0.2547
  266SURF     O 4992  12.531  11.380  12.468  0.0134  0.4619 -0.2724
  266SURF     O 4993  13.200  11.019  12.094 -0.2508 -0.4360 -0.0112
  266SURF    Si 4994  13.236  11.067  12.491  0.0323  0.5555  0.4424
  266SURF     O 4995  13.118  11.066  12.365  0.2111 -0.2648  0.1065
  266SURF     O 4996  13.295  11.224  12.521 -0.8779 -0.4254 -0.2786
  266SURF     O 4997  13.391  11.458  12.378  0.6417 -0.2597 -0.1794
  266SURF    Si 4998  13.055  10.982  12.761  0.2825  0.5831  0.1944
  266SURF     O 4999  13.002  10.821  12.739  0.3001  0.6010  0.1381
  266SURF    Si 5000  12.871  11.271  12.750 -0.1990  0.2706  0.4344
  266SURF     O 5001  12.800  11.283  12.917 -0.2783 -0.0623  0.2694
  266SURF     O 5002  12.937  11.103  12.748  0.3225 -0.0503 -0.4959
  266SURF     O 5003  12.732  11.315  13.184 -0.2683 -0.4317 -0.2274
  266SURF     O 5004  12.363  10.983  12.538  0.3914 -0.3094 -0.1404
  266SURF    Si 5005  12.491  11.017  12.973  0.4171 -0.3491 -0.0259
  266SURF     O 5006  12.418  11.008  12.812  0.2650 -0.5132  0.2546
  266SURF     O 5007  12.546  11.183  13.006 -0.1763  0.6048 -0.1332
  266SURF    Si 5008  12.668  11.308  13.021 -0.4694  0.1687  0.3432
  266SURF     O 5009  12.601  11.455  12.981  0.5560  0.5600 -0.2632
  266SURF     O 5010  13.178  11.001  12.643  0.2090  0.4458 -0.0894
  266SURF    Si 5011  13.254  10.972  13.040 -0.3965  0.1013  0.0324
  266SURF     O 5012  13.128  10.994  12.917 -0.2931 -0.3555 -0.4401
  266SURF     O 5013  13.384  11.086  13.021  0.2956  0.3583 -0.2474
  266SURF     O 5014  13.359  11.445  12.962  0.2874 -0.0246 -0.0271
  266SURF    Si 5015  13.067  11.032  13.318  0.0584  0.1523  0.0438
  266SURF     O 5016  12.958  10.897  13.322 -0.0647  0.3270  0.3024
  266SURF    Si 5017  12.866  11.321  13.302  0.4813  0.1331  0.6694
  266SURF     O 5018  12.801  11.314  13.464  0.0964 -0.5976 -0.3513
  266SURF     O 5019  12.988  11.188  13.276  0.1935 -0.4349  0.0384
  266SURF     O 5020  12.763  11.249  13.746 -0.4877 -0.3930  0.0949
  266SURF     O 5021  12.368  10.967  13.078 -0.5260 -0.4135 -0.5529
  266SURF    Si 5022  12.483  10.983  13.522  0.4160  0.2505 -0.2093
  266SURF     O 5023  12.402  11.010  13.370 -0.2266 -0.2438 -0.4103
  266SURF     O 5024  12.615  11.096  13.547  0.4244 -0.5589  0.5877
  266SURF    Si 5025  12.687  11.254  13.591 -0.1277 -0.0526 -0.6301
  266SURF     O 5026  12.558  11.368  13.605  0.3924 -0.7294  0.0165
  266SURF     O 5027  13.191  11.004  13.201  0.2192 -0.2836 -0.3685
  266SURF    Si 5028  13.270  11.045  13.594 -0.6878 -0.1388  0.2724
  266SURF     O 5029  13.140  11.046  13.478 -0.5017 -0.2548 -0.4493
  266SURF     O 5030  13.360  11.194  13.593 -0.5360 -0.5031 -0.1119
  266SURF     O 5031  13.415  11.493  13.521  0.8696  0.0164  0.0961
  266SURF    Si 5032  13.083  10.963  13.872 -0.2109 -0.3760 -0.0354
  266SURF     O 5033  13.014  10.811  13.834  0.5052  0.3577  0.0411
  266SURF    Si 5034  12.894  11.254  13.861  0.5808  0.2429  0.0362
  266SURF     O 5035  12.831  11.304   0.039  0.2358 -0.5051 -0.0993
  266SURF     O 5036  12.962  11.090  13.886 -0.0776 -0.0072 -0.0753
  266SURF     O 5037  12.367  10.983  13.651  0.1029  0.4018  0.0948
  266SURF     O 5038  13.211  11.008  13.753 -0.5136  0.9233  0.4765
  266SURF    Si 5039  13.078  11.608   0.385  0.2194  0.1696 -0.0030
  266SURF     O 5040  12.958  11.484   0.446 -0.7231  0.1693  0.1544
  266SURF    Si 5041  12.862  11.878   0.374  0.3073 -0.2892 -0.3617
  266SURF     O 5042  12.738  11.836   0.489  0.1633  0.2533 -0.2052
  266SURF     O 5043  13.003  11.765   0.381  0.7893  0.9082  0.1727
  266SURF     O 5044  12.784  11.849   0.764 -0.4614 -0.2705 -0.3449
  266SURF     O 5045  12.412  11.575   0.311  0.5536  0.2592 -0.1700
  266SURF    Si 5046  12.485  11.535   0.700  0.0011 -0.0236  0.0493
  266SURF     O 5047  12.353  11.516   0.581 -0.3222 -0.4178 -0.0352
  266SURF     O 5048  12.603  11.658   0.663 -0.1295  0.5936 -0.2780
  266SURF    Si 5049  12.658  11.822   0.649 -0.1276 -0.0076  0.0156
  266SURF     O 5050  12.534  11.940   0.676  0.1868 -0.0888 -0.2659
  266SURF    Si 5051  13.266  11.564   0.104 -0.1352 -0.3388 -0.0579
  266SURF     O 5052  13.191  11.582  13.930 -0.0503  0.2176  0.3146
  266SURF     O 5053  13.377  11.688   0.136  0.9311  0.6023  0.6503
  266SURF     O 5054  13.345  11.968   0.157  0.0024  0.0283 -0.2138
  266SURF     O 5055  13.136  11.560   0.224 -0.0491 -0.1181  0.3141
  266SURF    Si 5056  13.279  11.594   0.655  0.1599  0.2554 -0.1327
  266SURF     O 5057  13.208  11.616   0.498 -0.1225 -0.1791  0.0513
  266SURF     O 5058  13.356  11.738   0.708 -0.0908  0.3012  0.1001
  266SURF     O 5059  13.377  12.099   0.656 -0.1960 -0.0860  0.5591
  266SURF     O 5060  12.757  11.335   0.318 -0.4206  0.3715 -0.3211
  266SURF    Si 5061  12.514  11.025   0.098 -0.0841 -0.2497  0.1070
  266SURF     O 5062  12.437  11.027  13.916 -0.0890  0.1811 -0.3152
  266SURF     O 5063  12.578  11.180   0.151 -0.3838  0.2020 -0.0371
  266SURF    Si 5064  12.698  11.318   0.157  0.3294  0.0339  0.0157
  266SURF     O 5065  12.608  11.470   0.117 -0.6954 -0.4336  0.2818
  266SURF    Si 5066  13.074  11.531   0.918  0.1973  0.1062 -0.2729
  266SURF     O 5067  13.016  11.371   0.948  0.1737  0.7006 -0.0085
  266SURF    Si 5068  12.880  11.812   0.915  0.1219  0.4551 -0.3132
  266SURF     O 5069  12.764  11.820   1.045 -0.0493  0.6920 -0.3620
  266SURF     O 5070  12.946  11.650   0.899 -0.1675  0.1748  0.3400
  266SURF     O 5071  12.826  11.878   1.325  0.3095 -0.5196  0.0465
  266SURF     O 5072  12.417  11.584   0.852  0.0641  0.1749 -0.3867
  266SURF    Si 5073  12.501  11.591   1.269  0.2385 -0.6036 -0.2662
  266SURF     O 5074  12.379  11.575   1.140 -0.3432  0.2699 -0.2435
  266SURF     O 5075  12.580  11.750   1.255 -0.2945  0.4270 -0.3983
  266SURF    Si 5076  12.698  11.873   1.208 -0.7554  0.1178  0.6913
  266SURF     O 5077  12.629  12.025   1.201  0.5852  0.7470 -0.2209
  266SURF     O 5078  13.162  11.537   0.768  0.0607  0.0842 -0.3138
  266SURF    Si 5079  13.261  11.565   1.203 -0.4450  0.4496  0.3631
  266SURF     O 5080  13.187  11.568   1.047  0.1142 -0.8922 -0.1600
  266SURF     O 5081  13.387  11.679   1.214  0.1903  0.3205 -0.0217
  266SURF     O 5082  13.361  11.969   1.275 -0.6666  0.2512 -0.3747
  266SURF    Si 5083  13.092  11.607   1.494 -0.3309 -0.0743  0.5271
  266SURF     O 5084  12.970  11.491   1.542 -0.0330  0.5139  0.5451
  266SURF    Si 5085  12.892  11.877   1.484  0.1619 -0.1965 -0.1272
  266SURF     O 5086  12.767  11.841   1.605 -0.0335  0.3874  0.3989
  266SURF     O 5087  13.022  11.763   1.494  0.7246 -0.4588 -0.4090
  266SURF     O 5088  12.802  11.850   1.894 -0.3894 -0.6488 -0.2111
  266SURF     O 5089  12.428  11.585   1.432  0.6389  0.4699  0.5989
  266SURF    Si 5090  12.504  11.536   1.824  0.1504 -0.3706 -0.0220
  266SURF     O 5091  12.373  11.525   1.704  0.7588 -0.1422 -0.1300
  266SURF     O 5092  12.627  11.650   1.773  0.1771  0.3823  0.5958
  266SURF    Si 5093  12.690  11.817   1.762  0.2452 -0.5212  0.0178
  266SURF     O 5094  12.559  11.937   1.781  0.4782 -0.4805  0.3177
  266SURF     O 5095  13.146  11.575   1.329  0.2669 -0.3685 -0.4659
  266SURF    Si 5096  13.288  11.597   1.769  0.2497  0.3114  0.0569
  266SURF     O 5097  13.224  11.613   1.609  0.1422 -0.2065 -0.1441
  266SURF     O 5098  13.352  11.741   1.813  0.5545 -0.1014  0.2087
  266SURF     O 5099  13.392  12.020   1.789  0.2408 -0.2554  0.9448
  266SURF    Si 5100  13.085  11.536   2.041 -0.2651 -0.0643  0.3613
  266SURF     O 5101  13.023  11.375   2.083  0.0726 -0.3567  0.5130
  266SURF    Si 5102  12.888  11.814   2.042 -0.0820  0.3052  0.2867
  266SURF     O 5103  12.776  11.815   2.169 -0.0631  0.3734 -0.0655
  266SURF     O 5104  12.954  11.648   2.027  0.0179 -0.0638 -0.0051
  266SURF     O 5105  12.843  11.869   2.447  0.1662 -0.3637 -0.4543
  266SURF     O 5106  12.444  11.568   1.985 -0.5427  0.4066  0.1608
  266SURF    Si 5107  12.517  11.588   2.383 -0.2915 -0.0856 -0.1636
  266SURF     O 5108  12.385  11.575   2.268 -0.0261  0.2225 -0.9332
  266SURF     O 5109  12.585  11.751   2.379 -0.7043 -0.0233 -1.0716
  266SURF    Si 5110  12.711  11.868   2.323  0.0821 -0.1879 -0.2892
  266SURF     O 5111  12.642  12.022   2.309  0.6953 -0.0060  0.0393
  266SURF     O 5112  13.169  11.539   1.883  0.8411  0.2721 -0.3806
  266SURF    Si 5113  13.286  11.579   2.314 -0.0547  0.4622  0.0980
  266SURF     O 5114  13.211  11.580   2.153 -0.4165 -0.1173  0.9734
  266SURF     O 5115  13.406  11.699   2.312 -0.2896 -0.6524 -0.1968
  266SURF     O 5116  13.353  11.936   2.422 -0.0923  0.0535  0.6507
  266SURF    Si 5117  13.103  11.605   2.604  0.5510  0.1962  0.3268
  266SURF     O 5118  12.976  11.485   2.604  0.3631 -0.2446  0.5233
  266SURF    Si 5119  12.901  11.880   2.616  0.1962  0.4244  0.0861
  266SURF     O 5120  12.769  11.837   2.722  0.2463 -0.3486  0.6950
  266SURF     O 5121  13.026  11.761   2.635 -0.0141  0.3638  0.1702
  266SURF     O 5122  12.835  11.865   3.002  0.0413 -0.2995 -0.5115
  266SURF     O 5123  12.453  11.553   2.542 -0.8510 -0.7359 -0.2381
  266SURF    Si 5124  12.521  11.541   2.940  0.1463  0.4387 -0.6212
  266SURF     O 5125  12.391  11.553   2.824  0.6790  0.1070  0.7867
  266SURF     O 5126  12.654  11.660   2.910  0.7668  0.2002  0.0490
  266SURF    Si 5127  12.704  11.828   2.882 -0.3886  0.1180 -0.1092
  266SURF     O 5128  12.571  11.935   2.908 -0.9514 -0.0834  0.1200
  266SURF     O 5129  13.172  11.609   2.444 -0.3459 -0.2545  0.7425
  266SURF    Si 5130  13.323  11.577   2.871 -0.2613  0.0759 -0.4528
  266SURF     O 5131  13.240  11.574   2.720  1.0334  0.3988  0.1339
  266SURF     O 5132  13.444  11.691   2.860 -0.2401  0.2513 -0.1575
  266SURF     O 5133  13.346  11.967   2.893  0.3565 -0.4587 -0.3234
  266SURF    Si 5134  13.115  11.590   3.151 -0.1900  0.3829  0.5271
  266SURF     O 5135  13.007  11.449   3.135  0.5117 -0.4611 -0.3935
  266SURF    Si 5136  12.905  11.861   3.161 -0.0515  0.5291 -0.0404
  266SURF     O 5137  12.784  11.827   3.284  0.5040 -0.4902  0.1331
  266SURF     O 5138  13.036  11.743   3.178  0.5410 -0.1853 -0.7518
  266SURF     O 5139  12.848  11.868   3.568 -0.1884 -0.3635  0.3387
  266SURF     O 5140  12.457  11.579   3.102 -0.7043 -0.4198  0.1449
  266SURF    Si 5141  12.534  11.560   3.493  0.1425 -0.2205  0.2487
  266SURF     O 5142  12.400  11.583   3.382 -0.2572 -0.0168  0.0933
  266SURF     O 5143  12.660  11.680   3.479 -0.1515 -0.5804 -0.0874
  266SURF    Si 5144  12.721  11.840   3.446  0.3477  0.4315 -0.0091
  266SURF     O 5145  12.584  11.954   3.455  0.1750  0.1355  0.2283
  266SURF     O 5146  13.210  11.621   3.001 -0.2904 -0.2680  0.0011
  266SURF    Si 5147  13.315  11.577   3.436  0.5148 -0.0710  0.1928
  266SURF     O 5148  13.235  11.561   3.274 -0.0599  0.4812 -0.3057
  266SURF     O 5149  13.435  11.691   3.420 -0.3564 -0.1830  0.1494
  266SURF     O 5150  13.352  11.942   3.497  0.0336 -0.5466  0.1978
  266SURF    Si 5151  13.122  11.604   3.715 -0.0654 -0.3177  0.0775
  266SURF     O 5152  12.995  11.482   3.701 -0.1134  0.3956  0.4746
  266SURF    Si 5153  12.909  11.877   3.735  0.4681  0.2957  0.5980
  266SURF     O 5154  12.783  11.845   3.858 -0.1976  0.2988 -0.3825
  266SURF     O 5155  13.040  11.755   3.754  0.2619 -0.5673  0.1700
  266SURF     O 5156  12.849  11.865   4.137 -0.3043 -0.0961  0.0554
  266SURF     O 5157  12.470  11.565   3.655 -0.4670  0.0110  0.0501
  266SURF    Si 5158  12.536  11.547   4.066 -0.0645 -0.2140  0.2562
  266SURF     O 5159  12.406  11.565   3.942 -0.2852  0.0308 -0.1051
  266SURF     O 5160  12.664  11.665   4.045  0.1108  0.2573 -0.4016
  266SURF    Si 5161  12.721  11.833   4.020  0.1893  0.5067 -0.0457
  266SURF     O 5162  12.584  11.949   4.029 -0.4002 -0.3377  0.6651
  266SURF     O 5163  13.203  11.622   3.562 -0.2416  1.0091  0.3206
  266SURF    Si 5164  13.304  11.529   4.006  0.4998 -0.1345 -0.0125
  266SURF     O 5165  13.241  11.579   3.842 -0.3375 -0.5989  0.1087
  266SURF     O 5166  13.458  11.589   4.023  0.2804 -0.7631 -0.3272
  266SURF     O 5167  13.316  11.940   4.045 -0.4115  0.0766 -0.0128
  266SURF    Si 5168  13.127  11.599   4.287 -0.0488  0.4978 -0.4544
  266SURF     O 5169  12.993  11.480   4.276  0.4459 -0.1966 -0.3286
  266SURF    Si 5170  12.915  11.876   4.306  0.0872 -0.2256 -0.3053
  266SURF     O 5171  12.786  11.857   4.425  0.3605 -0.9871 -0.1882
  266SURF     O 5172  13.051  11.757   4.318  0.7532  0.1803  0.1552
  266SURF     O 5173  12.826  11.875   4.711  0.0485 -0.7898  0.0455
  266SURF     O 5174  12.462  11.559   4.227 -0.6377 -0.3939  0.2613
  266SURF    Si 5175  12.528  11.595   4.633  0.0503  0.0282  0.0336
  266SURF     O 5176  12.408  11.554   4.513  0.0427  0.2950  0.0703
  266SURF     O 5177  12.589  11.756   4.600 -0.2648 -0.2059  0.8599
  266SURF    Si 5178  12.711  11.885   4.580  0.3240 -0.1436  0.4864
  266SURF     O 5179  12.631  12.045   4.598  0.1640  0.2453 -0.5124
  266SURF     O 5180  13.209  11.594   4.138  0.9098 -0.0716 -0.6052
  266SURF    Si 5181  13.319  11.606   4.568 -0.0151 -0.1043 -0.1699
  266SURF     O 5182  13.248  11.567   4.413  0.2761 -0.8021 -0.5624
  266SURF     O 5183  13.339  11.777   4.590 -0.2757  0.3745 -0.5252
  266SURF     O 5184  13.425  12.054   4.631  0.0794 -0.2464 -0.0339
  266SURF    Si 5185  13.137  11.556   4.853  0.2662 -0.1000 -0.2426
  266SURF     O 5186  13.059  11.400   4.872  0.4693 -0.0082  0.3338
  266SURF    Si 5187  12.912  11.824   4.863  0.0365  0.1524 -0.4835
  266SURF     O 5188  12.805  11.795   5.001  0.1108  0.1441 -0.3675
  266SURF     O 5189  13.006  11.675   4.840  0.6581  0.5920 -0.0544
  266SURF     O 5190  12.831  11.895   5.270 -0.4103  0.1929  0.1260
  266SURF     O 5191  12.456  11.572   4.799 -0.1560 -0.3509  0.0323
  266SURF    Si 5192  12.538  11.536   5.190  0.3738 -0.0812 -0.2113
  266SURF     O 5193  12.406  11.576   5.084 -0.3383 -0.4395  0.1577
  266SURF     O 5194  12.641  11.684   5.211 -0.2240  0.0547  0.4551
  266SURF    Si 5195  12.727  11.828   5.151 -0.1086  0.0840  0.1421
  266SURF     O 5196  12.602  11.944   5.118  0.7915 -0.5053  0.1041
  266SURF     O 5197  13.227  11.546   4.706 -0.5196 -0.1808  0.1320
  266SURF    Si 5198  13.325  11.678   5.116  0.1508  0.3632  0.2260
  266SURF     O 5199  13.241  11.589   4.989 -0.0858 -0.2172 -0.0184
  266SURF     O 5200  13.373  11.837   5.064 -0.0767 -0.3372  0.7776
  266SURF     O 5201  13.428  12.083   5.206 -0.4177 -0.6182  0.2537
  266SURF    Si 5202  13.159  11.651   5.415 -0.0419  0.3850 -0.3023
  266SURF     O 5203  13.100  11.483   5.408  0.0132  0.0207 -0.0746
  266SURF    Si 5204  12.911  11.902   5.425 -0.0379  0.0743 -0.1387
  266SURF     O 5205  12.790  11.896   5.560  0.4593 -0.7567  0.0258
  266SURF     O 5206  13.021  11.760   5.450 -0.2693 -0.1564 -0.0625
  266SURF     O 5207  12.859  11.951   5.843  0.1198  0.2386  0.2727
  266SURF     O 5208  12.446  11.510   5.342  0.3020 -0.2743 -0.1220
  266SURF    Si 5209  12.551  11.624   5.753 -0.3389 -0.1611  0.0914
  266SURF     O 5210  12.462  11.621   5.602  0.5437  0.2099 -0.7657
  266SURF     O 5211  12.648  11.772   5.781  0.3558 -0.2954  0.2448
  266SURF    Si 5212  12.727  11.920   5.727 -0.0397 -0.5036  0.1305
  266SURF     O 5213  12.622  12.066   5.739 -0.0656  0.6010  0.0864
  266SURF     O 5214  13.234  11.698   5.264  0.0519 -0.0389 -0.5585
  266SURF    Si 5215  13.353  11.605   5.695  0.3902 -0.0256 -0.0163
  266SURF     O 5216  13.269  11.661   5.549 -0.3835  0.4040  0.2864
  266SURF     O 5217  13.469  11.725   5.733  0.2945 -0.3375  0.2226
  266SURF     O 5218  13.417  12.003   5.757 -0.7218  0.2323  0.3161
  266SURF    Si 5219  13.121  11.604   5.951 -0.2870  0.4163  0.3780
  266SURF     O 5220  13.006  11.481   5.916 -0.0826  0.2070 -0.1969
  266SURF    Si 5221  12.957  11.900   5.979  0.0256 -0.0925 -0.1019
  266SURF     O 5222  12.862  11.852   6.112  0.3798  0.4902  0.7227
  266SURF     O 5223  13.055  11.763   5.933 -0.5832 -0.3428  0.5083
  266SURF     O 5224  12.842  11.923   6.393 -0.2901  0.7846 -0.3313
  266SURF     O 5225  12.453  11.590   5.888  0.3929 -0.5876  0.6551
  266SURF     O 5226  12.354  11.554   6.135  0.4454 -0.6778  0.4185
  266SURF     O 5227  12.708  11.708   6.284  0.4035  0.2245 -0.3226
  266SURF    Si 5228  12.757  11.868   6.253 -0.1233  0.2578 -0.1132
  266SURF     O 5229  12.606  11.953   6.220 -0.1049  0.2147 -0.6136
  266SURF     O 5230  13.247  11.574   5.832  0.4375 -0.1843  0.0962
  266SURF    Si 5231  13.273  11.535   6.248  0.1381  0.2663 -0.3607
  266SURF     O 5232  13.166  11.580   6.113 -0.2979  0.0966 -0.4151
  266SURF     O 5233  13.439  11.573   6.216  0.5903 -0.1077 -0.1609
  266SURF     O 5234  13.403  12.019   6.288 -1.2359  0.3546 -0.6156
  266SURF    Si 5235  13.197  11.719   6.528 -0.0916  0.4643  0.1787
  266SURF     O 5236  13.229  11.645   6.679  0.5718 -0.4600  0.0586
  266SURF    Si 5237  12.914  11.909   6.550 -0.5270  0.2551  0.3822
  266SURF     O 5238  12.781  11.873   6.664 -0.2328 -0.4316 -0.0902
  266SURF     O 5239  13.029  11.782   6.535 -0.0222  0.1195  0.4255
  266SURF     O 5240  12.840  11.869   6.934 -0.2536  0.6600 -0.0032
  266SURF    Si 5241  12.561  11.574   6.909  0.5354 -0.1543  0.1302
  266SURF     O 5242  12.564  11.450   6.796  0.0835  0.4676 -1.2922
  266SURF     O 5243  12.621  11.718   6.832 -0.2418  0.3343  0.2208
  266SURF    Si 5244  12.709  11.864   6.819 -0.6398 -0.3933 -0.1161
  266SURF     O 5245  12.600  12.007   6.852  0.2867  0.1697  0.4883
  266SURF     O 5246  13.218  11.600   6.404  0.1442  0.3992  0.0281
  266SURF     O 5247  13.312  11.846   6.505 -0.2658 -0.0573 -0.4310
  266SURF     O 5248  13.362  12.009   6.883 -0.7379  0.5859 -0.0787
  266SURF    Si 5249  12.917  11.831   7.079 -0.2349 -0.3605 -0.4848
  266SURF     O 5250  12.798  11.799   7.212  0.1643 -0.2597 -0.1263
  266SURF     O 5251  13.017  11.698   7.066  0.1321  0.3237 -0.2594
  266SURF     O 5252  12.833  11.897   7.492 -0.6381  0.1250  0.0550
  266SURF     O 5253  12.400  11.598   6.964  0.3144  0.1626 -0.1079
  266SURF     O 5254  12.307  11.517   7.220  0.1198  0.2775 -0.3422
  266SURF     O 5255  12.642  11.698   7.418 -0.4281  0.7552  0.2235
  266SURF    Si 5256  12.717  11.845   7.368 -0.3074  0.0745  0.1812
  266SURF     O 5257  12.595  11.964   7.338  0.1582 -0.8421 -0.6757
  266SURF     O 5258  13.380  12.024   7.458  0.9879 -0.5919  0.0684
  266SURF    Si 5259  13.176  11.706   7.654 -0.2262 -0.4293 -0.4132
  266SURF     O 5260  13.159  11.542   7.622 -0.0081 -0.1066 -0.0214
  266SURF    Si 5261  12.899  11.904   7.653  0.3675 -0.4064  0.3475
  266SURF     O 5262  12.761  11.878   7.766 -0.2499 -0.0181 -0.0486
  266SURF     O 5263  13.021  11.779   7.671 -0.2440 -0.1918  0.7394
  266SURF     O 5264  12.819  11.873   8.050 -0.7682  0.0575  0.4251
  266SURF    Si 5265  12.546  11.579   8.016 -0.3753 -0.6711  0.1401
  266SURF     O 5266  12.474  11.458   7.920 -0.5961  0.1312 -0.6493
  266SURF     O 5267  12.595  11.724   7.936 -0.4491 -0.3292  0.0911
  266SURF    Si 5268  12.691  11.869   7.920  0.2872 -0.0875 -0.0442
  266SURF     O 5269  12.592  12.014   7.949 -0.4622  0.6730  0.2953
  266SURF     O 5270  13.258  11.774   7.522  0.0845 -0.1463 -0.2142
  266SURF    Si 5271  13.337  11.700   7.963 -0.1052  0.2354  0.0813
  266SURF     O 5272  13.285  11.725   7.798  0.2238  0.2130 -0.3133
  266SURF     O 5273  13.342  11.865   8.023 -0.5526  0.0785  0.5082
  266SURF     O 5274  13.400  12.115   7.938 -0.3906 -0.3194 -0.1120
  266SURF    Si 5275  13.112  11.552   8.164 -0.2422  0.5357  0.0470
  266SURF     O 5276  13.069  11.391   8.119 -0.6068 -0.0941  0.4489
  266SURF    Si 5277  12.899  11.809   8.189  0.4418 -0.4103  0.1097
  266SURF     O 5278  12.777  11.781   8.317  0.0389 -0.1099 -0.3524
  266SURF     O 5279  12.971  11.658   8.161  1.4433 -0.5591 -0.1874
  266SURF     O 5280  12.807  11.859   8.591  0.9351  0.0683 -0.2928
  266SURF     O 5281  12.440  11.627   8.137  0.9686 -0.3840  0.1871
  266SURF    Si 5282  12.474  11.559   8.531  0.4258  0.6986  0.0248
  266SURF     O 5283  12.360  11.583   8.409  0.1121 -0.6328 -0.3951
  266SURF     O 5284  12.610  11.665   8.513  0.3597  0.2103  0.4742
  266SURF    Si 5285  12.683  11.813   8.468 -0.2806 -0.1520  0.5429
  266SURF     O 5286  12.570  11.946   8.437  0.4060 -0.5708 -0.6380
  266SURF     O 5287  13.227  11.597   8.049 -0.4188 -0.0484  0.3214
  266SURF    Si 5288  13.279  11.611   8.459 -0.2035  0.0304  0.5990
  266SURF     O 5289  13.182  11.537   8.318 -0.2054 -0.2939  0.0456
  266SURF     O 5290  13.364  11.742   8.397  0.5785 -0.1245  0.3672
  266SURF     O 5291  13.365  11.950   8.561 -0.4589 -0.2236 -0.9691
  266SURF    Si 5292  13.089  11.619   8.744 -0.2284 -0.5361 -0.1922
  266SURF     O 5293  12.992  11.478   8.745  0.3984  0.0468  0.6043
  266SURF    Si 5294  12.864  11.877   8.755 -0.2716  0.0843 -0.2364
  266SURF     O 5295  12.728  11.869   8.869 -0.7187  0.1200  0.2540
  266SURF     O 5296  12.985  11.754   8.791  0.1083 -0.1253  0.2682
  266SURF     O 5297  12.790  11.862   9.156  0.5693 -0.4876 -0.5697
  266SURF     O 5298  12.415  11.574   8.694 -0.4858  0.2966  0.1565
  266SURF    Si 5299  12.495  11.594   9.096 -0.1319  0.1331  0.2349
  266SURF     O 5300  12.378  11.542   8.973  0.1777  0.4630  0.1864
  266SURF     O 5301  12.543  11.760   9.052  0.1918  0.1377  0.2488
  266SURF    Si 5302  12.661  11.884   9.037  0.3346 -0.6907 -0.0779
  266SURF     O 5303  12.577  12.037   9.058  0.8936 -0.8067  0.3715
  266SURF     O 5304  13.171  11.645   8.585  0.3549  0.1138 -0.2854
  266SURF    Si 5305  13.276  11.587   9.027  0.2586  0.0885 -0.4168
  266SURF     O 5306  13.209  11.614   8.870 -0.1571  0.4555 -0.2608
  266SURF     O 5307  13.368  11.723   9.065 -0.2248  0.4194 -0.1279
  266SURF     O 5308  13.337  11.998   9.105  0.5404 -0.5450 -0.5703
  266SURF    Si 5309  13.075  11.562   9.308 -0.3371  0.1539  0.1596
  266SURF     O 5310  13.013  11.402   9.336  0.1378  0.1310  0.0532
  266SURF    Si 5311  12.860  11.826   9.319 -0.2559  0.4991  0.1570
  266SURF     O 5312  12.732  11.821   9.446 -0.2396  0.1657  0.1770
  266SURF     O 5313  12.942  11.672   9.325  0.6385 -0.0374 -0.0645
  266SURF     O 5314  12.798  11.855   9.723  0.0360 -0.4378 -0.6672
  266SURF     O 5315  12.423  11.586   9.251  0.6823 -0.3554  0.4780
  266SURF    Si 5316  12.475  11.574   9.652 -0.1781  0.6797  0.0648
  266SURF     O 5317  12.353  11.569   9.530  0.1730 -0.3910 -0.1668
  266SURF     O 5318  12.548  11.742   9.643  0.0715 -0.1225 -0.0883
  266SURF    Si 5319  12.668  11.857   9.600 -0.2055  0.1843 -0.5852
  266SURF     O 5320  12.589  12.019   9.595 -0.4198 -0.0829 -0.3002
  266SURF     O 5321  13.144  11.575   9.142  0.4544 -0.7781  0.2410
  266SURF    Si 5322  13.261  11.600   9.595 -0.1597 -0.1255  0.5062
  266SURF     O 5323  13.193  11.590   9.434 -0.2630 -0.1483  0.2574
  266SURF     O 5324  13.315  11.763   9.621 -0.2879  0.8511 -0.3846
  266SURF     O 5325  13.374  12.142   9.607 -0.3984 -0.2721  0.2104
  266SURF    Si 5326  13.066  11.554   9.883  0.3298 -0.2838 -0.2082
  266SURF     O 5327  13.006  11.392   9.911 -0.1750  0.3357 -0.7769
  266SURF    Si 5328  12.865  11.830   9.890  0.2129 -0.0905 -0.1676
  266SURF     O 5329  12.735  11.840  10.007  0.5427 -0.1528  0.3258
  266SURF     O 5330  12.934  11.665   9.890  0.4837 -0.5460 -0.1815
  266SURF     O 5331  12.787  11.860  10.289  0.3489 -0.3936  0.0770
  266SURF     O 5332  12.402  11.572   9.813 -0.6354 -0.0763 -0.2004
  266SURF    Si 5333  12.464  11.587  10.220 -0.2541 -0.2863  0.2828
  266SURF     O 5334  12.338  11.558  10.099  0.0403  0.1519  0.6137
  266SURF     O 5335  12.534  11.745  10.197 -0.3116 -0.3172  0.3922
  266SURF    Si 5336  12.664  11.862  10.167 -0.1980  0.1683 -0.0385
  266SURF     O 5337  12.595  12.026  10.158 -0.6013 -0.1462  0.4930
  266SURF     O 5338  13.142  11.556   9.721  0.2547  0.6707 -0.2989
  266SURF    Si 5339  13.254  11.585  10.168 -0.1263 -0.0067 -0.0656
  266SURF     O 5340  13.186  11.587  10.007  0.5393 -0.2107  0.0355
  266SURF     O 5341  13.342  11.736  10.185 -0.3268  0.1321 -0.1024
  266SURF     O 5342  13.376  12.037  10.224 -0.6259 -0.5802 -0.0799
  266SURF    Si 5343  13.046  11.558  10.443  0.2429 -0.0346 -0.0854
  266SURF     O 5344  12.978  11.400  10.471 -0.2377 -0.1578  0.3774
  266SURF    Si 5345  12.859  11.837  10.447  0.4696  0.2236 -0.3327
  266SURF     O 5346  12.739  11.846  10.567  0.4680  0.3385  0.3311
  266SURF     O 5347  12.921  11.677  10.447  0.4180  0.2897 -0.6991
  266SURF     O 5348  12.797  11.873  10.850  0.5436 -0.0570  0.7574
  266SURF     O 5349  12.396  11.579  10.381 -0.4814  0.6103  0.1648
  266SURF    Si 5350  12.464  11.596  10.781 -0.3759 -0.2647  0.3434
  266SURF     O 5351  12.342  11.574  10.660 -0.8462 -0.0447 -0.3711
  266SURF     O 5352  12.541  11.754  10.774  0.1315 -0.2157  0.0318
  266SURF    Si 5353  12.668  11.868  10.726 -0.1078 -0.2163 -0.7368
  266SURF     O 5354  12.601  12.033  10.736 -0.3355  0.3368  0.0099
  266SURF     O 5355  13.120  11.562  10.280 -0.1309 -0.0237  0.1187
  266SURF    Si 5356  13.239  11.575  10.722 -0.4022 -0.0541 -0.0301
  266SURF     O 5357  13.171  11.595  10.560 -0.0218 -0.0507 -0.2827
  266SURF     O 5358  13.341  11.711  10.736 -0.4107 -0.0469  0.1428
  266SURF     O 5359  13.306  11.972  10.784 -0.0790  0.2499  0.3967
  266SURF    Si 5360  13.068  11.607  11.024 -0.6381 -0.0909 -0.2770
  266SURF     O 5361  12.948  11.487  11.075 -0.0504 -0.0856 -0.3356
  266SURF    Si 5362  12.859  11.876  11.020  0.1694  0.0238  0.1347
  266SURF     O 5363  12.725  11.828  11.126 -0.6017 -0.6085  0.4047
  266SURF     O 5364  12.994  11.765  11.046  0.2288  0.2661 -0.0873
  266SURF     O 5365  12.785  11.840  11.403  0.1262  0.6695 -0.3095
  266SURF     O 5366  12.396  11.582  10.945 -0.0030 -0.4674 -0.5678
  266SURF    Si 5367  12.473  11.535  11.353  0.2677  0.4595  0.0043
  266SURF     O 5368  12.346  11.521  11.235  0.7960  0.0445  0.2725
  266SURF     O 5369  12.588  11.660  11.294 -0.3203  0.3237 -0.2624
  266SURF    Si 5370  12.658  11.822  11.280  0.6280  0.0311  0.0739
  266SURF     O 5371  12.526  11.937  11.284 -0.1892 -0.5628 -0.0617
  266SURF     O 5372  13.119  11.576  10.855  0.2573  0.1575 -0.1881
  266SURF    Si 5373  13.272  11.599  11.297  0.3348 -0.0037  0.1585
  266SURF     O 5374  13.205  11.598  11.135  0.3930  0.7394  0.2779
  266SURF     O 5375  13.334  11.754  11.333  0.3488  0.3845  0.0170
  266SURF     O 5376  13.366  12.025  11.295 -0.2715 -0.4652 -0.3594
  266SURF    Si 5377  13.066  11.542  11.579  0.0268 -0.4323  0.0078
  266SURF     O 5378  13.006  11.385  11.610  0.0766 -0.0793  0.1159
  266SURF    Si 5379  12.853  11.819  11.560  0.0216 -0.4669 -0.1785
  266SURF     O 5380  12.734  11.826  11.683  0.4379 -0.2062  0.2041
  266SURF     O 5381  12.928  11.656  11.570 -0.4362 -0.1173  0.1660
  266SURF     O 5382  12.808  11.883  11.955 -0.6715 -0.4872 -0.5245
  266SURF     O 5383  12.406  11.582  11.509 -0.3377 -0.2907  0.9666
  266SURF    Si 5384  12.474  11.598  11.898 -0.3058  0.3370 -0.1879
  266SURF     O 5385  12.342  11.589  11.788  0.0911 -0.3700  0.1832
  266SURF     O 5386  12.559  11.752  11.901  0.3753 -0.0504 -0.4909
  266SURF    Si 5387  12.676  11.870  11.840  0.0102  0.1637  0.0686
  266SURF     O 5388  12.604  12.031  11.825 -0.6018 -0.2169  0.5369
  266SURF     O 5389  13.154  11.550  11.417  0.2106 -0.2920  0.2797
  266SURF    Si 5390  13.260  11.566  11.861  0.1447  0.5015 -0.0154
  266SURF     O 5391  13.172  11.585  11.709  0.5432  0.1164  0.2732
  266SURF     O 5392  13.364  11.695  11.888  0.0439  0.3351  0.4313
  266SURF     O 5393  13.337  11.985  11.943 -0.2013  0.2252  0.0663
  266SURF    Si 5394  13.067  11.596  12.141  0.6999 -0.0493 -0.0893
  266SURF     O 5395  12.941  11.483  12.184  0.2769  0.5179 -0.2846
  266SURF    Si 5396  12.870  11.882  12.117 -0.0003 -0.0371  0.2396
  266SURF     O 5397  12.744  11.832  12.230  0.2548  0.3178 -0.4673
  266SURF     O 5398  13.002  11.762  12.124  0.0875 -0.1346 -0.0666
  266SURF     O 5399  12.776  11.856  12.515  0.3426 -0.1769  0.1814
  266SURF     O 5400  12.407  11.582  12.063 -0.3548  0.1348  0.2002
  266SURF    Si 5401  12.466  11.542  12.459 -0.0891  0.2570 -0.3247
  266SURF     O 5402  12.341  11.541  12.338  0.3593 -0.4649  0.1074
  266SURF     O 5403  12.588  11.668  12.422 -0.7774  0.2469 -0.0958
  266SURF    Si 5404  12.658  11.830  12.384 -0.0012 -0.2887  0.2873
  266SURF     O 5405  12.530  11.943  12.377  0.5249 -0.5449 -0.1347
  266SURF     O 5406  13.154  11.542  11.994  0.1834 -0.5101 -0.1717
  266SURF    Si 5407  13.274  11.573  12.412  0.1558 -0.3909  0.0918
  266SURF     O 5408  13.193  11.615  12.263 -0.3106 -0.3604  0.4595
  266SURF     O 5409  13.357  11.718  12.469 -0.3132 -0.0983  0.3281
  266SURF     O 5410  13.302  11.985  12.416  0.1505  0.0144 -0.3319
  266SURF    Si 5411  13.067  11.547  12.682 -0.4694 -0.0347 -0.3567
  266SURF     O 5412  12.993  11.389  12.718  0.0043  0.5531  0.4574
  266SURF    Si 5413  12.857  11.819  12.664 -0.3461  0.0445 -0.4822
  266SURF     O 5414  12.740  11.822  12.799  0.0311 -0.1697 -0.4099
  266SURF     O 5415  12.938  11.663  12.652  0.3325  0.0235 -0.1078
  266SURF     O 5416  12.799  11.866  13.077 -0.0463  0.7911 -0.1105
  266SURF     O 5417  12.411  11.581  12.621  0.3833  0.1804  0.3612
  266SURF    Si 5418  12.480  11.587  13.009  0.6272  0.0868 -0.0915
  266SURF     O 5419  12.354  11.583  12.896  0.2463  0.2565 -0.1657
  266SURF     O 5420  12.546  11.748  12.997  0.1764  0.0512  0.2863
  266SURF    Si 5421  12.670  11.867  12.958  0.3089  0.2670 -0.4920
  266SURF     O 5422  12.596  12.026  12.954  0.3784 -0.4754  0.3365
  266SURF     O 5423  13.173  11.514  12.542 -0.3645  0.6343 -0.1616
  266SURF    Si 5424  13.257  11.580  12.972 -0.0621  0.2129 -0.1417
  266SURF     O 5425  13.165  11.597  12.817  0.4623  0.2305 -0.5821
  266SURF     O 5426  13.340  11.724  12.999 -0.1094 -0.1264 -0.5128
  266SURF     O 5427  13.358  12.010  12.997  0.2961 -0.5306  1.1386
  266SURF    Si 5428  13.062  11.589  13.246  0.0428 -0.1425  0.3429
  266SURF     O 5429  12.945  11.474  13.301 -0.4971 -0.0835  0.9685
  266SURF    Si 5430  12.862  11.865  13.237  0.4275  0.2176  0.1938
  266SURF     O 5431  12.739  11.822  13.355 -0.6681 -0.2443  0.3052
  266SURF     O 5432  12.992  11.751  13.236  0.2012 -0.0625 -0.3078
  266SURF     O 5433  12.792  11.837  13.646  0.3791  0.5475  0.2060
  266SURF     O 5434  12.407  11.580  13.175  0.1376 -0.3472 -0.0306
  266SURF    Si 5435  12.483  11.526  13.573  0.1287  0.2805  0.1791
  266SURF     O 5436  12.356  11.513  13.449 -0.4117  0.7647  0.1173
  266SURF     O 5437  12.603  11.643  13.530 -0.5855 -0.0971  0.4222
  266SURF    Si 5438  12.678  11.804  13.516 -0.3568  0.1200 -0.2066
  266SURF     O 5439  12.559  11.931  13.542 -0.6117  0.2949 -0.5524
  266SURF     O 5440  13.136  11.549  13.095 -0.5546  0.2746  0.6846
  266SURF    Si 5441  13.270  11.587  13.525  0.2383 -0.4415 -0.2862
  266SURF     O 5442  13.191  11.589  13.369  0.4088  0.2576 -1.0455
  266SURF     O 5443  13.327  11.746  13.564 -0.0869  0.1593 -0.2374
  266SURF     O 5444  13.359  12.057  13.536  0.1266  0.1168 -0.1615
  266SURF    Si 5445  13.078  11.540  13.806  0.1305 -0.0563  0.1686
  266SURF     O 5446  13.021  11.371  13.823  0.6525 -0.0583 -0.4930
  266SURF    Si 5447  12.867  11.815  13.800 -0.5351  0.2435  0.2907
  266SURF     O 5448  12.744  11.832  13.922  0.3007  0.2828 -0.0163
  266SURF     O 5449  12.941  11.657  13.802  0.0958 -0.6181 -0.0741
  266SURF     O 5450  12.406  11.586  13.724  0.0899 -0.8094 -0.3078
  266SURF     O 5451  13.162  11.531  13.648  0.1925  0.1851  0.3134
  266SURF    Si 5452  13.042  12.164   0.425 -0.0984 -0.4838  0.1612
  266SURF     O 5453  12.918  12.041   0.409 -0.3186  0.9448  1.0062
  266SURF    Si 5454  12.848  12.437   0.423  0.2214 -0.0487  0.2650
  266SURF     O 5455  12.781  12.417   0.585  0.0699  0.4085 -0.0298
  266SURF     O 5456  12.963  12.315   0.395 -0.2783 -0.6913 -0.7771
  266SURF     O 5457  12.739  12.362   0.865 -0.1116  0.2274  0.5670
  266SURF     O 5458  12.358  12.104   0.209  0.1303 -0.3076  0.3621
  266SURF    Si 5459  12.464  12.098   0.654 -0.3137 -0.0883  0.0660
  266SURF     O 5460  12.398  12.110   0.496  0.3688 -0.2507  0.4425
  266SURF     O 5461  12.586  12.218   0.667  0.3086  0.0059  0.2487
  266SURF    Si 5462  12.661  12.372   0.710 -0.2764  0.4643 -0.0041
  266SURF     O 5463  12.545  12.503   0.725  0.0200 -0.4214 -0.4475
  266SURF    Si 5464  13.248  12.103   0.155 -0.0031 -0.0048  0.0840
  266SURF     O 5465  13.125  12.086   0.026  0.2636 -0.3527 -0.4058
  266SURF     O 5466  13.349  12.228   0.110 -0.1976  0.0381  0.0162
  266SURF     O 5467  13.305  12.511   0.113 -0.0877  0.3247  0.2368
  266SURF     O 5468  13.174  12.134   0.311  0.4356 -0.1114 -0.6402
  266SURF    Si 5469  13.236  12.186   0.704  0.3857 -0.2701 -0.3780
  266SURF     O 5470  13.108  12.163   0.590 -0.6480 -1.0592  0.0923
  266SURF     O 5471  13.269  12.353   0.709 -0.4968 -0.0652  0.3466
  266SURF     O 5472  13.399  12.611   0.649 -0.1515  0.8685  0.1580
  266SURF     O 5473  12.798  11.869   0.211 -0.5515  1.1387 -0.2276
  266SURF    Si 5474  12.483  11.591   0.149 -0.1481 -0.0469  0.2467
  266SURF     O 5475  12.358  11.575   0.030  0.4443  0.1856 -0.0234
  266SURF     O 5476  12.547  11.755   0.132  0.3476  0.1097 -0.2051
  266SURF    Si 5477  12.676  11.870   0.097 -0.0599 -0.0249 -0.0045
  266SURF     O 5478  12.616  12.033   0.099 -0.0937  0.4510  0.4550
  266SURF    Si 5479  13.066  12.087   0.979  0.0226 -0.0072 -0.3557
  266SURF     O 5480  13.008  11.929   0.939  0.4407  0.0667 -0.5123
  266SURF    Si 5481  12.870  12.371   0.975 -0.6000  0.3825  0.1090
  266SURF     O 5482  12.804  12.412   1.137 -0.3163  0.0462  0.3450
  266SURF     O 5483  12.943  12.211   0.989 -0.2062  0.2752  0.4423
  266SURF     O 5484  12.755  12.451   1.418  0.2555  0.3781  0.4511
  266SURF     O 5485  12.345  12.127   0.777 -0.8183 -0.1107  0.4066
  266SURF    Si 5486  12.501  12.136   1.203  0.0858  0.2947 -0.0227
  266SURF     O 5487  12.422  12.151   1.046 -0.7565  0.0969 -0.1237
  266SURF     O 5488  12.576  12.292   1.262 -0.6179  0.7161 -0.0319
  266SURF    Si 5489  12.685  12.430   1.260  0.6770 -0.0111  0.3439
  266SURF     O 5490  12.592  12.578   1.225 -0.2958  0.5922 -0.4419
  266SURF     O 5491  13.187  12.123   0.860  0.3741 -0.2883 -0.0935
  266SURF    Si 5492  13.263  12.102   1.255  0.2504 -0.1860 -0.2854
  266SURF     O 5493  13.142  12.069   1.135 -0.7531 -0.1901 -0.0743
  266SURF     O 5494  13.360  12.230   1.191 -0.0035 -0.2853  0.4351
  266SURF     O 5495  13.312  12.507   1.228  0.3971 -0.4980 -0.0013
  266SURF    Si 5496  13.073  12.162   1.535 -0.5026 -0.1643  0.0615
  266SURF     O 5497  12.944  12.040   1.512  0.0374  0.0167  0.3438
  266SURF    Si 5498  12.881  12.449   1.544 -0.4556 -0.0860  0.4417
  266SURF     O 5499  12.813  12.421   1.705  0.0149  0.1194 -0.2502
  266SURF     O 5500  12.998  12.319   1.511 -0.1751 -0.0546 -0.2070
  266SURF     O 5501  12.754  12.360   1.981 -0.1189 -0.0828 -0.1324
  266SURF     O 5502  12.372  12.100   1.313  0.4436 -0.3958 -0.0111
  266SURF    Si 5503  12.485  12.098   1.761 -0.6064  0.1490  0.1061
  266SURF     O 5504  12.413  12.113   1.597  0.4530  0.5111 -0.0763
  266SURF     O 5505  12.608  12.224   1.775 -0.3627 -0.0439  0.2988
  266SURF    Si 5506  12.687  12.380   1.818 -0.8752  0.3352  0.2199
  266SURF     O 5507  12.560  12.503   1.815 -0.6033 -0.1252  0.1154
  266SURF     O 5508  13.205  12.142   1.416  0.2916  0.5481 -0.3363
  266SURF    Si 5509  13.274  12.141   1.818  0.1644 -0.5398 -0.3657
  266SURF     O 5510  13.148  12.147   1.697 -0.1688 -0.3179  0.2238
  266SURF     O 5511  13.355  12.291   1.805 -0.4894 -0.0728  0.0482
  266SURF     O 5512  13.377  12.562   1.789  0.4376 -0.2153  0.6525
  266SURF    Si 5513  13.087  12.087   2.104  0.2244  0.4612 -0.3384
  266SURF     O 5514  13.017  11.930   2.071 -0.0892 -0.5154  0.0680
  266SURF    Si 5515  12.887  12.365   2.095  0.0779  0.0203 -0.7119
  266SURF     O 5516  12.815  12.404   2.248  0.2037  0.1675  0.2149
  266SURF     O 5517  12.960  12.205   2.122  0.1483 -0.4585  0.0515
  266SURF     O 5518  12.755  12.416   2.532 -0.4934  0.0035 -0.7275
  266SURF     O 5519  12.361  12.131   1.875  0.5096 -0.2159 -0.2136
  266SURF    Si 5520  12.510  12.137   2.315  0.2945 -0.1342 -0.3318
  266SURF     O 5521  12.436  12.147   2.157  0.3316  0.0399 -0.8633
  266SURF     O 5522  12.567  12.303   2.354  0.3076 -0.3602 -0.5013
  266SURF    Si 5523  12.689  12.422   2.373 -0.1068  0.1418 -0.4794
  266SURF     O 5524  12.618  12.583   2.354 -0.7272  0.1825 -0.5196
  266SURF     O 5525  13.211  12.136   1.981 -0.5189 -0.9026 -0.0544
  266SURF    Si 5526  13.286  12.087   2.386 -0.1075 -0.2257 -0.2203
  266SURF     O 5527  13.166  12.073   2.264 -0.1931  0.0107 -0.0936
  266SURF     O 5528  13.415  12.193   2.337 -0.1377  0.0845  0.4088
  266SURF     O 5529  13.328  12.503   2.308 -0.0825  1.2449 -0.8957
  266SURF    Si 5530  13.080  12.164   2.648  0.2437 -0.8152 -0.4442
  266SURF     O 5531  12.961  12.040   2.648  0.0174 -0.1889 -0.0150
  266SURF    Si 5532  12.883  12.439   2.654  0.3420 -0.6162  0.0419
  266SURF     O 5533  12.820  12.423   2.819  0.0157 -0.6477 -0.3324
  266SURF     O 5534  13.007  12.323   2.621 -0.5282  0.5187  1.0454
  266SURF     O 5535  12.769  12.377   3.098  0.3106  0.4257  0.0400
  266SURF     O 5536  12.389  12.085   2.438  0.2528  0.3434 -0.0375
  266SURF    Si 5537  12.502  12.096   2.882 -0.3916 -0.2653 -0.0831
  266SURF     O 5538  12.431  12.120   2.720  0.3656 -0.4566  0.4135
  266SURF     O 5539  12.629  12.218   2.900 -0.2403  0.4105  0.0798
  266SURF    Si 5540  12.695  12.376   2.936 -0.1564  0.2488  0.2587
  266SURF     O 5541  12.570  12.502   2.920  0.0360 -0.5947 -0.6820
  266SURF     O 5542  13.206  12.154   2.529 -0.3663  0.1658  0.6042
  266SURF    Si 5543  13.285  12.124   2.927  0.1463 -0.1182 -0.1332
  266SURF     O 5544  13.157  12.163   2.813  0.3319  0.6742 -0.9172
  266SURF     O 5545  13.414  12.233   2.910 -0.1130  0.1357  0.4645
  266SURF     O 5546  13.299  12.483   2.907 -0.1295  0.1549 -0.0252
  266SURF    Si 5547  13.090  12.140   3.217  0.4150  0.3496 -0.0431
  266SURF     O 5548  12.962  12.027   3.194  0.4857  0.0202 -0.0518
  266SURF    Si 5549  12.892  12.423   3.211 -0.0093 -0.1138 -0.0901
  266SURF     O 5550  12.814  12.422   3.368  0.3063 -0.2522  0.2915
  266SURF     O 5551  13.021  12.304   3.204  0.1780 -0.1201  0.0762
  266SURF     O 5552  12.765  12.397   3.654  0.1571 -0.2847  0.2844
  266SURF     O 5553  12.387  12.121   3.004  0.6374 -0.1607 -0.1937
  266SURF    Si 5554  12.506  12.111   3.450 -0.1306 -0.4872  0.0729
  266SURF     O 5555  12.450  12.139   3.284 -0.6062  0.1159 -0.3220
  266SURF     O 5556  12.627  12.229   3.493  0.1461  0.8312 -0.1673
  266SURF    Si 5557  12.694  12.393   3.495  0.0576  0.1167  0.5140
  266SURF     O 5558  12.568  12.509   3.477  0.4462  0.0493  0.5176
  266SURF     O 5559  13.223  12.130   3.092 -0.0465  0.6242 -0.1416
  266SURF    Si 5560  13.287  12.103   3.491 -0.2008 -0.2075 -0.3010
  266SURF     O 5561  13.158  12.113   3.373 -0.2191 -0.1786  0.0722
  266SURF     O 5562  13.421  12.207   3.446  0.0991  0.6650 -0.0117
  266SURF     O 5563  13.304  12.518   3.475 -1.3186  0.1420 -0.0596
  266SURF    Si 5564  13.103  12.167   3.766  0.3466 -0.0162  0.2245
  266SURF     O 5565  12.975  12.041   3.760 -0.3583  0.5485  0.6683
  266SURF    Si 5566  12.885  12.435   3.768  0.0482  0.1309  0.5278
  266SURF     O 5567  12.820  12.432   3.934 -0.6776  0.0049  0.3062
  266SURF     O 5568  13.020  12.323   3.746  0.4585  0.6650 -0.3183
  266SURF     O 5569  12.782  12.387   4.224  0.3151 -0.4684 -0.4917
  266SURF     O 5570  12.376  12.120   3.561 -0.2198 -0.2179  0.2107
  266SURF    Si 5571  12.513  12.107   4.003  0.4116  0.4448 -0.1354
  266SURF     O 5572  12.444  12.135   3.839  0.7074 -0.4790 -0.2250
  266SURF     O 5573  12.640  12.230   4.031 -0.0968  0.8891 -0.2209
  266SURF    Si 5574  12.704  12.390   4.066  0.2837 -0.3805  0.2339
  266SURF     O 5575  12.569  12.510   4.066  0.6917  1.0984  0.4439
  266SURF     O 5576  13.227  12.157   3.648 -0.5485 -0.0050 -0.2183
  266SURF    Si 5577  13.283  12.109   4.054 -0.3872  0.1157  0.2421
  266SURF     O 5578  13.167  12.160   3.933 -0.4356  0.0469  0.1534
  266SURF     O 5579  13.429  12.198   4.038  0.2443 -0.1791  0.4997
  266SURF     O 5580  13.283  12.484   4.024 -0.0623 -0.3804 -0.6367
  266SURF    Si 5581  13.105  12.157   4.338  0.2716 -0.1029 -0.0621
  266SURF     O 5582  12.975  12.042   4.326 -0.1130  1.1839  0.7351
  266SURF    Si 5583  12.911  12.435   4.339  0.2610 -0.1495  0.1332
  266SURF     O 5584  12.837  12.442   4.498  0.1205 -0.1272  0.4386
  266SURF     O 5585  13.042  12.320   4.335 -0.4121 -0.0568 -0.4604
  266SURF     O 5586  12.776  12.385   4.762  0.2048  0.6403 -1.0371
  266SURF     O 5587  12.389  12.124   4.126  0.0266 -0.2602 -0.1928
  266SURF    Si 5588  12.517  12.168   4.554 -0.0651  0.0478  0.1010
  266SURF     O 5589  12.450  12.133   4.398  0.3918 -0.6839  0.3572
  266SURF     O 5590  12.592  12.325   4.545  0.3404  0.0753 -0.7899
  266SURF    Si 5591  12.713  12.435   4.609  0.9302  0.2124 -0.1457
  266SURF     O 5592  12.642  12.597   4.624  0.2720 -0.5913 -0.2108
  266SURF     O 5593  13.229  12.142   4.217  0.0287 -0.1213  0.4777
  266SURF    Si 5594  13.293  12.161   4.633  0.2537  0.0863  0.3650
  266SURF     O 5595  13.177  12.134   4.499  0.1434  0.0232 -0.3847
  266SURF     O 5596  13.358  12.319   4.621  0.4464  0.4897 -0.2408
  266SURF     O 5597  13.434  12.571   4.565  0.1503 -0.3558 -0.8808
  266SURF    Si 5598  13.101  12.114   4.913 -0.0327 -0.0046 -0.0280
  266SURF     O 5599  13.037  11.946   4.905 -0.9557  0.1695 -0.0088
  266SURF    Si 5600  12.892  12.384   4.896 -0.5576 -0.1532  0.0498
  266SURF     O 5601  12.818  12.425   5.050 -0.3311 -0.1058 -0.2394
  266SURF     O 5602  12.962  12.226   4.907 -0.2377 -0.1000  0.0708
  266SURF     O 5603  12.780  12.393   5.341 -0.7077  0.1466  0.3993
  266SURF     O 5604  12.388  12.169   4.681  0.1923  0.6179  0.0307
  266SURF    Si 5605  12.527  12.105   5.118  0.2830  0.2025 -0.2345
  266SURF     O 5606  12.457  12.135   4.959 -0.1130  0.4256 -0.4976
  266SURF     O 5607  12.639  12.229   5.169  0.0315  0.0011 -0.4420
  266SURF    Si 5608  12.701  12.391   5.183 -0.0097 -0.2444  0.1277
  266SURF     O 5609  12.569  12.508   5.187  0.5201 -0.2842  0.4898
  266SURF     O 5610  13.221  12.151   4.792  0.5880  0.5119 -0.8232
  266SURF    Si 5611  13.296  12.186   5.188  0.0368 -0.2515 -0.1222
  266SURF     O 5612  13.176  12.136   5.069  0.3086 -0.3198 -0.1554
  266SURF     O 5613  13.350  12.343   5.153 -0.1967  0.4814 -0.1602
  266SURF     O 5614  13.400  12.616   5.167  0.4229 -0.1529 -0.3179
  266SURF    Si 5615  13.109  12.172   5.473 -0.0726 -0.1120  0.0329
  266SURF     O 5616  12.996  12.052   5.435  0.4016 -0.1769 -0.7446
  266SURF    Si 5617  12.896  12.451   5.463 -0.4564 -0.0938 -0.4961
  266SURF     O 5618  12.821  12.477   5.625 -0.1249 -0.0282  0.1647
  266SURF     O 5619  13.023  12.326   5.495  0.3247  0.2262 -0.4360
  266SURF     O 5620  12.764  12.422   5.896 -0.0022 -0.2951  0.4750
  266SURF     O 5621  12.393  12.100   5.241 -0.1479 -0.5326  0.1014
  266SURF    Si 5622  12.501  12.177   5.688  0.2695 -0.0620 -0.1637
  266SURF     O 5623  12.450  12.134   5.525 -0.3574  0.0829  0.3871
  266SURF     O 5624  12.569  12.341   5.699  0.2876  0.4772 -0.2987
  266SURF    Si 5625  12.691  12.463   5.741  0.1395 -0.4871  0.7302
  266SURF     O 5626  12.615  12.620   5.755  0.5182 -0.0426  0.6244
  266SURF     O 5627  13.224  12.204   5.343 -0.3792  0.6851  0.0468
  266SURF    Si 5628  13.327  12.151   5.743  0.1909  0.1132 -0.0691
  266SURF     O 5629  13.193  12.123   5.621  0.5693  0.2307 -0.5579
  266SURF     O 5630  13.436  12.267   5.697 -0.3342  0.3799 -0.2328
  266SURF     O 5631  13.354  12.525   5.660  0.0193 -0.5073  0.3483
  266SURF    Si 5632  13.143  12.180   6.025 -0.4606 -0.1904  0.4264
  266SURF     O 5633  13.070  12.022   6.024  0.3722  0.2425 -0.5278
  266SURF    Si 5634  12.895  12.417   6.020  0.4569  0.3501 -0.1446
  266SURF     O 5635  12.822  12.384   6.183 -0.7322  0.3785  0.4339
  266SURF     O 5636  13.013  12.296   5.982  0.0050 -0.1557  0.2188
  266SURF     O 5637  12.763  12.398   6.468 -0.0802  0.5202  0.1855
  266SURF     O 5638  12.368  12.164   5.804 -0.3140  0.1035  0.6641
  266SURF    Si 5639  12.505  12.097   6.243  0.1496 -0.0755  0.3698
  266SURF     O 5640  12.435  12.150   6.084  0.5714  0.2680  0.0137
  266SURF     O 5641  12.607  12.221   6.308  0.2571  0.0836  0.8636
  266SURF    Si 5642  12.690  12.372   6.304  0.1855  0.3136  0.2583
  266SURF     O 5643  12.565  12.495   6.283 -0.2243 -0.0326 -0.2764
  266SURF     O 5644  13.262  12.194   5.894 -0.7817 -0.0928 -0.1822
  266SURF    Si 5645  13.322  12.168   6.320 -0.4683 -0.2838 -0.0683
  266SURF     O 5646  13.207  12.205   6.187 -0.3858 -0.2719  0.2755
  266SURF     O 5647  13.439  12.290   6.334  0.0498 -0.2338 -0.3076
  266SURF     O 5648  13.368  12.533   6.248 -0.6811 -0.2034  0.2236
  266SURF    Si 5649  13.116  12.178   6.599 -0.3037  0.4868 -0.2738
  266SURF     O 5650  12.995  12.051   6.604 -0.0854 -0.5949 -0.6171
  266SURF    Si 5651  12.895  12.433   6.583  0.3115  0.3853 -0.0064
  266SURF     O 5652  12.828  12.407   6.738 -0.0549 -0.2173 -0.1227
  266SURF     O 5653  13.030  12.323   6.561  0.2348  0.1489 -0.2016
  266SURF     O 5654  12.756  12.378   7.020  0.0728  0.6833 -0.0044
  266SURF     O 5655  12.379  12.064   6.360  0.4462 -0.5381  0.1828
  266SURF    Si 5656  12.496  12.137   6.808  0.1612 -0.0649  0.2048
  266SURF     O 5657  12.424  12.126   6.647  0.4307  0.5948  0.6250
  266SURF     O 5658  12.576  12.300   6.807 -0.3202  0.5182 -0.0639
  266SURF    Si 5659  12.697  12.418   6.859 -0.1851  0.2166  0.3633
  266SURF     O 5660  12.628  12.578   6.866  0.3867  0.1509 -0.3596
  266SURF     O 5661  13.243  12.149   6.475  0.0388  0.8223 -0.5705
  266SURF    Si 5662  13.297  12.162   6.898  0.4581 -0.1075  0.0084
  266SURF     O 5663  13.196  12.205   6.752  0.1118 -0.0250 -0.1522
  266SURF     O 5664  13.427  12.274   6.908 -0.3256 -0.6488  0.2351
  266SURF     O 5665  13.369  12.535   6.774 -0.1034  0.0744 -0.1827
  266SURF    Si 5666  13.081  12.119   7.166 -0.0918 -0.0351 -0.8569
  266SURF     O 5667  13.029  11.956   7.133  0.4918  0.4078 -0.4486
  266SURF    Si 5668  12.878  12.383   7.155  0.0770  0.0345  0.1872
  266SURF     O 5669  12.790  12.417   7.303  0.0166 -0.1055 -0.0589
  266SURF     O 5670  12.947  12.227   7.156  0.7747 -0.1124 -0.7403
  266SURF     O 5671  12.731  12.423   7.590  0.3370  0.3076 -0.0771
  266SURF     O 5672  12.369  12.140   6.926 -0.0198 -0.1054 -0.2909
  266SURF    Si 5673  12.499  12.111   7.365 -0.2267 -0.5905  0.0295
  266SURF     O 5674  12.423  12.161   7.215 -0.3260  0.4591  0.0788
  266SURF     O 5675  12.597  12.242   7.429 -0.5218  0.1447 -0.5889
  266SURF    Si 5676  12.666  12.400   7.430  0.0827  0.1217  0.2046
  266SURF     O 5677  12.535  12.520   7.405 -0.3041  0.0306  0.4177
  266SURF     O 5678  13.205  12.168   7.054 -0.3299 -0.1870  0.1776
  266SURF    Si 5679  13.277  12.159   7.444 -0.1376  0.2324  0.1353
  266SURF     O 5680  13.153  12.129   7.326 -0.2074  0.2193  0.1057
  266SURF     O 5681  13.377  12.289   7.390  0.3938 -0.1346 -0.4409
  266SURF     O 5682  13.331  12.552   7.383  0.2571  0.1450 -0.6846
  266SURF    Si 5683  13.079  12.206   7.708  0.2365 -0.7374 -0.1677
  266SURF     O 5684  12.958  12.071   7.693  0.0415 -0.1547  0.0330
  266SURF    Si 5685  12.863  12.464   7.699  0.2023  0.3001  0.2504
  266SURF     O 5686  12.801  12.446   7.864 -0.2202  0.3921 -0.6875
  266SURF     O 5687  12.995  12.352   7.671 -0.2559  0.2436 -0.1514
  266SURF     O 5688  12.733  12.378   8.130  0.2201  0.2467 -0.3476
  266SURF     O 5689  12.368  12.074   7.480 -0.0781  0.3005 -0.1596
  266SURF    Si 5690  12.477  12.146   7.921 -0.0164  0.3790  0.0324
  266SURF     O 5691  12.415  12.120   7.758 -0.3244 -0.5641 -0.3433
  266SURF     O 5692  12.558  12.301   7.920 -0.0744  0.7068  0.3942
  266SURF    Si 5693  12.672  12.427   7.975  0.7217  0.0230  0.2709
  266SURF     O 5694  12.602  12.587   7.997  0.8845  0.1283 -0.1481
  266SURF     O 5695  13.212  12.197   7.604 -0.3239 -0.3311  0.1114
  266SURF    Si 5696  13.262  12.200   8.002  0.0077 -0.0788  0.0344
  266SURF     O 5697  13.137  12.215   7.876 -0.1731 -0.0628 -0.1827
  266SURF     O 5698  13.328  12.356   8.045 -0.5471 -0.0662  0.0605
  266SURF     O 5699  13.369  12.548   7.866 -0.0269  0.8154 -0.1188
  266SURF    Si 5700  13.076  12.088   8.269 -0.4511 -0.0129  0.0648
  266SURF     O 5701  13.023  11.926   8.232 -0.1268 -0.0199 -0.5986
  266SURF    Si 5702  12.865  12.370   8.250  0.2990  0.1380  0.3089
  266SURF     O 5703  12.791  12.410   8.410 -0.0692  0.1987 -0.2386
  266SURF     O 5704  12.938  12.206   8.263  0.3778 -0.0547 -0.4348
  266SURF     O 5705  12.736  12.398   8.692  0.0792 -0.0617 -0.4189
  266SURF     O 5706  12.339  12.147   8.034 -0.7070  0.5517  0.4052
  266SURF    Si 5707  12.483  12.096   8.472  0.1723  0.4222  0.3204
  266SURF     O 5708  12.406  12.163   8.326  0.2194 -0.2409  0.2218
  266SURF     O 5709  12.597  12.211   8.521 -0.5720 -0.4121  0.3628
  266SURF    Si 5710  12.664  12.378   8.533 -0.3893 -0.1523  0.1252
  266SURF     O 5711  12.528  12.490   8.513  0.0046  0.2790  0.9338
  266SURF     O 5712  13.203  12.128   8.146  0.0884  0.1613 -0.0457
  266SURF    Si 5713  13.279  12.096   8.552  0.5039  0.0874  0.4094
  266SURF     O 5714  13.151  12.081   8.427 -0.2898  0.0427 -0.6560
  266SURF     O 5715  13.393  12.216   8.504 -0.2812 -0.1770 -0.0813
  266SURF     O 5716  13.347  12.571   8.515 -0.1919  0.2273 -0.0062
  266SURF    Si 5717  13.066  12.149   8.806 -0.1509  0.5441 -0.0704
  266SURF     O 5718  12.945  12.030   8.757 -0.2270 -0.9191 -0.3169
  266SURF    Si 5719  12.867  12.429   8.807 -0.1451 -0.2695 -0.7071
  266SURF     O 5720  12.795  12.433   8.967 -0.1326 -0.0035 -0.0268
  266SURF     O 5721  12.998  12.311   8.791  0.0560  0.3664 -0.0607
  266SURF     O 5722  12.719  12.406   9.243  0.2953 -0.1368 -0.6315
  266SURF     O 5723  12.351  12.086   8.592 -1.0456  0.2924 -0.8117
  266SURF    Si 5724  12.460  12.156   9.025 -0.4552  0.5104 -0.2031
  266SURF     O 5725  12.391  12.138   8.868  0.3562 -0.9148  0.1108
  266SURF     O 5726  12.543  12.311   9.022  0.0705  0.0946 -0.0981
  266SURF    Si 5727  12.659  12.430   9.076  0.0498 -0.0925 -0.2035
  266SURF     O 5728  12.584  12.587   9.062 -0.9187 -0.4792 -0.0306
  266SURF     O 5729  13.209  12.130   8.706 -0.2636  0.4946 -0.6119
  266SURF    Si 5730  13.238  12.138   9.099  0.2074 -0.3119  0.0751
  266SURF     O 5731  13.128  12.136   8.970  0.5957  0.0363  0.4111
  266SURF     O 5732  13.346  12.259   9.091 -0.2210  0.1496 -0.3556
  266SURF     O 5733  13.319  12.548   9.036 -0.2461 -0.2168  0.5638
  266SURF    Si 5734  13.036  12.120   9.374  0.0739  0.2215  0.3446
  266SURF     O 5735  12.977  11.953   9.362  0.7571 -0.4755  0.0180
  266SURF    Si 5736  12.834  12.394   9.375  0.2690  0.7061  0.3339
  266SURF     O 5737  12.765  12.408   9.534 -0.3241  0.3729 -0.3213
  266SURF     O 5738  12.903  12.235   9.362  0.3376 -0.2496  0.0910
  266SURF     O 5739  12.715  12.411   9.812  0.5083 -0.0442 -0.2096
  266SURF     O 5740  12.330  12.153   9.152  0.1974 -0.2107 -0.0957
  266SURF    Si 5741  12.463  12.141   9.591  0.2566 -0.0517 -0.2429
  266SURF     O 5742  12.397  12.150   9.427 -0.2260  0.1893  0.2803
  266SURF     O 5743  12.515  12.300   9.633  0.6610 -0.5137  0.0092
  266SURF    Si 5744  12.639  12.422   9.651  0.1407  0.2216  0.1355
  266SURF     O 5745  12.573  12.584   9.636  0.8412  0.1221  0.3339
  266SURF     O 5746  13.159  12.152   9.251 -0.1889  0.0471 -0.3459
  266SURF    Si 5747  13.220  12.190   9.656  0.0513  0.0030 -0.1976
  266SURF     O 5748  13.107  12.134   9.532 -0.2469 -0.6303 -0.2306
  266SURF     O 5749  13.222  12.362   9.650 -0.2019 -0.1663 -0.3109
  266SURF     O 5750  13.381  12.603   9.593  0.8460 -0.4888  0.6179
  266SURF    Si 5751  13.044  12.115   9.938 -0.0590 -0.1924 -0.2086
  266SURF     O 5752  12.990  11.951   9.910 -0.4830  0.3383  0.1489
  266SURF    Si 5753  12.847  12.389   9.925  0.0153 -0.0401 -0.0268
  266SURF     O 5754  12.784  12.418  10.082  0.6758  0.0384 -0.5202
  266SURF     O 5755  12.911  12.227   9.927 -0.3840  0.9840 -0.5001
  266SURF     O 5756  12.718  12.391  10.365 -0.3668  0.4736  0.0391
  266SURF     O 5757  12.337  12.096   9.709 -0.0766  0.4830 -0.1796
  266SURF    Si 5758  12.463  12.146  10.151  0.1925  0.5310  0.3341
  266SURF     O 5759  12.391  12.144   9.989  0.2010  0.0123  0.3719
  266SURF     O 5760  12.528  12.305  10.175  0.3388  0.5408  0.7190
  266SURF    Si 5761  12.655  12.422  10.205 -0.4346 -0.2145  0.2915
  266SURF     O 5762  12.580  12.584  10.206 -0.1689 -0.4931  0.1457
  266SURF     O 5763  13.162  12.147   9.814 -0.4442  0.0351 -0.8526
  266SURF    Si 5764  13.242  12.150  10.219  0.0751 -0.0096 -0.1084
  266SURF     O 5765  13.122  12.112  10.099  0.2214 -0.2088  0.2204
  266SURF     O 5766  13.299  12.310  10.196 -0.4545  0.3244 -0.1564
  266SURF     O 5767  13.364  12.592  10.182  0.1288  0.0232  0.4405
  266SURF    Si 5768  13.042  12.110  10.500  0.0157  0.1598 -0.2428
  266SURF     O 5769  12.986  11.950  10.469 -0.2697 -0.3919  1.1681
  266SURF    Si 5770  12.838  12.389  10.486 -0.3337 -0.4173 -0.1554
  266SURF     O 5771  12.780  12.414  10.650 -0.0797 -0.2141  0.9432
  266SURF     O 5772  12.912  12.229  10.491 -0.7643 -0.2760 -0.4908
  266SURF     O 5773  12.715  12.429  10.922 -0.4296  0.3751 -0.2972
  266SURF     O 5774  12.345  12.111  10.279 -0.2052  0.4987  0.5575
  266SURF    Si 5775  12.465  12.148  10.719  0.2840  0.0634 -0.1560
  266SURF     O 5776  12.398  12.134  10.558  0.1878 -0.6651 -0.3639
  266SURF     O 5777  12.527  12.313  10.745  0.1126 -0.2754 -0.7804
  266SURF    Si 5778  12.650  12.436  10.765 -0.3204  0.0909 -0.2940
  266SURF     O 5779  12.581  12.594  10.741  0.1401  0.4957 -0.3799
  266SURF     O 5780  13.167  12.150  10.380  0.0147  0.2657 -0.5200
  266SURF    Si 5781  13.221  12.124  10.787  0.3609 -0.0561 -0.5878
  266SURF     O 5782  13.098  12.116  10.667  0.5356 -0.4291 -0.3444
  266SURF     O 5783  13.343  12.248  10.764 -0.2190  0.6426 -0.5712
  266SURF     O 5784  13.315  12.526  10.712  0.3664  0.0902  0.4047
  266SURF    Si 5785  13.036  12.164  11.075  0.0585  0.1309 -0.4502
  266SURF     O 5786  12.911  12.032  11.064 -0.7632 -0.3506 -0.2528
  266SURF    Si 5787  12.837  12.434  11.052  0.2534 -0.0005 -0.3308
  266SURF     O 5788  12.761  12.428  11.208 -0.5481 -0.1221 -0.6458
  266SURF     O 5789  12.953  12.313  11.039 -0.0010  0.1239  0.6896
  266SURF     O 5790  12.729  12.373  11.496  0.3278  0.0156 -0.2525
  266SURF     O 5791  12.336  12.104  10.835  0.0210  0.1152  0.0288
  266SURF    Si 5792  12.459  12.106  11.274  0.0319  0.1823  0.0008
  266SURF     O 5793  12.382  12.126  11.121  0.2499  0.2668 -0.8819
  266SURF     O 5794  12.585  12.221  11.297  0.1534 -0.0612 -0.3080
  266SURF    Si 5795  12.650  12.384  11.339 -0.0960  0.1510  0.1030
  266SURF     O 5796  12.522  12.501  11.363 -0.6094  0.0266  0.1076
[truncated: 28,253,117 more chars]
